# Supplementary material for: Bordetella pertussis infection activates the type I interferon signaling pathway to exacerbate respiratory tract inflammatory response
Source: Front Immunol. 2025 Mar 7;16:1521970. doi: 10.3389/fimmu.2025.1521970 (PMC11925776; doi:10.3389/fimmu.2025.1521970)
Supplement: Supplementary file 2 [file Table2.xlsx]

## Sheet: gene_expression
st_gene_id	gene_id	gene_symbol	fpkm_pre_M1	fpkm_pre_M2	fpkm_pre_M3	fpkm_pre_M4	fpkm_pre_M5	fpkm_d0_M1	fpkm_d0_M2	fpkm_d0_M3	fpkm_d0_M4	fpkm_d0_M5	fpkm_d2_M1	fpkm_d2_M2	fpkm_d2_M3	fpkm_d2_M4	fpkm_d2_M5	fpkm_d4_M1	fpkm_d4_M2	fpkm_d4_M3	fpkm_d4_M4	fpkm_d4_M5	fpkm_d7_M1	fpkm_d7_M2	fpkm_d7_M3	fpkm_d7_M4	fpkm_d7_M5	fpkm_d11_M1	fpkm_d11_M2	fpkm_d11_M3	fpkm_d11_M4	fpkm_d11_M5	tpm_pre_M1	tpm_pre_M2	tpm_pre_M3	tpm_pre_M4	tpm_pre_M5	tpm_d0_M1	tpm_d0_M2	tpm_d0_M3	tpm_d0_M4	tpm_d0_M5	tpm_d2_M1	tpm_d2_M2	tpm_d2_M3	tpm_d2_M4	tpm_d2_M5	tpm_d4_M1	tpm_d4_M2
G10090_32561	20115	Rps7	590.96	461.23	539.23	544.81	523.89	368.24	449.31	522.6	501.29	510.71	395.92	689.46	613.13	558.7	916.54	608.93	623.16	659.48	661.25	620.69	673.06	630.27	540.75	666.52	666.67	756.38	856.21	758.44	563.86	738.01	689.23	525.62	538.54	607.35	617.64	574.93	608.35	597.12	584.21	530.78	355.36	979.94	747.55	676.32	1272.24	752.45	691.04
G10090_9956	626995	Gm13128	0	0	0	0	0	0	0.04	0	0	0	0	0	0	0	0	0	0	0	0	0	0	0	0	0	0	0	0.02	0	0	0	0	0	0	0	0	0	0.06	0	0	0	0	0	0	0	0	0	0
G10090_15366	20501	Slc16a1	3.03	2.31	3.89	3.44	2.05	2.02	3.3	2.25	2.49	2.89	1.32	4.08	3.92	3.04	6.58	2.64	2.45	3.16	2.19	2.39	4.53	3.77	2.06	3.58	3.15	4.79	3.33	5.09	3.65	4.33	3.54	2.63	3.88	3.83	2.42	3.15	4.47	2.57	2.91	3	1.19	5.8	4.78	3.68	9.14	3.26	2.71
G10090_22904	258353	Olfr521	0.44	2.26	0.09	0.8	0.89	2.75	2.25	1.4	2.48	1.26	1	0.18	0.54	1	0	1.41	0.7	0.18	0.98	1.26	1.73	0.9	0.08	0.8	1.52	0.53	0.53	0.9	1.15	0.62	0.51	2.57	0.09	0.89	1.05	4.29	3.05	1.6	2.89	1.31	0.89	0.26	0.65	1.21	0	1.75	0.77
G10090_19132	73614	Rhox13	0	0	0	0	0	0	0	0	0	0	0	0	0	0	0	0	0	0	0	0	0	0	0	0	0	0.06	0	0	0	0.06	0	0	0	0	0	0	0	0	0	0	0	0	0	0	0	0	0
G10090_11692	12428	Ccna2	6.45	7.32	4.99	5.26	6.63	4.63	3.81	3.71	4.08	4.06	2.33	8.75	6.41	4.81	11.88	7	6.52	5.47	5.76	7.2	9.39	8.42	4.9	8.36	6.9	10.8	10.68	10.12	10.09	10.02	7.53	8.34	4.98	5.86	7.82	7.23	5.16	4.24	4.76	4.22	2.09	12.43	7.81	5.82	16.49	8.65	7.23
G10090_17909	57249	Gabrq	0	0.09	0.05	0.08	0.07	0.18	0.06	0.01	0.09	0.05	0.08	0.05	0.1	0.03	0	0.04	0.04	0.01	0.02	0.04	0.07	0.03	0.03	0.01	0.01	0	0.03	0.01	0.06	0.01	0	0.1	0.05	0.09	0.08	0.28	0.08	0.02	0.11	0.05	0.07	0.08	0.13	0.03	0	0.05	0.04
G10090_20425	406220	Krt77	0.29	0.05	0.43	0.21	0.03	0	1.19	0.08	0.19	0.08	0.05	0.28	0.17	0.06	0.88	0.13	0.45	0.16	0.19	0.14	0.19	1.02	0.14	0.11	0.17	0.19	0.4	0.15	0	0.22	0.34	0.06	0.43	0.23	0.03	0	1.62	0.1	0.23	0.09	0.05	0.39	0.21	0.07	1.22	0.16	0.5
G10090_2144	624421	Gm6502	0	0	0	0	0	0	0	0	0	0	0	0	0	0	0	0	0	0	0	0	0	0	0	0	0	0	0.05	0	0	0	0	0	0	0	0	0	0	0	0	0	0	0	0	0	0	0	0
G10090_14637	171285	Havcr2	0.94	0.7	0.49	0.84	0.98	1.12	1.23	1.47	1.37	0.6	0.72	2.45	1.52	1.33	1.75	1.56	1.82	2.29	2.32	1.6	3.13	4.79	1.99	4.13	3.77	5.74	5.93	5.17	9.79	6.72	1.09	0.79	0.49	0.93	1.16	1.74	1.67	1.68	1.59	0.62	0.65	3.48	1.85	1.62	2.43	1.93	2.01
G10090_8365	225058	Gm4832	0.22	0	0	0	0	0	0	0.24	0	0.23	0	0	0	0	0	0	0	0	0	0	0.71	0	0	0	0.24	0.47	0.24	0	0.47	0.48	0.26	0	0	0	0	0	0	0.28	0	0.24	0	0	0	0	0	0	0
G10090_15380	52430	Echdc2	10.52	6.56	11.13	9.02	8.6	7.86	9.12	10.51	7.49	8.72	9.61	10.53	11.53	10.52	11.88	10.64	10.44	9.76	10.27	12.34	7.66	7.39	11.22	8.36	7.77	6.73	8.84	7.84	5.73	7.92	12.27	7.48	11.11	10.06	10.14	12.27	12.35	12.01	8.73	9.06	8.62	14.96	14.06	12.74	16.49	13.15	11.58
G10090_30608	332397	Nanos1	0.33	0.58	0.29	0.45	0.36	0.76	0.54	0.55	0.57	0.33	0.14	0.49	0.4	0.43	0.37	0.57	0.42	0.28	0.3	0.47	0.54	0.48	0.23	0.56	0.46	0.65	0.53	0.41	0.7	0.62	0.39	0.66	0.29	0.5	0.43	1.19	0.73	0.63	0.67	0.35	0.13	0.7	0.49	0.52	0.51	0.71	0.47
G10090_31315	381667	Lrcol1	0	0.45	0.11	0	0	0.22	0.22	0.23	0	0.22	0.1	0	0	0.22	0	0	0.32	0	0	0.11	0	0	0.1	0	0	0	0	0	0	0.11	0	0.51	0.11	0	0	0.34	0.3	0.26	0	0.23	0.09	0	0	0.27	0	0	0.36
G10090_11099	15465	Hrh1	0.04	0.04	0.08	0.13	0.11	0.11	0.18	0.13	0.13	0.04	0.02	0.22	0.17	0.11	0.17	0.09	0.08	0.11	0.06	0.09	0.2	0.11	0.14	0.21	0.21	0.19	0.36	0.24	0.19	0.3	0.05	0.05	0.08	0.14	0.13	0.17	0.24	0.15	0.15	0.05	0.02	0.31	0.21	0.14	0.24	0.11	0.09
G10090_10411	14633	Gli2	1.99	0.52	1.39	1.19	1.21	0.49	2.15	1	0.85	0.75	0.39	1.52	1.46	1.35	2.46	1.13	1.63	1.59	1.4	1.19	0.74	1.05	0.73	0.8	1.02	0.88	0.98	0.97	0.58	0.96	2.32	0.59	1.38	1.33	1.43	0.77	2.91	1.15	0.99	0.78	0.35	2.16	1.78	1.63	3.42	1.39	1.81
G10090_2123	74486	Osbpl10	6.27	4.49	3.97	5.13	5.57	5.64	4.48	4.4	5.18	4.22	2.18	5.94	5.28	5.68	6.08	5.73	6.13	5.77	5.65	5.58	5.2	5.12	3.64	5.95	6.33	5.71	5.96	5.36	5.56	6.19	7.31	5.12	3.97	5.72	6.57	8.81	6.06	5.03	6.04	4.38	1.95	8.44	6.44	6.87	8.44	7.08	6.8
G10090_8180	22329	Vcam1	3.38	5.65	2.94	3.77	2.95	5.78	19.07	26.1	16.67	20.26	2.2	8.9	6.1	5.8	8.63	11.91	8.87	12.3	10.02	11.9	15.81	21.73	10.14	18.21	18.27	27.51	24.37	24.56	34.21	31.73	3.94	6.43	2.94	4.2	3.48	9.02	25.83	29.82	19.42	21.06	1.97	12.64	7.43	7.02	11.99	14.71	9.84
G10090_1701	19893	Rpgr	7.88	12.27	5.07	9.42	10.47	10.14	8.4	7.74	8.9	6.84	5.02	9.34	7.82	8.07	5.56	8.82	7.54	7.05	7.77	10.21	10.29	8.81	4.41	8.42	9.12	7.69	8.77	8.83	7.18	6.92	9.19	13.98	5.07	10.5	12.35	15.84	11.37	8.84	10.37	7.11	4.51	13.27	9.53	9.77	7.72	10.89	8.36
G10090_33747	108168524	Gm20874	0	0	0	0	0	0	0	0	0	0	0	0	0	0	0	0	0	0	0	0	0	0	0	0	0	0	0	0	0	0	0	0	0	0	0	0	0	0	0	0	0	0	0	0	0	0	0
G10090_30770	56389	Stx5a	50.64	51.04	46.29	45.97	52.02	55.71	53.68	51.87	48.49	49.06	29.7	53.33	48.82	46.51	49.6	49.57	45.87	45.86	49.34	55.03	54.84	56.13	34.84	58.34	54.97	55.46	57.15	52.07	53.78	56.36	59.06	58.17	46.23	51.25	61.33	86.98	72.68	59.27	56.51	50.98	26.65	75.8	59.53	56.31	68.85	61.25	50.87
G10090_9804	19265	Ptprcap	2.78	4.41	2.31	1.29	1.96	4.1	1.86	4.1	3.03	1.75	3.23	15.37	7.7	6.38	10.3	10.56	8.83	11.43	9.99	10.12	15.67	20.76	13.98	23.24	23	47.3	53.82	46.93	51.14	54.65	3.25	5.03	2.31	1.44	2.31	6.4	2.52	4.68	3.53	1.82	2.9	21.84	9.39	7.73	14.29	13.04	9.8
G10090_14640	12143	Blk	0.38	0.75	0.33	0.11	0.49	0.41	0.17	0.37	0.25	0.39	0.16	1.01	0.58	0.4	0.67	0.87	0.49	0.71	0.27	0.56	0.98	1.16	0.66	0.63	1.39	1.14	0.89	1.04	0.6	1.41	0.45	0.85	0.32	0.12	0.58	0.65	0.23	0.43	0.3	0.4	0.14	1.44	0.71	0.48	0.93	1.08	0.54
G10090_8650	64435	Fcamr	6.59	5.52	3.92	5.58	5.72	4.36	5.75	8.59	9.02	5.65	5.04	12.67	8.04	7.2	9.83	11.2	8.82	12.87	10.77	10.36	16.31	24.15	16.46	18.04	24.86	16.32	20.03	19.48	12.61	18.94	7.68	6.29	3.92	6.23	6.75	6.81	7.79	9.81	10.51	5.87	4.52	18	9.8	8.72	13.64	13.84	9.78
G10090_10908	241158	Ankmy1	2.67	2	1.48	2.29	2.65	0.93	1.25	1.59	1.55	1.27	0.71	2.25	1.98	1.82	2.01	2.14	1.73	2.91	2.12	1.64	1.37	1.91	1.45	2.16	2.68	1.84	2.21	1.78	1.65	2.16	3.11	2.28	1.48	2.56	3.13	1.45	1.69	1.82	1.8	1.32	0.64	3.19	2.42	2.2	2.79	2.64	1.92
G10090_4131	246694	Hps5	6.88	7.12	5.6	6.23	6.84	7.56	6.87	5.92	6.81	5.64	3.95	6.88	7.04	6.14	8.34	7.4	6.11	6.27	6.61	7.39	8.42	8.09	3.95	6.65	6.98	8.15	7.24	7.88	8.28	8.13	8.02	8.12	5.6	6.95	8.07	11.8	9.3	6.77	7.94	5.87	3.55	9.78	8.58	7.44	11.57	9.14	6.78
G10090_20925	246256	Fcgr4	0.62	1.9	1.35	1.44	1.13	1.82	3.82	5.9	3.48	4.12	4.05	18.01	8.57	10.96	18.45	21.62	14.27	21.29	18.12	20.51	52.33	95.2	29.19	80.57	50.66	75.6	66.65	63.83	143.18	77.26	0.73	2.17	1.35	1.6	1.33	2.84	5.17	6.74	4.06	4.28	3.63	25.6	10.45	13.27	25.62	26.71	15.82
G10090_10288	18569	Pdcd4	69.64	38.54	66.32	62.67	57.42	29.5	40.86	46.67	45.88	48.99	42.47	51.48	62.44	52.45	69.29	58.18	62.13	61.46	56.51	40.24	39.56	39.7	68.78	38.85	46.55	33.09	38.8	37.27	22.09	33.85	81.22	43.91	66.24	69.86	67.69	46.06	55.33	53.33	53.46	50.92	38.12	73.17	76.13	63.49	96.18	71.89	68.89
G10090_24181	258206	Olfr1264	0	1.92	0	0	0	0.38	0	0	0.1	0	0.53	0.38	0	0.39	0	0	0.09	0	0	0.77	0.29	0.19	0	0	0	0	0	0.48	0.09	0.19	0	2.19	0	0	0	0.59	0	0	0.11	0	0.47	0.55	0	0.47	0	0	0.1
G10090_5371	64424	Polr1e	1.88	1.97	2.11	1.75	1.6	2.19	2.14	1.42	1.81	1.81	0.94	2.1	1.94	1.94	2.77	1.86	1.54	2.3	2.03	1.98	2.65	2.23	1.47	2.48	2.05	2.6	2.61	2.15	2.03	2.04	2.19	2.24	2.11	1.95	1.89	3.42	2.9	1.62	2.11	1.88	0.84	2.98	2.37	2.35	3.84	2.3	1.71
G10090_301	77128	Crebrf	7.78	9.3	6.03	7.1	8.26	11.06	8.59	9.06	8.88	7.71	4.79	7.45	6.76	6.46	6.6	8.55	7.35	7.04	8.9	8.12	9.17	9.02	5.19	9.23	8.42	8.91	9.47	9.26	9.59	9.04	9.07	10.6	6.02	7.91	9.73	17.26	11.63	10.35	10.35	8.02	4.3	10.58	8.25	7.82	9.16	10.56	8.15
G10090_4235	70584	Pak4	17.72	9.79	14.97	15.77	15.76	12.18	13.17	13.5	12.93	12.39	6.46	19.49	17.2	16.99	21.48	17.09	16.89	17.41	15.36	15.12	15.84	16.13	11.45	17.56	17.77	16.48	17.94	17.51	12.21	16.54	20.67	11.15	14.95	17.58	18.57	19.01	17.83	15.42	15.07	12.88	5.8	27.69	20.98	20.57	29.82	21.11	18.73
G10090_16837	22375	Wars	17.75	20.48	15.02	18.59	18.58	22.45	18.17	18.01	19.32	18.04	15.61	49.71	30.3	33.76	53.61	42.16	36.63	50.7	48.14	46.44	68.73	109.45	27.76	80.23	47.77	75.74	63.26	74.62	129.38	73.64	20.7	23.33	15.01	20.73	21.91	35.05	24.6	20.58	22.52	18.75	14.01	70.66	36.94	40.87	74.42	52.1	40.62
G10090_18285	317750	Slc24a5	0.21	0.61	0.1	0.07	0.17	0	0.09	0	0	0	0.07	0.38	0.08	0	0.76	0.16	0.1	0.13	0	0.37	0.1	0.31	0.13	0	0	0.17	0.1	0	0.15	0	0.25	0.69	0.1	0.08	0.21	0	0.12	0	0	0	0.06	0.54	0.09	0	1.05	0.2	0.11
G10090_9713	63993	Slc5a7	0.05	0.05	0.03	0.05	0.12	0.04	0.01	0.01	0.07	0.05	0	0.03	0.16	0.09	0.21	0.14	0.15	0.17	0.08	0.03	0.09	0.09	0.11	0.03	0.04	0.05	0.01	0.01	0.01	0.03	0.06	0.06	0.03	0.06	0.14	0.06	0.02	0.02	0.08	0.05	0	0.04	0.19	0.11	0.29	0.17	0.16
G10090_14887	18605	Enpp1	5.39	4.85	5.65	4.53	4.68	4.4	10.14	5.08	5.75	3.63	2.29	4.6	3.73	5.1	4.07	4.43	4.17	3.89	3.81	4.74	5.09	7.17	3.79	5.75	4.83	4.08	4.08	4.36	3.96	4.57	6.28	5.52	5.65	5.04	5.51	6.88	13.73	5.8	6.7	3.77	2.06	6.54	4.54	6.17	5.66	5.48	4.62
G10090_668	77422	C330018D20Rik	4.78	4.73	4.15	4.93	5.71	7.18	4.76	3.54	3.8	3.77	3.45	4.84	4.65	4.67	6.16	6.21	5.13	4.07	4.37	5.4	6.16	3.59	2.35	4.42	4.13	3.5	3.95	4.51	3.77	4.1	5.58	5.39	4.14	5.5	6.73	11.21	6.44	4.04	4.42	3.92	3.1	6.87	5.67	5.65	8.56	7.68	5.69
G10090_14405	73090	2900092C05Rik	0	0	0	0	0	0	0	0	0	0	0	0	0	0	0	0	0	0	0.11	0	0	0.11	0	0	0	0	0	0	0	0	0	0	0	0	0	0	0	0	0	0	0	0	0	0	0	0	0
G10090_24476	18655	Pgk1	194.1	116.97	188.88	183.28	156.92	81.42	142.8	189.61	150.84	158.3	76.89	183.93	178.24	146.42	193.5	156.47	164.41	177.57	145.11	138.13	150.22	166.28	90.31	172.62	165.97	189.25	197.75	201.07	185.23	197.19	226.37	133.3	188.64	204.31	185	127.11	193.35	216.64	175.79	164.52	69.02	261.43	217.32	177.25	268.59	193.35	182.32
G10090_687	23947	Mid2	7.03	5.84	6.43	6.99	7.08	4.96	7.35	7.04	6.54	5.98	3.45	7.38	7.31	6.26	9.48	7.38	6.8	7.53	8.06	6.25	7.07	6.02	4.33	6.73	6.23	5.67	6.18	6.66	4.12	5.75	8.2	6.66	6.42	7.8	8.35	7.75	9.95	8.04	7.62	6.21	3.1	10.5	8.91	7.57	13.16	9.12	7.54
G10090_4465	320438	Alg6	4.98	5.9	4.82	4.54	5.6	5	4.5	4.64	3.93	3.89	2.74	4.79	5.06	4.65	4.68	5.1	4.99	3.85	4.92	4.73	6.27	5.03	2.97	4.52	5.42	4.67	4.71	4.62	4.53	4.6	5.81	6.73	4.82	5.06	6.6	7.8	6.09	5.3	4.58	4.04	2.46	6.81	6.17	5.63	6.5	6.3	5.53
G10090_4126	72500	Ier5l	6.6	2.9	6.37	4.36	4.04	2.83	5.89	4.81	4.35	5.18	1.76	7.06	4.64	5.59	7.23	3.26	4.2	6.79	3.34	5.47	6.44	7.02	3.67	6.18	5.15	8.35	7.48	7.77	7.16	5.78	7.7	3.3	6.36	4.86	4.76	4.42	7.97	5.5	5.07	5.39	1.58	10.03	5.66	6.76	10.04	4.03	4.66
G10090_29534	71764	C2cd2l	11.82	16.82	9.39	12.37	16.09	22.51	13.49	12.82	13.71	12.13	6.99	13.71	12.41	14	9.45	14.75	13.63	12.09	13.27	17.45	15.8	14.89	8.15	15.29	15.78	13.8	13.47	14.49	15.08	14.44	13.79	19.17	9.38	13.79	18.97	35.14	18.27	14.65	15.98	12.61	6.27	19.49	15.13	16.95	13.11	18.23	15.12
G10090_4564	56874	Rnf32	3.54	5.95	2.13	3.63	5.17	7.18	3.59	3.13	4.83	3.45	2.88	4.22	3.46	4.54	2.28	4.69	4.32	3.28	3.44	6.19	5.74	5.52	2.16	4.65	6.36	3.67	4.06	4.71	4.32	3.64	4.13	6.78	2.13	4.04	6.09	11.22	4.87	3.57	5.63	3.59	2.59	5.99	4.22	5.49	3.17	5.79	4.79
G10090_2659	432600	Gm11568	0.35	0	3.88	0.3	0	0	0	0.07	0.53	0	0	1.17	1.3	0.38	13.87	4.66	11.93	3.05	10.24	0	3.56	3.9	2.54	1.73	0	2.54	0.51	0	0	0.08	0.41	0	3.87	0.34	0	0	0	0.08	0.62	0	0	1.66	1.58	0.46	19.25	5.75	13.23
G10090_16218	232798	Leng8	104.77	121.44	78.56	95.38	114.45	150.74	118.66	108.47	110.96	90.75	57.68	116.01	109.06	133.31	97.68	111.16	111.56	95.36	104.2	124.69	126.13	112.7	63.17	117.84	111.09	104.42	104.43	93.29	121.24	109.38	122.2	138.4	78.46	106.33	134.93	235.35	160.66	123.93	129.31	94.32	51.77	164.89	132.97	161.38	135.59	137.36	123.71
G10090_28327	107271	Yars	16.84	19.94	15.3	16.97	18.22	22.57	16.79	16.61	16.5	18.15	11.51	19.34	16.09	15.72	17.69	16.43	16.97	15.2	16.2	19.34	19.6	17.57	11.81	16.24	17.02	14.24	14.9	13.98	15.01	15.14	19.64	22.72	15.28	18.91	21.48	35.24	22.74	18.98	19.23	18.86	10.33	27.49	19.61	19.03	24.55	20.31	18.81
G10090_10057	56198	Heyl	2.22	2.57	1.74	2.52	3.5	3.27	2.43	1.59	1.58	1.27	1.53	3.2	3.01	3.01	2.07	2.83	2.07	1.44	2.02	2.73	1.87	0.88	0.71	0.83	1.09	1.06	1.25	0.97	1.02	1	2.59	2.92	1.73	2.81	4.13	5.1	3.29	1.82	1.84	1.32	1.38	4.54	3.67	3.65	2.87	3.49	2.29
G10090_6817	19693	Reg2	0	0	0	0	0	0	0	0	0.16	0	0	0	0	0	0	0	0	0	0	0	0	0	0	0	0.15	0	0	0	0	0	0	0	0	0	0	0	0	0	0.18	0	0	0	0	0	0	0	0
G10090_26079	100040429	Gm20842	0	0	0	0	0	0	0	0	0	0	0	0	0	0	0	0	0	0	0	0	0	0	0	0	0	0	0	0	0	0	0	0	0	0	0	0	0	0	0	0	0	0	0	0	0	0	0
G10090_15361	239554	Foxred2	1.82	1.3	1.74	1.91	1.84	1.03	1.2	1.31	1.27	0.84	0.77	2.35	1.99	1.54	1.89	1.89	2.1	2.44	1.87	1.63	1.12	1.49	1.17	1.55	1.8	1.9	1.74	1.92	1.84	1.98	2.13	1.48	1.74	2.13	2.17	1.61	1.62	1.49	1.48	0.87	0.69	3.34	2.42	1.86	2.62	2.33	2.33
G10090_31012	66074	Tmem167	3.45	4.97	3.11	3.71	4.12	5.69	4.99	3.99	4.4	3.88	2.58	3.87	3.68	3.56	3.56	3.39	3.41	2.89	3.94	4.59	5.14	4.72	2.5	4.53	3.87	4.41	4.7	4.22	4.75	4.38	4.03	5.66	3.11	4.14	4.85	8.88	6.75	4.55	5.13	4.04	2.32	5.5	4.49	4.31	4.95	4.19	3.78
G10090_23832	13850	Ephx2	5.45	3.56	5.34	5	4.77	5.14	5.63	5.66	3.78	4.15	2.6	5.51	5.07	4.61	5.11	6.41	5.45	4.42	5.62	4.94	2.95	3.02	2.02	2.33	3.17	3.18	3.04	3.72	1.91	3.33	6.35	4.06	5.34	5.58	5.63	8.03	7.63	6.47	4.41	4.31	2.34	7.83	6.18	5.58	7.1	7.92	6.04
G10090_33740	108755	Lyrm2	16.01	16.62	11.29	14.68	15.7	16.29	14.97	13.19	12.04	11.25	8.87	17.52	15.8	15.82	12.01	15.16	14.17	11.72	15.13	14.51	16.12	13.06	8.02	15.13	16.5	15.58	17.41	15.06	14.07	15.32	18.67	18.94	11.28	16.36	18.51	25.43	20.27	15.07	14.03	11.7	7.96	24.9	19.26	19.15	16.68	18.73	15.71
G10090_15043	258101	Olfr1137	0.46	0.86	0	0.65	1.32	2.05	1.04	0.69	0.87	0.66	0.35	0.38	0.47	0.67	0	0.37	0.37	0.19	1.22	1.24	1.54	0.75	0.09	0.47	0.66	0.47	0.37	0.76	1.31	0.47	0.54	0.98	0	0.73	1.55	3.21	1.41	0.79	1.02	0.69	0.31	0.54	0.57	0.81	0	0.46	0.41
G10090_9323	78390	Pla2g4d	1.94	0.1	1.37	1.31	0.88	0.02	0.59	1.3	1.02	1	0.36	1.23	1.49	2.07	3.94	1.25	1.54	1.85	1.68	1.33	1.44	0.64	0.76	1.52	1.21	1.33	2.19	2.14	0.02	1.55	2.26	0.12	1.37	1.47	1.03	0.04	0.8	1.49	1.19	1.04	0.32	1.75	1.82	2.5	5.47	1.54	1.71
G10090_4969	105014	Rdh14	16.21	20	13.82	15.53	14.65	19.44	16.06	14.64	17.48	14.35	10.58	19.69	16.1	16.18	17.1	17.6	16.83	14.56	16.75	20.14	18.12	16.95	9.85	16.38	15.51	14.75	16.7	16.74	13.99	15.61	18.9	22.8	13.81	17.31	17.27	30.35	21.75	16.72	20.37	14.92	9.5	27.98	19.63	19.59	23.74	21.75	18.66
G10090_15347	368202	Prss48	0	0	0	0	0	0	0	0.14	0	0	0	0.07	0	0	0	0.13	0	0	0	0	0	0	0	0	0	0	0	0	0	0.13	0	0	0	0	0	0	0	0.16	0	0	0	0.1	0	0	0	0.16	0
G10090_8049	223922	Atf7	12.99	14.13	10.88	12.53	13.84	17.08	15.19	12.73	13.78	10.91	6.12	12.9	11.74	11.3	12.42	12.53	11.59	10.02	11.66	12.91	13.9	13.11	6.88	12.43	11.49	11.84	11.03	11.65	12.07	10.59	15.15	16.1	10.86	13.97	16.32	26.67	20.57	14.55	16.06	11.34	5.5	18.33	14.31	13.68	17.24	15.48	12.85
G10090_5532	28006	Washc2	15.36	17.06	12.75	16.68	17.01	18.64	17.23	15.75	15.41	13.97	8.11	18.56	17.07	15.27	18.38	15.81	15.48	15.8	15.63	16.72	20.45	18.02	10.52	19.26	17.18	19.71	18.81	18.71	20.86	20.48	17.92	19.44	12.73	18.59	20.06	29.11	23.33	17.99	17.96	14.52	7.28	26.38	20.81	18.49	25.51	19.53	17.16
G10090_9735	20390	Sftpd	103.37	61.38	72.11	88.66	85.04	93.27	90.32	146.02	123.13	113.14	55.38	186.45	151.12	122.62	165.18	158.99	139.32	186.6	164.67	151.69	299.95	403.99	142.41	407.71	340.84	442.81	478.6	448.43	667.23	444.5	120.56	69.94	72.02	98.84	100.25	145.61	122.29	166.84	143.49	117.59	49.71	265	184.25	148.44	229.28	196.46	154.5
G10090_6786	21408	Zfp354a	1.15	1.31	0.97	1.03	1.36	1.57	1.42	1.18	1.23	0.9	0.7	1.09	1.24	1.28	1	1.35	0.97	0.95	1.24	1.02	1.31	0.8	0.67	0.94	0.93	1.02	0.71	0.77	0.74	0.95	1.34	1.5	0.97	1.15	1.6	2.45	1.93	1.35	1.44	0.94	0.63	1.55	1.51	1.55	1.39	1.67	1.07
G10090_7258	231807	Map11	8.25	9.85	7.88	7.64	8.72	12.43	11.76	8.17	8.11	7.92	5.13	12.14	9.69	9.61	10.2	11.09	9.75	9.77	9.13	11.59	13.61	14.58	7.57	15.2	13.05	15.63	14.65	14.02	20.01	16.86	9.62	11.23	7.87	8.52	10.28	19.4	15.92	9.33	9.45	8.23	4.6	17.25	11.81	11.63	14.15	13.71	10.81
G10090_3477	11717	Ampd3	7.68	4.91	5.79	7.05	6.21	6.53	7.81	10.67	8.91	10.16	2.86	8.01	8.77	6.32	9.92	7.93	7.88	7.72	8.31	8.6	16.9	16.92	8.61	19.19	17.92	16.67	16.23	14.27	18.7	16.38	8.96	5.59	5.79	7.86	7.32	10.19	10.57	12.19	10.38	10.56	2.57	11.38	10.69	7.66	13.77	9.8	8.74
G10090_8210	76974	Urah	61.01	42.96	54.83	57.88	54.41	39.99	138.75	180.47	149.48	173.62	27.38	77.24	63.63	52.16	100.41	82.9	82.09	83.06	77.16	78.47	118.11	127.6	77.31	173.27	153.11	121.93	116.99	108.11	73.48	84.81	71.15	48.96	54.76	64.52	64.15	62.44	187.86	206.21	174.2	180.44	24.58	109.79	77.58	63.15	139.38	102.43	91.04
G10090_19182	72040	Cdhr5	0	0	0	0.03	0	0.07	0.09	0.03	0.03	0	0	0.03	0.06	0.05	0	0.05	0.03	0	0.03	0.1	0.05	0.1	0.03	0.03	0.06	0	0.1	0.06	0	0.06	0	0	0	0.04	0	0.1	0.13	0.04	0.04	0	0	0.05	0.07	0.06	0	0.06	0.04
G10090_3205	116848	Baz2a	19.22	18.67	15.16	19.24	19.48	22.05	19.69	17.41	18.18	17.2	8.72	20.78	17.72	16.98	21.51	19.18	16.48	17.11	19	19.58	23.46	21.2	11.88	22.15	18.92	20.91	20.04	20.08	23.35	20.06	22.41	21.28	15.14	21.45	22.96	34.42	26.66	19.89	21.19	17.88	7.83	29.53	21.61	20.55	29.86	23.71	18.28
G10090_11699	218543	Srek1	18.85	21.73	13.54	16.75	18.67	22.74	20.84	19.62	19.13	16.78	9.81	20.99	17.61	19.03	18.88	17.55	16.28	15.71	17.41	19.84	19.85	18.42	10.37	17.99	18.16	17.74	18.38	16.04	20.15	17.31	21.99	24.77	13.52	18.67	22.02	35.51	28.22	22.42	22.29	17.44	8.81	29.84	21.47	23.04	26.21	21.68	18.05
G10090_32907	72632	Smim18	0.4	1.46	0.39	0	0.62	1.8	0.61	1.29	0.85	0.82	0.75	1.02	0.6	1.01	0	0.2	1	0.2	0.41	1.87	0.63	0.21	0.19	1.22	0.42	0.21	0	0.42	1.24	0.42	0.46	1.67	0.39	0	0.73	2.81	0.83	1.48	0.99	0.86	0.67	1.45	0.74	1.22	0	0.25	1.11
G10090_14112	217707	Coq6	9.86	8.89	9.13	8.82	8.88	10.01	10.02	8.38	9.79	7.87	5.16	11.56	9.65	8.76	11.77	10.39	10.16	10.64	9.07	9.37	10.07	8.91	6.56	10.64	9.16	9.4	9.67	10.28	8.91	9.91	11.5	10.13	9.12	9.83	10.47	15.63	13.57	9.57	11.4	8.18	4.63	16.43	11.76	10.61	16.34	12.84	11.26
G10090_31334	240411	Loxhd1	0	0	0.02	0	0	0	0	0	0	0	0	0	0	0.01	0	0.01	0	0	0	0	0	0.02	0	0.02	0.01	0.01	0	0	0	0	0	0	0.02	0	0	0	0	0	0	0	0	0	0	0.01	0	0.01	0
G10090_3053	380928	Lmo7	36.29	25.78	26	29.59	29.82	18.92	26.85	25.88	24.5	21.47	14.59	33.48	26.61	24.13	37.1	23.4	23.21	25.79	27.06	23.24	22.32	18.48	13.53	21.2	23.35	22.28	23.27	23.7	12.39	18.65	42.33	29.38	25.96	32.99	35.15	29.54	36.36	29.57	28.55	22.31	13.09	47.58	32.44	29.21	51.5	28.91	25.74
G10090_28852	258270	Olfr448	1.48	6.56	0.46	1.58	3.85	7	5.31	4.52	3.77	5.02	1.83	1.9	2.07	3.92	0.09	3.63	2.58	0	4.69	4.75	5.37	2.45	0.35	2.24	3.2	1.96	1.49	1.89	3.64	1.32	1.73	7.48	0.45	1.76	4.54	10.93	7.2	5.16	4.4	5.22	1.65	2.7	2.52	4.74	0.13	4.48	2.86
G10090_12435	320145	Sp8	5.97	10.23	6.37	6.91	8.65	14.55	6.73	7.04	6.77	6.3	4.4	6.98	6.25	7.74	5.34	7.34	7.24	5.08	7.42	8.72	7.1	7.75	4.23	7.56	6.17	5.48	6.07	6.47	8.06	6.25	6.97	11.66	6.36	7.71	10.2	22.71	9.12	8.05	7.89	6.54	3.95	9.92	7.61	9.37	7.42	9.07	8.03
G10090_3159	19188	Psme2	93.32	72.94	75.44	85.87	85.02	80.34	106.7	130.42	112.63	121.14	69.79	201.81	141.15	141.98	218	203.22	186.1	219.11	202.49	192.17	235.91	370.89	143.52	314.82	246.94	384.98	371.65	357.03	423.31	374.82	108.84	83.13	75.35	95.73	100.24	125.43	144.46	149.02	131.26	125.9	62.64	286.84	172.09	171.87	302.6	251.11	206.37
G10090_20045	67510	Tvp23b	26.2	27.91	21.51	23.72	27.03	34.3	26.44	25.08	25.16	22.49	17.99	23.95	23.71	24.86	23.25	26.54	23.87	23.16	25.84	25.34	27.14	24.61	15.43	22.76	23.95	23.41	23.61	23.39	22.65	20.88	30.56	31.81	21.49	26.44	31.86	53.56	35.79	28.65	29.32	23.37	16.15	34.04	28.91	30.09	32.28	32.79	26.47
G10090_6766	107686	Snrpd2	117.71	118.99	114.65	107.1	113.23	112.09	110.41	126.56	116.41	128.07	85.05	154.7	140.8	133.57	148.81	134.84	146.39	123.17	137.18	135.29	139.73	149.24	81.53	157.15	163.88	162.32	181.15	173.11	128.08	177.53	137.28	135.61	114.5	119.4	133.49	175.01	149.49	144.6	135.66	133.1	76.33	219.88	171.67	161.69	206.56	166.63	162.34
G10090_6896	74442	Sgms2	12.49	9.15	8.38	11.54	10.5	8.42	15.36	13.34	11.12	8.47	4.03	11.92	9.06	9.52	10.24	10.38	8.66	10.36	8.12	9.42	10.53	12.87	6.45	11.86	13.69	12.66	12.01	11.7	10.43	10.67	14.57	10.43	8.37	12.86	12.38	13.14	20.8	15.24	12.96	8.8	3.62	16.94	11.05	11.52	14.22	12.82	9.61
G10090_16704	110902	Chrna2	0.02	0	0.02	0	0.03	0.02	0	0	0	0.02	0.02	0.06	0.04	0.06	0.06	0.04	0.04	0.04	0.07	0.06	0.04	0.02	0.07	0.07	0.06	0.07	0.14	0.09	0.11	0.11	0.02	0	0.02	0	0.04	0.03	0	0	0	0.02	0.02	0.08	0.05	0.07	0.08	0.05	0.04
G10090_14213	14852	Gspt1	18.42	19.24	16.5	18.2	18.34	21.21	19.7	19.59	18.89	18.48	10.12	18.83	17.13	16.15	19.93	17.18	16.21	15.82	15.81	17.56	19.81	17.81	12.52	17.68	17.65	17.15	18.79	17.73	16.56	17.53	21.49	21.92	16.48	20.29	21.63	33.11	26.68	22.39	22.02	19.2	9.09	26.76	20.88	19.56	27.66	21.23	17.98
G10090_4953	19280	Ptprs	26.24	38.62	16.81	22.45	26.74	63.64	39.98	28.27	28.56	23.83	14.93	30.81	26.22	34.31	20.97	27.72	27.83	15.97	26.63	43.6	33.14	21.31	8.75	22.94	22.49	19.65	16	16.07	22.18	17.33	30.61	44.01	16.79	25.03	31.53	99.36	54.14	32.31	33.28	24.77	13.4	43.78	31.97	41.53	29.11	34.26	30.87
G10090_22330	237560	Lrrc10	0	0	0.05	0	0	0	0	0	0	0	0	0	0.05	0.11	0	0	0	0	0	0.05	0	0	0	0	0	0	0	0	0	0	0	0	0.05	0	0	0	0	0	0	0	0	0	0.06	0.13	0	0	0
G10090_14292	234290	BC030500	0.64	0.88	0.9	0.41	0.99	0.37	0.42	1.02	0.66	0.46	0.45	1.03	1.05	0.57	1.39	0.82	0.9	0.56	0.59	0.44	0.89	1.79	0.81	1.62	1.82	0.98	1.74	1.43	1.28	1.23	0.74	1	0.9	0.46	1.17	0.57	0.57	1.16	0.77	0.48	0.4	1.46	1.27	0.69	1.93	1.01	1
G10090_13532	234839	Piezo1	12.86	6.01	10.51	10.47	9.54	8.14	13.52	11.67	9.05	9.48	3.22	14.84	12.31	11.35	16.98	10.87	10.58	13.05	10.42	11.71	14.03	15.18	8.24	15.43	15.19	16.74	16.41	15.07	19.02	17.52	15	6.85	10.5	11.67	11.25	12.72	18.31	13.33	10.55	9.85	2.89	21.09	15.01	13.74	23.57	13.43	11.74
G10090_671	74450	Pank2	13.62	13.71	10.62	13.06	14.58	17.41	16.6	16.23	16.1	14.81	7.05	16.24	13.28	13.44	15.61	14.7	14.15	13.85	15.15	16.68	18.46	20.25	10.92	18.85	18.84	18.75	18.98	17.94	19.23	17.97	15.88	15.62	10.6	14.56	17.19	27.18	22.47	18.54	18.77	15.39	6.32	23.08	16.19	16.27	21.67	18.17	15.7
G10090_33330	667277	C1rb	0	0	0.03	0	0	0.08	0	0	0	0.08	0.07	0.12	0	0.04	0	0.12	0.08	0.12	0.04	0.04	0.44	0.29	0.31	0.23	0.25	0.79	0.44	0.53	0.75	0.76	0	0	0.03	0	0	0.12	0	0	0	0.09	0.07	0.17	0	0.05	0	0.15	0.09
G10090_33682	100502865	2300003K06Rik	0	0	0	0	0	0	0	0	0	0	0	0	0	0	0	0	0	0	0	0	0	0	0	0	0	0	0	0	0	0	0	0	0	0	0	0	0	0	0	0	0	0	0	0	0	0	0
G10090_8658	433766	Trim63	2.4	0.04	4.52	6.48	1.54	0.15	1.84	4.09	3.99	5.98	4.26	4.89	4.6	1.8	4.35	3.39	1.33	9.01	3.64	3.3	1.73	0.82	0.88	1.28	1.5	2.24	0.7	3.47	0.16	1.72	2.8	0.04	4.51	7.22	1.82	0.24	2.49	4.67	4.65	6.21	3.83	6.95	5.61	2.18	6.03	4.19	1.47
G10090_19262	319178	H2bc3	0	0	0	0	0.31	0	0	0	0	0	0	0	0.59	0	0	0.3	0.3	0	0	0.31	0	0.62	0	0	0.31	1.53	0.63	0.31	0.31	0	0	0	0	0	0.36	0	0	0	0	0	0	0	0.72	0	0	0.37	0.33
G10090_21475	100125586	Vmn2r2	0.63	0.12	1.38	0	0.04	0.09	0.06	0.7	1.77	0	0.03	0.16	0.06	2.71	0.14	0	0	0	0	0	0.05	3.04	1.69	1.8	0.14	0.13	0.03	0.03	0.08	1.29	0.73	0.14	1.37	0	0.04	0.15	0.08	0.8	2.06	0	0.02	0.23	0.07	3.28	0.19	0	0
G10090_30019	110308	Krt5	652.34	92.55	586.48	471.45	350.96	73.73	594.36	402.5	354.94	383.97	116.22	658.87	559.74	448.19	1207.19	531.76	520.2	597.67	478.29	316.22	453.77	342.54	299.38	488.19	370.11	449.65	424.08	489.35	58.36	371.62	760.81	105.47	585.74	525.57	413.76	115.11	804.75	459.9	413.65	399.06	104.31	936.47	682.46	542.55	1675.69	657.09	576.87
G10090_2799	58187	Cldn10	130.12	151.51	140.68	140.06	149.74	190.44	140.96	146.29	149.32	153.36	88.53	96.2	126.53	124.88	78.46	165.32	152.82	129.4	133.47	126.01	89.86	122.84	124.52	100.19	118.68	92.52	100.16	103.45	90.17	98.95	151.75	172.66	140.5	156.14	176.54	297.33	190.85	167.15	174.02	159.39	79.46	136.74	154.27	151.17	108.91	204.28	169.47
G10090_28917	66607	Ms4a4d	0.29	0.1	0.43	1.46	0.49	0.29	0.8	0.61	0.5	0.54	0.55	1.55	0.49	1.01	1.39	1.79	1.2	1.95	1.22	1.14	2.35	3.73	2.14	3.66	3.02	7.04	5.48	5.93	9.34	7.63	0.34	0.11	0.43	1.63	0.58	0.46	1.08	0.7	0.59	0.57	0.49	2.2	0.6	1.22	1.93	2.22	1.33
G10090_20314	331532	Tceal5	1.53	0.72	0.7	0.8	0.88	0.55	0.4	0.83	0.7	0.49	0.74	2.32	1.45	1.15	1.72	0.39	0.64	0.71	0.72	0.49	0.65	0.42	0.37	0.48	0.67	0.56	0.52	0.32	0.25	0.57	1.79	0.82	0.7	0.89	1.03	0.86	0.55	0.95	0.81	0.51	0.67	3.29	1.76	1.4	2.38	0.48	0.71
G10090_26325	232146	Eva1a	4.62	1.24	4.37	3.08	1.91	1.72	3.65	3.49	3.01	3.19	0.83	4.47	5.05	4.04	8.3	3.26	3.66	4.74	3.67	3.36	2.81	2.57	2.53	4	3.07	3.56	3.44	3.09	1.6	3.58	5.39	1.41	4.36	3.44	2.25	2.68	4.94	3.99	3.5	3.32	0.74	6.36	6.16	4.89	11.52	4.03	4.06
G10090_32059	21941	Tnfrsf8	0.06	0.19	0.02	0.1	0.02	0.13	0.14	0.14	0.04	0.06	0.13	0.18	0.14	0.1	0.15	0.09	0.21	0.23	0.27	0.27	0.53	0.8	0.55	0.89	0.61	1.42	1.34	0.88	2.05	1.56	0.07	0.22	0.02	0.11	0.02	0.21	0.18	0.16	0.05	0.06	0.11	0.25	0.16	0.12	0.21	0.12	0.23
G10090_6462	72502	Cwf19l1	5.38	4.81	4.61	4.28	4.88	4.8	4.76	4.61	3.85	4.35	2.5	5.24	5.16	4.35	5.69	4.78	4.58	3.71	4.6	5.12	5.24	4.86	3.29	5.51	5.12	5.61	5.24	5.19	4.47	4.91	6.27	5.48	4.6	4.77	5.75	7.49	6.45	5.27	4.48	4.52	2.24	7.44	6.29	5.26	7.89	5.9	5.08
G10090_21750	622404	Ccdc107	31.08	31.73	30.2	25.74	31.77	36.03	31.53	28.66	32.13	28.24	19.19	30.49	27.56	32.66	30.41	30.21	29.65	23.55	31.09	33.54	31.55	28.75	18.65	31.92	33.96	30.01	29.6	28.41	29.16	31.16	36.24	36.16	30.16	28.69	37.45	56.26	42.7	32.75	37.45	29.35	17.22	43.33	33.61	39.53	42.21	37.33	32.88
G10090_19839	69256	Zfp397	6.84	8.87	5.6	8.67	8.59	9.38	7.87	7.17	7.08	6.26	4.3	6.86	6.36	5.36	6.02	6.61	5.78	5.79	6.53	6.85	9.43	7.24	3.98	6.83	6.1	7.62	6.7	6.9	7.6	5.98	7.98	10.11	5.59	9.66	10.13	14.65	10.65	8.19	8.25	6.51	3.85	9.76	7.75	6.49	8.36	8.17	6.41
G10090_15929	74522	Morc2a	10.48	10.76	8.42	8.91	9.38	12.46	11.93	8.94	9.31	9.16	4.76	10.74	9.23	9.19	10.76	9.34	8.7	7.88	8.89	10.22	10.81	9.34	5.69	9.6	9.04	9.43	10.08	9.83	8.78	9.97	12.22	12.26	8.41	9.94	11.06	19.46	16.16	10.21	10.85	9.52	4.27	15.27	11.25	11.12	14.93	11.54	9.65
G10090_18538	328833	Treml2	0.13	0.79	0.14	0.12	0.07	0.51	0.63	0.57	0.52	0.6	0.14	1.51	0.63	0.47	0.8	0.91	0.85	0.91	0.85	1.44	3.35	4.35	1.31	3.08	3.1	3.59	2.69	3.08	6.5	4.54	0.15	0.9	0.14	0.13	0.09	0.8	0.86	0.65	0.61	0.63	0.13	2.14	0.77	0.56	1.11	1.12	0.94
G10090_25435	73300	1700031F05Rik	0	0.06	0	0	0	0	0	0	0	0	0	0	0	0	0	0	0	0	0	0	0	0	0.06	0	0.06	0	0	0	0	0.06	0	0.06	0	0	0	0	0	0	0	0	0	0	0	0	0	0	0
G10090_11374	258580	Olfr1023	0.09	0.38	0	0.19	0.37	0.65	0.47	0.39	0.19	0.09	0.35	0	0.09	0.1	0	0.09	0	0	0.09	0.66	0.38	0.19	0	0.09	0.28	0	0.09	0.09	0.19	0.09	0.11	0.43	0	0.21	0.44	1.02	0.64	0.45	0.22	0.1	0.31	0	0.11	0.12	0	0.11	0
G10090_25711	20599	Smr3a	1.17	1.54	2.26	1.35	2.59	0.68	294.63	0.51	2.5	1.56	22.12	0.52	1.19	0.51	0.69	0.84	1.01	1.02	0.86	1.04	0.17	0	17.34	0.17	0	0	0.35	0.52	0	0	1.37	1.75	2.26	1.51	3.06	1.05	398.92	0.59	2.91	1.62	19.85	0.73	1.45	0.62	0.96	1.04	1.12
G10090_11883	16526	Kcnk2	5.89	12.36	2.86	7.16	10.04	38.14	27.99	14.22	16.07	15.83	3.52	6.86	7.52	6.96	3.26	7.03	5.27	2.82	7.63	8.96	5.46	2.69	1.11	3.43	3.61	3.36	4.28	2.83	3.91	3.52	6.87	14.08	2.86	7.98	11.84	59.54	37.89	16.24	18.73	16.45	3.16	9.75	9.17	8.43	4.52	8.68	5.84
G10090_7102	69806	Slc39a11	15.76	16.35	18.58	17.77	18.83	22.43	16.85	16.05	16.51	16.46	10.92	16.87	17.78	16.19	15.84	18.26	15.76	15.12	17.75	16	18.38	18.11	13.69	17.63	17.88	17.34	16.81	17.68	17.47	16.62	18.38	18.63	18.55	19.81	22.21	35.03	22.82	18.34	19.25	17.11	9.8	23.98	21.68	19.6	21.98	22.56	17.47
G10090_6142	52440	Tax1bp1	81.78	93.03	71.45	83.44	84.49	93.12	89.39	88.07	88.77	89.27	47.18	84.74	80.53	73.66	81.34	83.11	77.76	77.47	83.01	86.42	96.04	93.09	57.25	93.45	85.12	89.82	88.68	92.61	94.7	85.91	95.37	106.01	71.36	93.01	99.6	145.38	121.04	100.63	103.45	92.77	42.34	120.45	98.18	89.16	112.9	102.7	86.23
G10090_9938	20944	Svs5	0	0.2	0	0.19	0	0	0	0.21	0	0	0.18	0	0	0	0	0	0	0	0	0	0	0	0.18	0	0	0	0	0	0	0	0	0.23	0	0.21	0	0	0	0.23	0	0	0.16	0	0	0	0	0	0
G10090_26139	107513	Ssr1	28.14	28.82	25.73	27.36	29.21	34.88	29.74	25.65	26.59	25.89	14.11	28.73	26.27	25.48	28.4	25.73	24.71	22.01	25.64	28.52	32.29	31.27	17.3	30.51	29.88	28.76	27.84	26.68	29.5	26.05	32.81	32.84	25.7	30.5	34.44	54.46	40.27	29.31	30.98	26.91	12.67	40.84	32.04	30.84	39.43	31.8	27.4
G10090_24064	54218	B3galt4	3.82	4.11	4.22	3.36	2.8	4.87	4.52	3.42	4.56	4.2	2.72	5.25	4.24	4.83	4.21	4.58	4.36	5.45	4.11	3.97	4.87	5.01	4.48	5.26	5.35	6.02	5.5	4.73	5.86	5.79	4.45	4.68	4.21	3.74	3.3	7.61	6.12	3.9	5.31	4.37	2.44	7.46	5.17	5.85	5.84	5.66	4.83
G10090_16443	99334	Zscan29	5.69	5.18	4.94	4.85	5.16	5.62	5.45	5.8	6.49	5.29	3.04	4.8	5.26	4.57	5.9	4.92	5	4.36	4.7	5.41	6.64	6.34	3.59	5.83	5.78	6.25	5.87	5.86	5.9	6.11	6.63	5.91	4.94	5.41	6.09	8.78	7.37	6.62	7.56	5.49	2.73	6.82	6.41	5.53	8.19	6.08	5.54
G10090_20873	66464	Taf12	14.91	14.81	13.09	12.24	14.12	14.49	14.28	14.69	13.71	11.13	8.23	19.03	14.83	12.78	18.42	13.66	12.46	14.01	13.81	14.67	18.3	18.05	10.6	15.98	16.95	17.95	20.26	17.26	18.5	17.48	17.39	16.87	13.07	13.65	16.65	22.63	19.34	16.79	15.97	11.57	7.38	27.05	18.08	15.47	25.57	16.88	13.82
G10090_30874	258603	Olfr972	0.27	2.05	0.36	1.28	2.4	2.93	1.21	1.45	1.61	0.65	0.77	0.65	0.65	0.47	0.37	1.28	1.63	1.01	1.29	1.59	1.04	0.93	0.26	0.83	0.37	0.37	0.64	0.46	1.56	0.46	0.32	2.34	0.36	1.43	2.83	4.58	1.64	1.65	1.88	0.68	0.69	0.93	0.79	0.57	0.52	1.58	1.8
G10090_8490	79565	Mettl27	11.17	9.05	7.53	10.03	12.22	7.22	7.34	7.92	6.7	6.63	5.22	11.57	10.09	10.86	12.46	12.08	10.21	12.22	10.57	9.71	11.16	10.63	6.74	11.64	12.71	13.11	13.86	12.64	10.87	11.86	13.03	10.31	7.52	11.19	14.41	11.27	9.94	9.05	7.8	6.89	4.68	16.44	12.3	13.14	17.3	14.93	11.32
G10090_12842	18113	Nnmt	1.46	1.03	1.32	1.13	1.06	0.78	1.35	2.68	0.73	1.76	0.84	2.87	2.54	1.51	3.41	1.57	1.1	2.2	1.81	2.34	1.89	2.42	1.94	2.38	2.37	3.92	3.36	3.79	4.22	4.65	1.7	1.18	1.32	1.26	1.25	1.23	1.83	3.06	0.85	1.82	0.76	4.08	3.1	1.82	4.74	1.95	1.23
G10090_32418	100043836	Scgb2b7	0	0.55	0	0	0	0	0	0	0.84	0.27	0	0	0.26	0	0	0	0	0	0	0	0	2.72	2.51	0	0	0	0	0.55	0	0.83	0	0.63	0	0	0	0	0	0	0.98	0.28	0	0	0.32	0	0	0	0
G10090_8850	56380	Arid3b	2.24	3.56	1.64	1.92	2.56	5.34	4.03	2.33	2.4	2.82	1.75	2.91	2.36	2.69	1.45	2.73	2.54	1.91	2.53	3.73	4.24	4.14	1.72	3.72	3.53	3.55	3.13	2.94	4.38	3.63	2.61	4.06	1.63	2.14	3.01	8.34	5.46	2.67	2.8	2.93	1.57	4.14	2.88	3.25	2.01	3.37	2.82
G10090_6125	20439	Siah2	7.73	14.88	6.28	8.74	12.06	23.99	13.16	10.75	12.55	11	6.22	9.41	8.7	10.97	5.7	12.22	11.02	7.39	10.41	16.98	13.46	10.01	4.75	10.38	9.58	8.98	8.15	9.42	11.04	8.07	9.01	16.96	6.27	9.74	14.21	37.46	17.82	12.28	14.63	11.43	5.58	13.37	10.61	13.27	7.92	15.11	12.22
G10090_11899	13524	Adam18	0	0	0	0	0	0	0.03	0	0	0	0	0	0	0	0	0	0	0	0	0	0	0	0	0	0	0	0	0	0	0	0	0	0	0	0	0	0.04	0	0	0	0	0	0	0	0	0	0
G10090_18407	72324	Plxdc1	3.23	0.93	2.29	2.61	1.99	1.66	4.8	2.37	1.99	1.43	0.65	2.84	3.33	3.06	5.14	2.81	2.75	2.38	2.13	2.47	2.22	1.99	1.23	1.72	1.99	2.57	2.1	2.56	1.93	2.46	3.77	1.06	2.29	2.9	2.35	2.59	6.49	2.71	2.32	1.48	0.59	4.04	4.06	3.7	7.13	3.47	3.05
G10090_10397	72077	Gcnt3	1.47	7.06	1.71	3.64	5.65	11.69	4.2	2.84	3.66	3.55	2.25	1.93	3.9	5.67	0.11	3.67	2.57	0.69	4.1	2.21	0.29	0.62	0.24	0.41	0.43	0.28	0.5	0.57	0.13	0.68	1.71	8.05	1.7	4.05	6.67	18.26	5.69	3.24	4.27	3.69	2.02	2.74	4.75	6.87	0.16	4.53	2.85
G10090_7131	381760	Ssbp1	20.19	20.13	14.04	18.74	19.2	17.05	17.73	19.09	15.74	14.13	12.59	19.8	18.71	18.53	21.96	18.8	17.05	17.22	16.12	20.74	20.99	20.23	13.31	19.95	17.97	22.07	22.77	18.48	18.61	18.8	23.54	22.94	14.02	20.89	22.64	26.61	24	21.82	18.35	14.69	11.3	28.15	22.82	22.43	30.48	23.23	18.9
G10090_15690	74316	Isca2	30.33	37.36	28.45	34.16	30.86	34.37	34.4	36.2	34.08	33.57	24.42	37.3	33.63	34.18	35.51	34.02	35.12	33.63	33.82	38.27	35.4	33.34	21.2	36.46	35.24	37.82	37.46	36.19	36.67	36.3	35.37	42.58	28.41	38.08	36.38	53.65	46.58	41.37	39.72	34.89	21.92	53.02	41	41.38	49.29	42.04	38.95
G10090_14832	12212	Chic1	1.08	2.75	0.92	1.58	2.08	2.81	2.58	1.55	1.7	1.44	1.37	1.39	1.61	1.48	0.68	1.54	1.47	0.8	1.6	2.12	1.67	1.57	0.65	1.3	1.21	1.17	1.09	1.01	1.3	1.04	1.26	3.14	0.92	1.76	2.45	4.38	3.5	1.78	1.98	1.5	1.23	1.97	1.96	1.79	0.95	1.9	1.63
G10090_22013	258499	Olfr945	0	0.18	0.09	0.09	0	0.36	0	0	0.19	0	0	0	0	0	0.09	0	0.26	0.09	0	0.18	0.37	0	0	0	0	0	0	0	0	0	0	0.21	0.09	0.1	0	0.56	0	0	0.22	0	0	0	0	0	0.13	0	0.29
G10090_2473	433375	Creg1	52.79	91.68	44.69	63.16	80.25	110.13	67.87	66.94	69.79	67.61	44.73	62.29	65.6	70.97	45.63	69.82	63.42	45.09	67.99	68.03	55.49	50.22	32.1	48.1	46.8	51.82	57.18	55.07	60	53.4	61.57	104.48	44.63	70.41	94.61	171.95	91.89	76.49	81.33	70.27	40.15	88.54	79.98	85.92	63.34	86.28	70.33
G10090_4185	194952	Jmjd4	3.3	3.94	2.62	3.1	3.15	4.18	3.12	2.97	3.16	3.13	1.53	3.48	2.78	2.33	2.87	2.93	2.79	2.19	2.88	3.72	4.11	3.23	1.73	3.09	3.1	3.35	3.02	3.04	2.58	2.8	3.84	4.49	2.62	3.46	3.71	6.52	4.23	3.39	3.69	3.25	1.37	4.94	3.39	2.82	3.98	3.62	3.1
G10090_5399	244187	Olfr684	0.92	3.05	0.18	1.75	2.05	4.65	3.45	1.48	2.3	1.92	1.12	0.57	0.95	1.11	0	1.03	1.18	0	1.3	2.32	1.9	1.21	0	0.83	1.02	0.95	0.55	0.2	1.06	0.78	1.07	3.48	0.18	1.95	2.42	7.27	4.68	1.7	2.68	1.99	1.01	0.8	1.16	1.34	0	1.27	1.31
G10090_24943	71742	Ulk3	7.36	7.02	5.91	6.16	7.47	7.96	5.92	5.66	6.04	5.75	3.76	7.16	6.06	7.34	7.82	7.24	6.95	7.06	6.84	7.5	7.55	6.92	4.6	7.13	7.35	7.41	7.63	6.46	6.88	7.15	8.59	8	5.91	6.86	8.8	12.43	8.02	6.46	7.04	5.97	3.38	10.18	7.39	8.89	10.86	8.95	7.71
G10090_22963	624845	Vmn2r82	0.25	0	0.65	0	0	0	0.05	0.46	0.76	0	0	0.05	0	1.39	0.03	0	0	0	0	0	0.16	1.89	0.83	0.75	0	0.08	0.08	0.03	0.03	1.03	0.29	0	0.65	0	0	0	0.07	0.53	0.88	0	0	0.08	0	1.68	0.04	0	0
G10090_16635	22247	Umps	3.93	5.99	3.27	4.45	4.52	6.95	6.16	4.93	5.33	4.4	3.14	5.69	4.7	4.38	5.02	5.08	5.06	3.38	4.58	6.51	7.68	6.24	3.18	6.14	5.14	6.2	6.37	6.21	5.82	5.91	4.58	6.83	3.26	4.96	5.33	10.86	8.34	5.64	6.21	4.58	2.82	8.09	5.73	5.3	6.97	6.27	5.61
G10090_33155	17898	Myl7	1.18	0	0.96	0.2	0.41	0	0.2	1.49	0.21	1.43	0.37	1.21	1	0.4	1.63	1.81	0.59	1.2	1.01	1.03	2.28	1.23	0.57	2.61	1.85	1.42	3.29	2.07	0.41	1.86	1.38	0	0.96	0.22	0.48	0	0.27	1.71	0.25	1.48	0.33	1.72	1.21	0.48	2.26	2.24	0.66
G10090_17095	19712	Rest	2.67	2.47	1.99	2.22	2.48	2.3	2.89	2.73	2.32	2.31	1.01	2.88	2.6	2.09	3.5	2.88	2.51	2.78	2.41	2.35	2.7	3.32	1.92	3.42	3.09	3.64	3.45	3.78	4.54	4.57	3.11	2.82	1.98	2.48	2.92	3.6	3.92	3.12	2.7	2.4	0.9	4.09	3.17	2.53	4.86	3.56	2.78
G10090_7706	17281	Fyco1	11.9	9.63	11.05	13.87	11.55	11.11	11.66	9.98	10.27	9.85	8.23	13.83	13.1	10.95	14.8	11.11	10.64	11.53	12.22	11.82	13.16	11.44	7.06	10.9	11.01	9.83	9.67	11.24	9.26	10.11	13.88	10.97	11.04	15.47	13.62	17.35	15.78	11.41	11.97	10.24	7.39	19.66	15.97	13.26	20.54	13.73	11.8
G10090_24375	67657	Rabl3	6.02	6.72	4.82	5.48	5.2	5.79	5.23	5.9	4.34	5.19	3.16	6.39	5.57	6.19	6.47	5.5	5.45	5.05	4.96	5.76	6.77	5.39	3.65	5.98	5.38	5.05	5.88	6.35	6.4	4.98	7.03	7.66	4.81	6.1	6.13	9.03	7.09	6.74	5.06	5.4	2.84	9.08	6.79	7.49	8.98	6.79	6.04
G10090_9889	18028	Nfib	16.36	12.55	14.39	13.87	14.03	14.45	11.64	13.74	12.36	11.83	6.76	17.15	16.41	14.41	18.95	15.46	15.87	14.89	13.8	14.25	13.06	12.74	9.99	13.26	12.76	12.11	12.07	12.78	10.91	12.93	19.09	14.3	14.37	15.46	16.54	22.57	15.76	15.7	14.41	12.3	6.07	24.37	20.01	17.44	26.31	19.1	17.6
G10090_18243	12504	Cd4	1.03	1.02	0.76	1.05	1.08	1.26	1.16	1.53	1.6	0.71	0.95	2.97	2.26	2.19	1.76	2.12	1.66	2.79	1.79	2.29	4.95	5.69	3.36	6.99	6.77	18.02	19.79	15.2	19.84	22.7	1.2	1.16	0.76	1.17	1.28	1.97	1.57	1.75	1.86	0.74	0.85	4.23	2.75	2.65	2.45	2.63	1.84
G10090_9498	67230	Zfp329	2.38	2.94	1.39	2.48	2.39	2.95	2.42	1.91	2.6	1.9	1.34	2.06	2.03	2.14	2.12	1.85	1.99	1.61	2.49	2.13	3.03	2.74	1.12	1.95	2.18	2.19	1.98	2.26	2.3	2.01	2.78	3.35	1.39	2.77	2.82	4.6	3.28	2.18	3.03	1.98	1.2	2.92	2.48	2.59	2.94	2.28	2.2
G10090_5503	269389	Tox2	0.38	0.24	0.61	0.2	0.34	0.32	0.17	0.26	0.32	0.35	0.14	0.33	0.35	0.6	0.41	0.48	0.36	0.56	0.4	0.59	0.47	0.83	0.43	0.9	0.89	0.99	1.37	1.01	1.35	1.82	0.44	0.27	0.6	0.22	0.4	0.49	0.23	0.3	0.37	0.36	0.12	0.48	0.42	0.73	0.57	0.59	0.4
G10090_20130	319480	Itga11	4.06	2.15	3.88	3.72	3.21	1.24	12.04	2.83	1.93	1.45	1.41	4.28	3.39	4.01	3.61	2.03	1.88	2.6	1.86	3.31	1.62	1.95	1.38	2.21	2	2.76	2.55	1.44	1.12	1.53	4.74	2.45	3.88	4.15	3.78	1.93	16.3	3.23	2.25	1.51	1.27	6.09	4.13	4.85	5.02	2.51	2.08
G10090_26541	59288	Dctn5	34.91	37.62	28.65	31.54	30.63	39.03	33.36	33.13	32.59	27.56	17.65	39.45	35.22	31.46	43.23	32.99	32.59	33.54	31.23	39.22	39.47	37.33	20.45	37.53	36.69	42.89	41.9	37.51	43.55	41.71	40.71	42.87	28.62	35.16	36.12	60.94	45.16	37.86	37.98	28.65	15.84	56.07	42.95	38.08	60	40.77	36.14
G10090_8967	67210	Gatad1	21.06	20.42	16.8	20.09	21.22	23.74	21.83	19.79	18.88	18.25	12.03	21.35	22	18.82	22.38	20.67	19.53	18.4	18.99	22.62	22.99	22.27	14.62	23.76	23.98	24.06	22.78	22.47	22.23	23.35	24.56	23.27	16.78	22.39	25.02	37.07	29.56	22.62	22.01	18.97	10.8	30.34	26.82	22.78	31.07	25.55	21.66
G10090_20912	66882	Bzw1	50.84	49.44	44.92	52.26	53.17	54.86	54.78	59.4	56.03	52.56	24.8	55.12	49.58	43.33	62.91	49.74	45.62	44.35	49.87	50.13	58.76	51.98	32.74	56.04	51.1	56.51	57.7	55.87	52.73	52.32	59.29	56.34	44.86	58.26	62.68	85.65	74.17	67.87	65.3	54.63	22.26	78.34	60.45	52.46	87.32	61.47	50.59
G10090_11245	101055939	Gm4869	6.74	36.68	2.48	10.28	14.61	40.38	21.68	14.15	18.17	13.78	10.19	13.82	7.48	10.52	1.15	9.86	8.79	2.34	8.24	23.19	16.63	7.62	1.25	9.16	7.95	7.54	6.46	7.41	11.73	7.27	7.86	41.8	2.48	11.46	17.23	63.04	29.36	16.16	21.18	14.32	9.14	19.65	9.11	12.74	1.6	12.18	9.75
G10090_12134	75106	4930519F16Rik	0.04	0.08	0	0.04	0	0	0.07	0	0.04	0.07	0	0	0.04	0	0.04	0	0.03	0.04	0	0	0	0.07	0	0	0	0	0	0	0	0	0.04	0.09	0	0.04	0	0	0.1	0	0.04	0.08	0	0	0.04	0	0.05	0	0.04
G10090_12868	18479	Pak1	16.67	16.25	12.52	16.03	16.91	18.28	25.63	16.57	17.73	15.4	9.02	21.87	18.5	19.25	21.59	21.95	18.42	19.34	18.55	22.27	25.37	27.7	13.68	28.39	23.76	27.22	25.04	26.35	24.25	25.63	19.44	18.52	12.5	17.88	19.93	28.54	34.71	18.93	20.66	16.01	8.1	31.09	22.56	23.3	29.98	27.12	20.42
G10090_11816	14534	Kat2a	15.83	12.84	13.43	13.45	14.02	14.19	14.3	12.69	12.35	11.69	7.15	16.19	15.46	13.67	17.67	14.76	15.44	15.88	13.47	16.26	15.07	14.4	9.78	15.14	15.45	15.84	15.15	13.68	13.15	16.23	18.46	14.63	13.41	15	16.52	22.16	19.37	14.5	14.39	12.15	6.41	23.01	18.85	16.55	24.53	18.24	17.12
G10090_2070	66126	Elof1	139.15	136.43	103.6	133.44	152.26	85.29	96.56	122.54	115.86	109.07	81.8	172.39	142.58	132.32	156.35	148.99	151.26	170.92	152.27	155.14	149.65	159.79	107.08	174	200.15	165.28	207.75	192.42	123.62	181.66	162.29	155.48	103.47	148.75	179.51	133.17	130.74	140.02	135.02	113.36	73.42	245.02	173.84	160.18	217.02	184.1	167.74
G10090_22265	13803	Enc1	7.07	12.02	4.94	6.94	10.66	14.83	9.57	7.58	7.65	7.48	4.51	8.3	8.53	9.39	5.27	8.8	8.21	5.79	8.34	9.33	9.25	8.53	4.35	9.04	7.27	7.47	6.76	6.7	7.55	7.1	8.25	13.69	4.93	7.74	12.57	23.15	12.96	8.66	8.91	7.77	4.04	11.79	10.4	11.37	7.31	10.88	9.1
G10090_17696	628416	Gm6878	1.18	6.14	0.48	1.91	2.4	6.99	3.05	2.4	3.28	2	2.78	1.85	2.07	3.14	0.11	2.89	2.12	0.52	2.22	5.84	3.25	1.74	0.36	1.98	1.45	1.48	0.82	1.22	2.71	1.14	1.38	7	0.48	2.13	2.82	10.91	4.13	2.74	3.83	2.08	2.49	2.63	2.53	3.8	0.15	3.57	2.35
G10090_23857	74365	Lonrf3	1.46	0.98	1.34	1.28	1.41	1.02	1.21	1.22	1	1.1	0.97	1.47	1.26	0.95	2.05	1.49	1.33	1.22	1.49	1.03	0.94	0.89	0.93	0.95	0.91	1.1	0.7	0.91	0.59	0.78	1.7	1.12	1.34	1.43	1.66	1.59	1.64	1.39	1.16	1.14	0.87	2.09	1.54	1.15	2.84	1.84	1.48
G10090_13034	52592	Brms1l	8.78	8.27	6.58	8.12	8.21	8.84	9.26	8.53	7.9	5.63	4.44	9.05	9.33	8.04	8.98	8.59	7.66	6.21	8.17	9.32	9.46	9.64	5.37	9.31	8.43	9.14	8.89	8.04	8.78	7.71	10.24	9.43	6.57	9.05	9.68	13.8	12.53	9.75	9.2	5.85	3.98	12.87	11.38	9.73	12.47	10.61	8.5
G10090_6303	22040	Trex1	14.76	13.31	13.23	12.22	13.41	19.12	31.54	32.29	29.25	33.91	9.46	30.87	20.52	19.15	27.83	35.79	39.09	33.64	29.02	34.64	43.95	61.67	22.15	54.28	44.39	74.57	64.89	56.7	94.33	84.12	17.21	15.17	13.21	13.62	15.81	29.85	42.71	36.89	34.09	35.24	8.49	43.88	25.02	23.19	38.63	44.23	43.35
G10090_18465	22385	Baz1b	14.84	17.07	12.27	14.12	17.45	19.57	17.42	15.09	16.72	13.8	8.97	17.27	15.46	14.7	17.29	15.66	14.19	13.26	14.49	16.61	19.77	18.11	9.02	15.89	16.28	16.84	15.95	16.64	17.82	15.88	17.31	19.46	12.25	15.74	20.57	30.55	23.59	17.24	19.49	14.34	8.05	24.54	18.85	17.79	23.99	19.35	15.73
G10090_8086	239827	Pigz	5.23	0.8	2.66	3.37	3.94	0.89	5.77	2.29	3.09	1.71	1.15	3.51	0.9	1.83	2.18	3.73	2.21	4	1.69	2.47	1.47	2.5	2.86	3.61	3.78	4.5	3.97	3.12	1.16	2.42	6.1	0.91	2.65	3.76	4.65	1.39	7.81	2.62	3.6	1.78	1.04	4.99	1.1	2.21	3.03	4.62	2.45
G10090_8534	20583	Snai2	12.05	4.7	8.43	9.45	7.51	4.58	10.76	7.02	5.63	6.14	2.82	11.58	10.1	7.98	13.91	8.71	8.84	9.16	8.14	6.36	8.15	5.12	4.24	8.32	5.62	7.22	8.85	6.32	3.13	6.35	14.06	5.36	8.42	10.53	8.86	7.15	14.58	8.03	6.56	6.38	2.53	16.46	12.32	9.66	19.31	10.77	9.8
G10090_2197	19261	Sirpa	14.93	13.99	11.81	12.18	14.81	18.07	20	17.82	16.69	13.31	8.22	27.42	22.75	18.27	20.71	21.85	16.9	19.58	18.09	20.71	35.39	45.81	22.65	43.87	37.17	69.3	69.05	62.66	98.41	83.36	17.41	15.94	11.8	13.58	17.46	28.21	27.08	20.36	19.45	13.84	7.38	38.97	27.74	22.11	28.75	27	18.74
G10090_9585	11775	Ap3b2	4.95	17.95	2.3	7.59	10.06	25.04	12.68	8.82	11.45	8.39	6.78	7.28	6.61	10.11	0.95	9.36	8.29	2.08	8.34	15.86	13.32	8.03	1.95	7.2	7.57	5.74	4.43	5.2	8.88	4.58	5.77	20.46	2.29	8.46	11.87	39.1	17.17	10.08	13.34	8.72	6.08	10.35	8.06	12.24	1.32	11.56	9.19
G10090_12027	78245	Acbd7	10.38	54.01	4.65	15.9	23.65	52.74	35.11	28.06	39.46	22.24	17.17	17.65	14.36	23.95	2.79	22.63	18.82	4.21	17.96	36.78	38.68	18.88	4.42	17	15.09	14.81	12.97	15.61	22.05	13.82	12.11	61.56	4.65	17.73	27.88	82.34	47.54	32.07	45.98	23.11	15.41	25.09	17.51	28.99	3.88	27.96	20.87
G10090_8988	140477	Dmbx1	1.43	2.07	1.93	1.43	2.04	1.22	0.74	0.8	0.91	0.78	1.56	1.53	1.6	1.92	1.37	1.43	1.76	1.81	1.49	1.69	1.28	1.97	2.59	1.67	1.16	1.51	2.16	2.45	2.21	2.6	1.67	2.36	1.93	1.6	2.4	1.9	1	0.92	1.06	0.81	1.4	2.18	1.95	2.32	1.9	1.77	1.96
G10090_16211	22371	Vwf	14.31	5.71	9.23	10.82	10.92	5.36	8.76	11.96	8.61	7.66	2.69	15.65	13.99	12.07	15.73	10.51	11.39	12.47	8.48	8.97	12.39	11.1	8.46	12.83	15.17	14.45	14.96	12.74	13.17	15.65	16.69	6.51	9.22	12.06	12.87	8.36	11.86	13.66	10.03	7.96	2.42	22.25	17.05	14.61	21.84	12.98	12.63
G10090_17626	229697	Cym	0.19	0	0.06	0	0.06	0	0	0.07	0.07	0	0	0	0	0.07	0	0.06	0.06	0.06	0.06	0.13	0.07	0	0.06	0.13	0.06	0.06	0	0.06	0.06	0	0.22	0	0.06	0	0.08	0	0	0.08	0.08	0	0	0	0	0.08	0	0.08	0.07
G10090_5263	243547	Grip2	0.63	0.33	0.9	0.79	0.53	0.36	0.29	0.44	0.38	0.29	0.5	1.06	0.99	0.78	1.42	0.73	0.53	0.87	0.59	0.58	0.51	0.36	0.36	0.48	0.57	0.35	0.32	0.39	0.11	0.6	0.74	0.38	0.9	0.88	0.63	0.56	0.39	0.5	0.44	0.3	0.45	1.51	1.21	0.95	1.97	0.91	0.59
G10090_12919	330812	Rnf150	2.12	6.9	1.42	3.24	3.79	9.11	5.27	3.52	4.55	3.08	2.89	3.21	2.56	3.34	1.15	2.9	2.49	1.13	3.08	4.67	4.78	3.27	1.24	2.72	2.64	2.15	1.89	2.58	3.48	2.06	2.48	7.86	1.42	3.62	4.47	14.22	7.14	4.02	5.3	3.2	2.59	4.56	3.13	4.04	1.59	3.59	2.76
G10090_22550	224572	Vmn2r102	0.13	0	0.1	0	0	0	0	0.03	0.05	0	0	0	0	0.16	0	0	0	0	0	0	0	0.26	0.17	0.1	0	0	0	0	0	0.16	0.15	0	0.1	0	0	0	0	0.03	0.06	0	0	0	0	0.2	0	0	0
G10090_13216	268417	Zkscan17	10.18	7.54	8.23	9.5	9.16	8.29	9.03	9.86	8.46	8.64	4.76	11.87	10.74	9.52	10.76	10.48	9.6	11.19	10.04	9.56	9.15	10.54	8.92	11.01	10.62	11.13	11.54	10.54	9.86	10.84	11.87	8.59	8.22	10.59	10.8	12.95	12.23	11.27	9.86	8.98	4.27	16.88	13.09	11.52	14.93	12.95	10.65
G10090_29099	94175	Hrg	0.08	0.04	0	0.04	0.08	0.42	0.04	0.13	0.13	0.13	0.16	0.04	0.08	0.04	0.04	0	0	0	0.04	0.17	0.13	0	0	0.17	0.08	0	0	0	0.08	0.16	0.1	0.05	0	0.05	0.1	0.65	0.06	0.15	0.15	0.13	0.14	0.06	0.1	0.05	0.06	0	0
G10090_6541	15354	Hmgb3	19.12	24.77	13.24	20.72	21.69	19.4	19.67	17.83	16.51	16.67	10.1	23.48	20.32	18.28	20.66	17.43	17.39	14.92	18.42	20.85	23.05	19.6	10.99	20.36	16.93	19.67	21.62	18.59	19.57	16.82	22.3	28.23	13.22	23.1	25.57	30.29	26.63	20.37	19.24	17.33	9.06	33.37	24.78	22.13	28.67	21.54	19.29
G10090_3866	215193	Utp25	3.74	3.93	3.33	3.66	3.29	3.65	4.32	3.76	3.49	3.32	1.93	3.49	2.72	3.24	4.12	3.5	2.41	2.9	3.22	3.13	4.42	3.3	2.22	3.42	3.44	4.03	3.79	3.13	2.96	3.67	4.36	4.48	3.32	4.08	3.88	5.7	5.84	4.3	4.07	3.45	1.74	4.96	3.31	3.93	5.72	4.32	2.67
G10090_11517	19214	Ptgdr	5.74	12.05	2.87	8.15	13.13	20.16	8.27	6.61	7.03	7.86	4.21	6.76	8.13	9.13	3.78	10.5	5.9	4.14	8.74	8.64	6.36	3.24	0.85	2.35	3.82	2.5	4.05	3.48	3.55	3.97	6.7	13.74	2.86	9.08	15.48	31.47	11.2	7.56	8.19	8.17	3.78	9.61	9.92	11.06	5.25	12.97	6.54
G10090_25595	14784	Grb2	21.61	20.6	17.63	20.44	21.64	22.72	24.33	24.02	24.47	21.79	11.85	30.88	25.13	24.91	27.04	27.05	25.95	25.98	24.45	26.3	34.75	38.11	20.9	35.96	35.76	43.28	42.38	38.99	49.61	47.36	25.2	23.47	17.61	22.79	25.51	35.48	32.95	27.44	28.52	22.65	10.63	43.89	30.64	30.15	37.53	33.43	28.78
G10090_9879	19207	Ptch2	0.75	0.5	0.68	0.62	0.63	1.35	0.98	0.66	0.79	0.59	0.21	0.75	0.81	0.67	1.12	0.79	0.9	0.67	0.88	0.64	0.71	0.8	0.28	0.71	0.64	0.64	0.45	0.4	0.27	0.6	0.87	0.57	0.68	0.69	0.75	2.11	1.32	0.75	0.92	0.61	0.19	1.07	0.98	0.82	1.56	0.97	1
G10090_20737	70611	Fbxo33	5.14	6.69	5.43	5.36	5.45	7.87	6.36	7.06	7.34	6.4	2.94	6.54	5.92	5.49	6.71	5.51	5.44	5.47	5.95	7.02	7.33	6.93	4.18	7.49	7.42	7.06	6.83	7.28	7.87	7.23	6	7.62	5.42	5.97	6.43	12.29	8.61	8.07	8.55	6.66	2.64	9.29	7.21	6.64	9.31	6.81	6.03
G10090_19541	101055745	Gm29721	0.07	0.42	0.15	0.29	0.36	0.05	0.07	0.12	0	0.07	0.46	0.14	0.24	0.09	0.46	0.13	0	0.27	0	0.2	0.14	0.35	0.23	0.14	0.29	0.13	0.19	0.24	0.2	0.29	0.09	0.48	0.15	0.32	0.43	0.08	0.09	0.14	0	0.08	0.41	0.2	0.3	0.11	0.63	0.16	0
G10090_29658	22431	Wt1	0.02	0.02	0.02	0.02	0.04	0	0.02	0.02	0	0	0	0.09	0.07	0	0.02	0	0.06	0.09	0.02	0.02	0	0	0	0	0	0	0.13	0	0	0	0.02	0.02	0.02	0.02	0.05	0	0.03	0.03	0	0	0	0.12	0.08	0	0.03	0	0.07
G10090_6628	73469	Rnf38	15.32	13.75	10.62	12.65	14.08	17.84	15.04	15.8	15.32	13.88	6.46	14.68	12.96	12.42	14.21	14.17	13.32	12.49	13.5	14.24	18.2	17.15	9.42	17.69	16.2	16.95	15.44	15.62	18.1	15.72	17.86	15.67	10.6	14.1	16.6	27.85	20.36	18.06	17.85	14.42	5.8	20.87	15.8	15.03	19.72	17.52	14.77
G10090_7672	100503915	Smpd5	0.45	0.99	0.49	0.49	0.68	1.17	0.63	0.72	0.35	0.42	0.21	0.88	0.76	1.1	0.61	1.07	0.74	0.71	1.13	0.89	1.2	0.76	0.7	1.08	0.75	1.57	1.49	1.28	1.64	1.65	0.53	1.13	0.49	0.55	0.8	1.82	0.85	0.82	0.41	0.44	0.19	1.25	0.93	1.33	0.85	1.32	0.83
G10090_32744	258504	Olfr107	0.4	0.74	0	0.32	0.32	1.54	0.49	0.42	0.33	0.16	0.38	0.16	0.33	0.41	0	0.16	0.87	0	0.65	0.58	0.08	0.9	0.08	0.08	0.16	0.16	0.24	0.41	0.4	0.16	0.47	0.84	0	0.36	0.38	2.4	0.67	0.49	0.39	0.17	0.34	0.23	0.4	0.5	0	0.2	0.97
G10090_15838	270599	Gm648	0	0.1	0	0.1	0	0	0	0	0	0.1	0	0.1	0	0	0	0	0	0	0	0.2	0	0	0	0	0	0.1	0.1	0	0	0.1	0	0.11	0	0.11	0	0	0	0	0	0.1	0	0.14	0	0	0	0	0
G10090_22039	106766	Stap2	29.38	15.24	26.97	24.83	22.2	18.27	33.75	47.03	39.14	41.65	14.37	33.82	31.12	25.74	43.44	32.49	33.61	39.64	32.16	27.5	30.9	31.27	27.35	35.29	36.74	30.07	32.04	30.79	17.24	30.46	34.27	17.37	26.94	27.69	26.18	28.53	45.69	53.73	45.62	43.29	12.9	48.07	37.94	31.15	60.3	40.14	37.27
G10090_30249	667262	Vmn1r117	0	0	0.03	0	0	0	0	0	0	0	0	0	0	0	0	0	0	0	0	0	0	0	0	0	0	0	0	0	0	0.03	0	0	0.03	0	0	0	0	0	0	0	0	0	0	0	0	0	0
G10090_33048	243510	Ccdc142	2.03	2.41	1.46	1.67	2.26	3.17	1.92	1.9	1.93	1.54	1.09	2.19	2.12	1.87	1.89	2.43	2.35	1.77	1.82	2.91	2.25	1.99	1.41	1.88	2.08	2.74	1.94	2.58	2.73	2.3	2.37	2.75	1.46	1.86	2.66	4.95	2.6	2.17	2.25	1.6	0.98	3.11	2.58	2.27	2.62	3	2.6
G10090_16182	72085	Osgepl1	5.65	4.71	4.35	5.52	5.73	4.93	3.93	4.79	4.05	3.9	3.54	5.64	5.5	5.19	6.8	5.35	4.75	4.81	4.78	5.17	5.08	3.84	2.84	4.06	3.64	4.77	4.27	5.28	3.8	5.03	6.59	5.37	4.34	6.15	6.76	7.69	5.31	5.47	4.72	4.05	3.18	8.01	6.71	6.28	9.43	6.61	5.27
G10090_21932	60367	Il1rapl2	0	0.02	0	0	0	0	0	0	0	0	0.01	0	0	0	0.01	0.01	0	0	0	0	0	0	0	0	0	0.01	0	0	0	0	0	0.03	0	0	0	0	0	0	0	0	0.01	0	0	0	0.02	0.01	0
G10090_4594	74117	Actr3	63.25	59.87	58.58	58	58.27	63.51	67.51	70.15	67.12	58.52	35.63	89.05	77.83	65.57	95.29	77.27	70.49	76.6	73.92	77.25	104.21	116.13	63.63	107.32	101.74	124.44	116.12	117.24	140.15	126.28	73.76	68.23	58.5	64.65	68.7	99.15	91.4	80.15	78.22	60.82	31.98	126.57	94.9	79.37	132.27	95.48	78.17
G10090_10741	11459	Acta1	510.41	0.82	551	619.8	109.15	0.81	281.56	431.52	348.95	630.35	867.07	977.54	614.94	395.68	900.02	315.33	192.51	730.61	290.18	353.5	323.89	126.9	188.57	119.68	314.58	298.96	141.9	695.66	23.52	390.88	595.28	0.93	550.3	690.95	128.68	1.26	381.22	493.05	406.67	655.12	778.22	1389.39	749.76	478.98	1249.31	389.65	213.48
G10090_17470	30927	Snai3	0.37	0.19	0.91	0.61	0.42	0.37	1.56	0.87	0.81	0.52	0.56	1.04	1.36	0.43	0.85	0.74	0.45	0.79	0.7	0.42	0.62	0.42	0.61	0.6	0.84	1.11	1.14	1.72	1.1	0.64	0.43	0.21	0.91	0.68	0.49	0.58	2.11	1	0.94	0.54	0.51	1.48	1.66	0.52	1.18	0.91	0.5
G10090_9325	68877	Maf1	36.22	44.14	32.33	39.65	41.17	51.93	40.97	39.92	38.77	38.68	22.21	47.71	43.1	42.04	41.07	48.36	40.49	39.98	42.05	53.88	50.38	47.42	27.47	52.43	48.57	52.42	55.23	48.71	52.24	52.61	42.24	50.3	32.29	44.2	48.54	81.08	55.47	45.62	45.19	40.2	19.94	67.81	52.54	50.89	57.01	59.76	44.9
G10090_24903	259028	Olfr532	0	0.48	0	0	0	0.09	0.1	0	0	0.1	0.44	0.95	0.09	0	0.1	0	0.09	0	0	0.86	0.48	0	0	0	0	0.19	0	0	0	0.09	0	0.54	0	0	0	0.15	0.13	0	0	0.1	0.39	1.36	0.11	0	0.13	0	0.1
G10090_1667	228355	Madd	10.49	20.44	7.69	12.94	14.22	28.45	16.94	14.05	16.85	12.98	8.3	14.03	12.24	14.06	9.88	13.32	11.67	8.78	11.78	17.43	18.89	15.59	6.6	14.37	14.07	13.22	12.36	12.11	15.48	13.1	12.24	23.29	7.68	14.43	16.77	44.42	22.93	16.06	19.64	13.49	7.45	19.95	14.93	17.02	13.72	16.46	12.94
G10090_7762	19697	Rela	26.75	21.61	21.21	23.78	23.48	29.5	33.55	38.07	32.65	33.92	9.62	31.18	28.03	27.41	32.48	29.47	28.43	29.39	26.84	30.05	35.49	38.13	21.36	38.62	40.74	43.81	43.94	38.44	49.37	45.18	31.2	24.63	21.18	26.51	27.69	46.06	45.42	43.49	38.05	35.26	8.64	44.32	34.17	33.19	45.08	36.42	31.53
G10090_17737	17922	Myo7b	0.14	0.06	0.04	0.11	0.11	0.06	0.02	0.05	0.05	0.06	0.01	0.07	0.08	0.05	0.08	0.04	0.06	0.19	0.1	0.06	0.05	0.04	0.04	0.13	0.1	0.08	0.06	0.08	0.04	0.04	0.17	0.07	0.04	0.13	0.13	0.09	0.03	0.06	0.06	0.06	0.01	0.1	0.09	0.06	0.11	0.05	0.06
G10090_1886	19035	Ppib	285.82	259.9	266.28	238.4	269.13	264.36	285.7	270.6	269.17	266.33	183.04	298.05	277.15	278.77	266.18	277.19	257.44	265.94	268.03	283.25	305.22	340.5	225.65	356.83	321.92	349.09	357.65	330	310.08	324.86	333.35	296.18	265.94	265.76	317.3	412.73	386.83	309.19	313.69	276.79	164.28	423.63	337.92	337.46	369.48	342.53	285.48
G10090_8284	225908	Myrf	0.03	0.08	0.12	0.1	0.16	0.14	0.15	0.13	0.14	0.11	0.06	0.16	0.19	0.17	0.11	0.06	0.09	0.14	0.13	0.11	0.14	0.18	0.06	0.12	0.14	0.13	0.14	0.07	0.1	0.12	0.04	0.09	0.12	0.12	0.19	0.21	0.2	0.15	0.16	0.12	0.06	0.22	0.24	0.2	0.15	0.07	0.1
G10090_14230	231932	Gimap7	0.24	0.19	0.24	0.18	0.06	0.12	0.31	0.58	0.13	0	0.52	1.63	1.36	0.82	1.31	1.16	0.96	1.9	1.35	1.68	3.14	4.13	2.35	3.74	3.25	5.8	6.54	6.85	5.97	6.67	0.28	0.21	0.24	0.2	0.07	0.19	0.42	0.66	0.15	0	0.46	2.31	1.66	1	1.81	1.43	1.07
G10090_20219	319322	Sf3b2	70.53	79.02	55.15	67.31	72.05	83.19	72.53	65.84	66.4	60.81	36.72	79.55	73.97	69.1	73.65	72.35	70.66	64.36	69.61	77.08	79.91	76.01	43.88	75.84	74.53	73.03	72.09	74.87	71.18	76.84	82.26	90.05	55.08	75.04	84.95	129.88	98.2	75.23	77.39	63.2	32.95	113.06	90.18	83.65	102.24	89.4	78.36
G10090_49809	115489972	Gm52720	1.36	1.4	1.09	1.19	1.48	2.95	2.33	2.59	1.98	1.86	0.95	1.23	1.16	1.46	1.28	1.44	1.14	1.12	1.41	1.54	1.24	1.58	0.81	1.03	1.11	1.29	1.83	0.83	2.29	0.91	1.59	1.59	1.09	1.32	1.74	4.6	3.16	2.96	2.31	1.94	0.86	1.74	1.42	1.77	1.78	1.78	1.27
G10090_30083	68632	Myct1	3.07	1.07	1.91	2.05	1.73	0.73	2.29	1.66	1.31	1.39	1.23	4.13	2.64	2.04	3.11	1.51	1.45	1.93	1.16	1.98	1.8	2.1	1.41	1.85	1.63	2.18	2.67	2.44	1.78	1.76	3.57	1.22	1.9	2.29	2.05	1.14	3.1	1.9	1.53	1.45	1.1	5.87	3.21	2.46	4.31	1.86	1.6
G10090_13154	68348	Serpina1f	0	0	0	0	0	0	0	0.02	0	0	0	0	0.02	0.07	0	0	0	0	0	0	0	0.02	0	0	0	0	0	0	0	0	0	0	0	0	0	0	0	0.03	0	0	0	0	0.03	0.09	0	0	0
G10090_1933	17913	Myo1c	40.53	28.09	37.62	33.84	35.3	32.07	37.45	42.5	38.44	39.16	19.99	39.4	35.84	35.62	38.64	34.34	34.6	35.93	30.41	32.9	33.87	34.74	27.31	36.22	36.1	37.96	37.4	36.4	32.67	35.21	47.27	32.01	37.57	37.72	41.62	50.07	50.7	48.56	44.8	40.7	17.94	56	43.7	43.12	53.64	42.43	38.37
G10090_10644	627636	Vmn2r103	0	0	0	0	0	0	0	0	0	0	0	0	0	0.03	0	0	0	0	0	0	0	0	0	0	0	0	0	0	0	0.03	0	0	0	0	0	0	0	0	0	0	0	0	0	0.03	0	0	0
G10090_6501	17191	Mbd2	56.77	60.54	48.83	57.15	62.25	67.39	63.35	61.64	58.82	59.14	31.09	71.06	65.07	60.36	73.64	73.96	64.52	60.17	65.9	71.02	79.77	81.75	43.95	82.85	71.9	84.4	81.96	75.9	83.1	80.84	66.21	68.99	48.77	63.71	73.39	105.21	85.78	70.43	68.54	61.47	27.91	100.99	79.34	73.06	102.22	91.4	71.55
G10090_20238	433804	Zfp985	0.04	0.04	0.05	0	0	0.02	0	0	0	0.02	0.02	0	0.05	0	0	0.04	0.02	0.02	0	0	0	0.05	0.03	0	0	0	0.05	0.03	0	0	0.05	0.05	0.05	0	0	0.04	0	0	0	0.02	0.02	0	0.06	0	0	0.05	0.03
G10090_14606	11936	Fxyd2	376.7	116.81	380.18	280.8	244.26	21.11	166.05	363.76	196.11	250.35	92.2	275.4	295.13	218.09	248.86	260.25	331.17	349.62	247.2	212.78	139.84	135.07	120.62	197.02	261.56	216.92	258.59	233.95	73.81	152.39	439.33	133.12	379.69	313.03	287.97	32.96	224.82	415.64	228.55	260.18	82.76	391.43	359.84	264.01	345.43	321.6	367.25
G10090_14861	60425	Doc2g	4.97	2.75	4.58	3.52	3.42	2.5	2.93	4.32	3.13	3.46	1.63	4.55	3.28	2.63	4.01	3.61	3.95	4.76	4.29	3.91	3.72	3.32	2.33	2.87	3.47	3.99	3.74	3.11	2.58	4.1	5.8	3.13	4.57	3.93	4.04	3.91	3.97	4.93	3.65	3.6	1.46	6.46	4	3.19	5.57	4.46	4.38
G10090_1283	381582	Tmem240	0.17	1.12	0.38	0.55	0.55	1.22	0.56	0.58	0.45	0.61	0.16	0.85	0.72	0.68	0.28	0.66	0.76	0.66	0.28	0.62	0.28	0.61	0.15	0.55	0.77	0.55	0.54	0.28	0.77	0.44	0.19	1.27	0.38	0.61	0.65	1.9	0.76	0.66	0.53	0.64	0.14	1.2	0.88	0.83	0.39	0.81	0.84
G10090_2034	387347	Tas2r118	0	0	0.1	0	0	0	0	0	0.1	0	0.09	0	0	0.1	0	0.1	0	0	0.4	0	0	0	0	0	0	0	0	0	0	0	0	0	0.1	0	0	0	0	0	0.12	0	0.08	0	0	0.12	0	0.12	0
G10090_20500	68920	1110065P20Rik	17.13	13.92	18.3	15.98	17.3	15.99	14.44	17.16	13.16	13.89	13.13	16.3	19.6	18.19	18.75	17.02	16.53	15.74	14.41	15.87	16.47	16.83	12.78	19.08	22.21	15.45	20.23	19.32	15.31	16.78	19.98	15.86	18.27	17.82	20.4	24.97	19.55	19.6	15.34	14.44	11.78	23.17	23.9	22.02	26.03	21.03	18.33
G10090_1345	14991	H2-M3	2.64	1.71	1.82	1.69	1.64	1.22	2.05	2.82	1.8	2.73	2.28	8.11	5.82	3.94	8.42	9.24	5.77	10.61	7.68	6.71	10.3	17.97	7.89	13.83	9.56	18.78	17.92	16.58	25.95	20.85	3.08	1.95	1.82	1.88	1.94	1.91	2.77	3.23	2.1	2.84	2.05	11.53	7.09	4.76	11.69	11.42	6.4
G10090_32339	14284	Fosl2	13.05	5.29	12.03	11.24	9.04	6.84	21.19	20.82	17.72	19.56	3.35	16.03	12.78	12.22	26.49	14.56	12.18	16.25	15.64	12.37	21.45	26.28	15.08	25.74	27.07	21.54	19.74	20.66	26.21	20.53	15.22	6.03	12.02	12.53	10.66	10.68	28.7	23.79	20.66	20.33	3	22.79	15.58	14.79	36.78	17.99	13.51
G10090_1685	18795	Plcb1	1.38	0.76	1.24	1.26	1.18	0.95	1.41	1.28	0.92	1.23	0.36	1.21	1.31	1.03	1.33	1.27	1.03	1.06	1.03	0.81	1.07	0.98	0.54	0.95	1.09	0.99	0.97	1.13	0.87	0.98	1.61	0.86	1.24	1.41	1.39	1.48	1.91	1.47	1.07	1.28	0.33	1.71	1.6	1.25	1.84	1.56	1.15
G10090_21498	67439	Xab2	20.31	20.31	15.93	17.75	18.44	21.63	18.91	17.46	16.58	17.12	9.53	19.75	18.97	19.55	19.58	18.79	17.89	17.79	18.21	21.11	19.19	19.72	12.74	20.81	20.89	23.09	21.82	20.08	21.73	22.75	23.69	23.14	15.91	19.79	21.74	33.77	25.61	19.95	19.32	17.8	8.55	28.07	23.13	23.67	27.18	23.22	19.84
G10090_13197	14272	Fnta	28.65	30.52	26.17	30.01	29.2	34.87	29.38	27.53	27.52	26.78	16.64	33.6	27.99	28.63	35.31	29.35	27.47	24.39	30.44	28.37	29.29	25.2	18.02	29.58	28.48	29.34	28.71	27.78	22.72	28	33.42	34.77	26.13	33.45	34.43	54.44	39.78	31.45	32.07	27.83	14.93	47.75	34.12	34.66	49.02	36.27	30.46
G10090_16995	19674	Rcvrn	0	0	0	0.08	0	0	0	0	0.08	0.08	0	0.08	0	0	0	0	0	0	0.08	0	0.16	0.08	0.07	0	0	0	0	0	0	0	0	0	0	0.09	0	0	0	0	0.09	0.08	0	0.11	0	0	0	0	0
G10090_20420	20302	Ccl3	1.31	1.11	0.58	0.84	1.58	1.68	9.87	15.59	11.62	13.05	0.67	2.8	1.69	1.95	2.31	3.24	3.2	2.4	2.18	4.16	14.35	18.25	2.93	11.66	13.73	24.84	26.17	16.5	21.99	30.55	1.53	1.26	0.58	0.93	1.86	2.62	13.36	17.82	13.55	13.57	0.6	3.99	2.06	2.36	3.21	4	3.55
G10090_31155	67876	Coq10b	13.79	12.36	14.64	12.09	13.07	16.32	25.37	32.73	24.6	24.62	6.02	15.53	12.14	16.24	18.45	13.95	12.06	13.21	13.66	14.25	17.42	18.82	9.67	20.07	17.25	19.42	17.4	17.63	17.8	16.85	16.08	14.08	14.62	13.48	15.4	25.48	34.36	37.4	28.67	25.59	5.4	22.07	14.8	19.66	25.61	17.24	13.37
G10090_7714	93703	Pcdhgb6	4.16	3.85	2.88	3.84	4.71	5.47	4.64	4.27	3.75	3.58	2.14	5.19	4.69	3.93	5.07	5.86	4.23	4.89	5.15	5.56	4.57	4.9	3.05	4.85	5.17	4.38	4.45	4.13	3.87	4.77	4.85	4.38	2.88	4.28	5.55	8.54	6.29	4.88	4.38	3.72	1.92	7.38	5.72	4.76	7.03	7.24	4.7
G10090_2997	229363	Gmps	8.84	7.68	7.72	7.88	8.17	7.47	8.12	8.04	8.84	8.61	3.94	9.59	7.77	7.01	9.09	7.76	7.68	6.94	7.78	8.57	9.49	9.01	5.67	9.38	8.55	9.72	10.36	9.45	8.66	9.27	10.3	8.76	7.71	8.78	9.64	11.66	10.99	9.19	10.3	8.95	3.54	13.64	9.48	8.48	12.62	9.59	8.52
G10090_10696	17992	Ndufa4	689.02	670.23	630.16	765.58	684.69	687.65	776.45	888.09	778.98	804.96	501.45	865.91	780.01	664.68	986.87	702.63	678.04	769.71	758.33	810.45	874.96	755.16	444.2	904.68	783.28	898.33	944.07	944.41	594.52	754.97	803.59	763.79	629.36	853.46	807.21	1073.61	1051.29	1014.74	907.83	836.6	450.07	1230.72	951.03	804.62	1369.86	868.24	751.89
G10090_15697	51813	Ccnc	11.78	15.4	8.33	12.21	13.28	15.79	11.92	13.12	12.5	10.66	8.21	13.55	11.63	12.3	11.49	13.22	11.6	9.57	12.08	13.51	16.57	16.85	8.52	14.44	12.89	14	14.77	15.2	14.56	14.53	13.74	17.54	8.32	13.62	15.66	24.65	16.14	15	14.57	11.08	7.37	19.25	14.18	14.89	15.95	16.34	12.87
G10090_8320	71091	Cdkl1	6.12	6.27	5.33	6.42	8.38	2.72	2.27	3.18	3.43	2.12	3.5	8.28	6.6	5.05	6.93	6.21	5.63	6.63	5.89	4.35	3.38	3.99	2.69	3.25	3.85	4.09	5.62	6.78	4.58	5.21	7.14	7.15	5.32	7.16	9.88	4.24	3.07	3.63	3.99	2.21	3.14	11.76	8.05	6.11	9.62	7.67	6.24
G10090_31059	15944	Irgm1	16.52	13.95	17.95	14.25	17.54	34.48	52.63	64.14	50.9	63.25	30.05	89.7	66.57	58.94	134.39	135.45	119.39	125.22	132.42	132.71	188.54	279.77	86.14	249.37	149.44	311.33	254.73	263.71	425.06	294.09	19.27	15.9	17.92	15.88	20.68	53.84	71.26	73.29	59.31	65.74	26.98	127.49	81.16	71.35	186.54	167.37	132.4
G10090_15271	12315	Calm3	90.22	158.51	66.26	89.83	116.27	189.86	119.07	96.81	110.96	81.63	67.58	120.16	103.42	137.12	78.31	118.72	108.66	76.83	103.1	151.06	131	126.05	57.48	116.71	113.12	107.98	108.73	108.73	122.52	116.97	105.22	180.64	66.17	100.14	137.08	296.42	161.22	110.62	129.32	84.84	60.66	170.78	126.1	165.99	108.7	146.7	120.5
G10090_16988	100041306	Gm3264	2.2	8.77	0.88	3.33	4.7	8.68	5.97	4.48	5.05	4.65	2.31	4.66	3	3.7	1.67	3.07	2.67	1.09	3.05	6.4	5.42	1.52	0.81	1.41	1.98	1.86	2.02	1.56	2.78	1.87	2.56	9.99	0.88	3.71	5.54	13.55	8.08	5.12	5.89	4.83	2.07	6.63	3.66	4.48	2.32	3.8	2.96
G10090_23361	101056408	Gm15816	0.1	0.09	0.3	0.16	0.1	0	0.2	0.21	0.05	0.25	0.14	0.38	0.26	0.41	0.45	0.23	0.14	0.21	0.19	0.3	0.28	0	0.05	0	0.1	0.19	0.05	0.15	0	0	0.12	0.1	0.3	0.18	0.12	0	0.27	0.24	0.06	0.26	0.13	0.54	0.31	0.49	0.62	0.29	0.15
G10090_17192	67422	Dhdds	12.31	13.57	10.47	12.1	12.62	15.52	14.17	11.69	12.14	12.18	7.5	14.53	12.5	12.22	12.85	14.55	13.27	12.6	12.44	15.34	16.13	15.17	9.68	14	14.72	14.32	13.39	13.63	13.75	14.36	14.36	15.47	10.46	13.48	14.87	24.24	19.18	13.36	14.14	12.66	6.73	20.66	15.25	14.8	17.83	17.98	14.72
G10090_5835	246317	Neto1	0.04	0.09	0.02	0.03	0.05	0.13	0.22	0.01	0.1	0.03	0.02	0.01	0.06	0.06	0.01	0.05	0.02	0.04	0.03	0.04	0.06	0.04	0.06	0	0.04	0.02	0.02	0.03	0.03	0.02	0.05	0.1	0.02	0.03	0.06	0.2	0.29	0.02	0.12	0.03	0.02	0.01	0.08	0.07	0.01	0.06	0.02
G10090_1847	208117	Aph1b	5.18	8.13	3.87	5.61	6.69	8.99	6.29	4.39	5.35	4.91	3.69	5.48	5.24	5.49	4.95	6.08	5.3	3.82	6.38	7.04	7.5	5.45	2.37	4.78	5.45	4.76	4.1	4.6	5.09	3.97	6.04	9.27	3.86	6.25	7.89	14.03	8.51	5.02	6.24	5.1	3.31	7.8	6.38	6.65	6.87	7.52	5.88
G10090_25155	232187	Smyd5	21.6	9.68	20.41	19.02	14.48	5.29	8.32	12.8	8.64	10.51	4.89	14.61	15.38	12.64	14.23	14.89	17.04	16.54	12.34	12.86	10.34	8.9	5.9	8.97	11.1	10.39	12.63	13.24	7.87	11.37	25.19	11.03	20.38	21.21	17.07	8.26	11.26	14.62	10.07	10.92	4.39	20.76	18.75	15.3	19.75	18.41	18.9
G10090_18075	19744	Rheb	53.02	53.21	50.29	52.19	54.3	58.14	55.08	61.14	56.13	51.52	34.06	61.25	56.36	49.7	62.75	53.08	52.92	49.61	50.75	59.26	59.7	57.31	34.5	56.66	56.52	60.53	62.81	57.72	54.47	57.65	61.84	60.64	50.22	58.18	64.01	90.77	74.58	69.86	65.41	53.54	30.57	87.05	68.71	60.16	87.1	65.59	58.68
G10090_20061	11568	Aebp1	44.01	21.7	28	34.88	34.53	27.08	71.88	37.39	29.24	25.58	10.89	44.61	42.86	43.33	42.77	32.24	32.29	31.1	24.67	31.03	31.31	24.27	19.91	30.36	30.89	36.28	36.3	28.95	30.93	37.29	51.33	24.73	27.96	38.89	40.7	42.27	97.32	42.73	34.07	26.59	9.77	63.41	52.26	52.45	59.36	39.84	35.81
G10090_27837	14473	Gc	0	0	0	0	0	0.04	0	0	0.04	0	0	0	0	0	0.04	0	0	0.04	0	0	0	0.04	0	0.04	0	0	0	0	0	0	0	0	0	0	0	0.06	0	0	0.05	0	0	0	0	0	0.06	0	0
G10090_15558	75555	1700020D05Rik	0.24	1	0.16	0.41	0.33	1.64	0.92	0.26	0.68	0.58	0.77	0.25	0.41	0.42	0.42	0.33	0.16	0.33	0.41	0.25	0.51	0.33	0.31	0.49	0.82	0.82	0.57	0.08	0.25	0.58	0.29	1.14	0.16	0.46	0.39	2.57	1.24	0.3	0.79	0.61	0.69	0.36	0.5	0.51	0.58	0.4	0.18
G10090_511	57811	Rgr	5.92	34.59	4.81	15.35	25.21	81.83	26.01	19.43	23.13	24.11	14.7	14.32	17.5	19.43	0.52	14.4	12.5	2.99	14.25	16.55	8.39	4.92	0.55	4.21	4.11	3.18	2.28	2.11	3.58	1.82	6.91	39.42	4.81	17.11	29.72	127.75	35.22	22.2	26.95	25.06	13.19	20.35	21.33	23.52	0.72	17.79	13.87
G10090_2909	171230	Vmn1r231	0	0	0.36	0	0	0	0	0.2	0.67	0	0	0.28	0	0.86	0	0	0	0.09	0	0	0.1	0.56	0.7	0.46	0.09	0	0	0	0.09	0.37	0	0	0.36	0	0	0	0	0.22	0.79	0	0	0.4	0	1.04	0	0	0
G10090_11786	19217	Ptger2	2.85	3.25	1.63	2.51	3.52	3.42	2.26	1.75	1.99	1.69	0.87	2.4	2.3	1.58	1.5	1.8	1.7	1.71	2.44	2.22	2.48	1.77	0.57	1.87	1.59	1.78	2.93	2.31	2.72	2.65	3.32	3.7	1.62	2.8	4.15	5.33	3.06	2	2.32	1.76	0.78	3.41	2.81	1.91	2.09	2.23	1.89
G10090_25486	13874	Ereg	4.5	0.44	4.95	3.72	2.15	0.02	2.81	3.38	4.56	6.84	1.29	3.86	3.19	2.78	9.3	3.38	3.08	4.28	3.67	1.91	3.75	2.08	2.32	3.41	2.77	2.7	2.8	3.85	0.08	2.4	5.25	0.5	4.95	4.14	2.53	0.02	3.8	3.87	5.31	7.1	1.16	5.49	3.89	3.37	12.91	4.18	3.41
G10090_19890	15002	H2-Ob	0.66	1.42	0.52	0.58	0.93	0.53	0.72	0.71	0.56	0.71	0.76	3.1	1.12	1.3	1.51	2.2	1.93	2.06	1.39	1.53	2.71	3.17	1.73	3.02	3.29	3.1	3.02	3	2.56	2.71	0.76	1.62	0.52	0.65	1.1	0.83	0.98	0.81	0.65	0.74	0.68	4.41	1.37	1.57	2.09	2.72	2.14
G10090_5540	381836	Sbk2	9.7	0.1	8.96	10.75	2	0.16	3.65	9.34	8.3	10.88	11.86	16.03	11.41	7.36	20.16	6.12	3.76	13.31	5.94	8.84	4.94	1.52	3.74	1.99	4.83	4.31	1.86	8.68	0.13	4.96	11.31	0.11	8.95	11.98	2.36	0.25	4.94	10.67	9.68	11.31	10.65	22.78	13.92	8.91	27.99	7.56	4.17
G10090_1986	232491	Pyroxd1	19.24	15.1	14.33	18.62	18	14.5	19.35	23.26	19.88	20.29	8.99	19.6	17.17	15.83	22.66	17.98	18.04	20.27	21.94	18.47	22.78	21.77	12.91	23.44	21.12	22.49	25.23	21.81	16.55	19.98	22.43	17.2	14.32	20.76	21.22	22.64	26.2	26.57	23.17	21.09	8.07	27.86	20.93	19.17	31.46	22.22	20.01
G10090_7577	69473	Krtap3-1	3.76	0	33.37	1.9	0	0	0	0.41	2.62	0.19	0	11.95	12.39	4.39	108.88	29.59	100.08	28.85	95.8	0.59	27.52	33.03	14.65	14.79	0	25.59	7.84	0	0	1.38	4.39	0	33.33	2.12	0	0	0	0.47	3.05	0.2	0	16.98	15.1	5.32	151.13	36.57	110.98
G10090_19724	258787	Olfr1248	0	0.08	0	0	0	0	0	0	0	0.08	0.14	0.08	0	0	0	0	0	0	0	0.39	0.08	0	0	0	0	0	0	0	0	0.08	0	0.09	0	0	0	0	0	0	0	0.08	0.13	0.11	0	0	0	0	0
G10090_21720	110648	Lmx1a	0.12	0	0.02	0.04	0.06	0.04	0.02	0.06	0.08	0.04	0.06	0.06	0.05	0.06	0.06	0	0.02	0.02	0.04	0	0.02	0.02	0.04	0	0.02	0.1	0.08	0.04	0.02	0.02	0.14	0	0.02	0.04	0.07	0.06	0.03	0.07	0.09	0.04	0.05	0.08	0.06	0.08	0.09	0	0.02
G10090_18878	59053	Hgh1	3.83	3.89	3.78	3.37	3.02	3.1	2.77	3.09	3.28	3.06	1.43	4.01	3.31	3.75	3.29	3.42	3.93	3.15	3.38	3.11	3.67	3.04	2.69	3.19	3.72	3.68	4.42	3.68	2.93	3.45	4.47	4.44	3.77	3.76	3.56	4.85	3.75	3.53	3.82	3.18	1.29	5.69	4.03	4.54	4.56	4.23	4.35
G10090_5400	20536	Slc4a3	6.97	3.9	4.28	4.68	4.89	5.03	5.18	4.57	4.48	3.61	1.92	6.8	6.57	6.43	6.1	5.25	5.67	5.43	4.86	4.87	4.91	4.66	2.93	4.41	4.96	4.35	5.03	3.9	4.07	4.73	8.13	4.44	4.27	5.22	5.77	7.86	7.02	5.22	5.22	3.75	1.72	9.67	8.01	7.78	8.47	6.49	6.28
G10090_19373	78908	Igsf3	5.43	5.65	4.42	5.65	5.19	7.23	9.91	4.89	5.6	4.39	2.32	6.18	5.53	6.01	5.71	5.52	5.04	4.4	5.07	6.28	5.21	4.26	2.32	4.94	4.3	4.07	3.89	4.37	3.91	4.04	6.33	6.43	4.41	6.3	6.12	11.28	13.42	5.58	6.53	4.56	2.08	8.78	6.75	7.27	7.93	6.82	5.59
G10090_18990	67272	Cmtm5	2.39	6.65	3.97	3.69	5.06	14.58	5.09	4.85	6.14	5.79	3.46	2.65	3.62	5.93	1.93	5.49	4.74	2	4.63	6.25	6.6	4.86	0.84	4.91	2.62	2	2.11	3.35	3.83	1.76	2.78	7.58	3.97	4.11	5.97	22.76	6.89	5.54	7.15	6.02	3.11	3.77	4.42	7.18	2.68	6.79	5.25
G10090_14904	228361	Ambra1	12.56	12.96	10.68	12.44	12.57	14.62	13.11	11.52	11.23	10.36	5.4	14.2	12.98	12.48	13.37	12.7	11.62	12.41	11.56	13.24	14.57	11.85	7.69	13.04	12.59	12.41	11.98	12.05	13.02	13.04	14.65	14.77	10.67	13.87	14.82	22.82	17.74	13.16	13.09	10.77	4.84	20.18	15.82	15.11	18.56	15.7	12.88
G10090_14621	195727	Nhs	2.3	3.59	1.27	2.71	2.5	5.37	4.34	3.54	3.48	3.58	1.73	2.19	1.82	2.09	1.62	1.75	1.69	1.24	2.59	2.46	3.05	1.81	0.77	1.95	1.92	1.62	1.88	1.64	1.98	1.25	2.68	4.09	1.27	3.02	2.94	8.38	5.88	4.04	4.05	3.72	1.55	3.12	2.22	2.53	2.25	2.16	1.88
G10090_20269	328829	9830107B12Rik	0	0.25	0	0.05	0.02	0.1	0.14	0.19	0.16	0.21	0.02	0.12	0	0.03	0	0.02	0.05	0.05	0.02	0.09	0.31	0.35	0.13	0.26	0.14	0.19	0.14	0.14	0.37	0.33	0	0.28	0	0.05	0.02	0.15	0.19	0.22	0.18	0.22	0.02	0.17	0	0.03	0	0.03	0.05
G10090_25083	16952	Anxa1	565.72	246.45	434.01	431.33	435.64	283.79	678.5	930.1	719.55	772.43	181.25	639.84	499.05	383.2	711.66	525.77	457.18	555.85	537.06	450.12	784.56	909.32	367.15	1031.25	815.17	1044.67	1105	1086.5	1072.32	964.53	659.79	280.85	433.46	480.85	513.59	443.08	918.66	1062.73	838.57	802.79	162.68	909.42	608.47	463.88	987.84	649.7	506.98
G10090_11820	101867	Rrp8	6.34	5.85	5.66	5.8	6.14	6.19	7.3	6.71	6.45	6.38	3.04	6.62	6.65	6.62	6.47	6.5	5.74	6.81	5.89	5.99	7.65	6.02	4.26	7.48	6.61	6.89	6.84	7.41	5.89	7.56	7.39	6.67	5.65	6.47	7.23	9.67	9.88	7.67	7.51	6.63	2.73	9.4	8.11	8.01	8.98	8.03	6.37
G10090_6889	230809	Pdik1l	4.54	4.64	3.49	4.55	4.33	5.49	5	5.6	4.84	4.7	1.75	4.59	3.5	3.92	4.54	4.98	4	4.27	4.46	4.35	6.2	6.04	2.9	5.55	5.46	5.02	5.08	5.06	4.93	4.99	5.3	5.29	3.48	5.07	5.1	8.58	6.76	6.4	5.64	4.88	1.57	6.53	4.27	4.74	6.3	6.15	4.43
G10090_32093	320184	Lrrc58	7.89	6.19	6.89	6.2	6.72	6.44	7.79	7.42	6.46	5.25	2.86	8.06	7.38	6.64	8.82	7.09	6.54	6.59	6.64	6.74	6.26	6.12	4.56	6.19	5.77	6.67	6.53	5.91	6.06	6.59	9.2	7.06	6.89	6.92	7.92	10.05	10.55	8.47	7.53	5.46	2.57	11.45	9	8.03	12.24	8.76	7.25
G10090_4556	76002	Ms4a18	0	0	0	0	0	0	0	0	0	0	0	0	0	0	0	0	0	0	0	0	0	0	0.1	0.06	0.05	0	0	0	0	0	0	0	0	0	0	0	0	0	0	0	0	0	0	0	0	0	0
G10090_28271	17906	Myl2	0.16	0.33	0.16	0.32	0.16	0	0	0	0	0.33	0.15	0.04	0.16	0.16	0	0	0.03	0	0.16	0	0.04	0	0.03	0	0	0.16	0.03	0	0	0.07	0.19	0.38	0.16	0.36	0.19	0	0	0	0	0.34	0.13	0.05	0.2	0.2	0	0	0.04
G10090_3106	20970	Sdc3	28.56	53.92	19.69	31.67	39.48	81.79	69.79	36.78	42.9	28.28	22.38	44.2	36.46	47.73	20.73	47.66	42.66	25.33	38.51	63.19	55.71	53.79	19.38	48.29	39.47	43.57	34.77	37.75	59.27	45.27	33.31	61.44	19.67	35.31	46.54	127.69	94.49	42.02	49.99	29.39	20.09	62.82	44.45	57.78	28.77	58.89	47.3
G10090_31966	258620	Olfr350	0.18	2.45	0.09	1.11	0.37	1.39	0.66	0.39	0.86	0.38	0.09	0.19	0.19	0.19	0.09	0.28	0.27	0.09	0.28	0.85	1.33	0.56	0	0.09	0.47	0.37	0.28	0.37	0.09	0.09	0.21	2.79	0.09	1.23	0.44	2.17	0.89	0.44	1.01	0.39	0.08	0.27	0.23	0.23	0.13	0.34	0.3
G10090_20409	667472	Vmn1r251	0	0	0.03	0	0	0	0	0	0.05	0	0	0	0	0.15	0	0	0	0	0	0	0	0.05	0	0	0	0	0	0	0	0.03	0	0	0.03	0	0	0	0	0	0.06	0	0	0	0	0.18	0	0	0
G10090_17389	67139	Mis12	6.66	8.52	6.18	6.83	7.9	11.11	8.5	7.97	8.41	7.06	3.92	7.52	6.89	6.6	7.37	7.58	6.45	5.83	5.74	9.56	10.22	9.38	4.56	9.55	8.06	10.08	8.13	8.83	10.02	8.87	7.77	9.71	6.18	7.61	9.32	17.35	11.51	9.11	9.81	7.33	3.52	10.69	8.4	8	10.23	9.37	7.15
G10090_28041	66220	Zdhhc12	11.46	16.33	7.47	10.52	14.75	16.52	15.75	13.33	12.6	11.62	7.73	18.2	12.14	15.99	13.04	13.1	14.58	12.85	12.36	16.38	15.61	18.34	8.05	18.9	18.29	17.45	17.55	17.48	18.81	16.4	13.36	18.61	7.46	11.73	17.39	25.79	21.32	15.23	14.68	12.07	6.94	25.87	14.8	19.36	18.1	16.19	16.17
G10090_22923	74711	Ttll9	3.4	3.25	2.57	3.17	3.13	1.13	2.08	2.75	2.46	1.72	2.3	3.97	3.9	2.42	2.42	4	3.67	4.5	3.83	3.61	3.44	3.39	2.76	3.55	4.64	3.06	3.76	3.3	1.95	4.04	3.96	3.7	2.57	3.54	3.69	1.76	2.81	3.14	2.87	1.79	2.06	5.64	4.76	2.93	3.36	4.94	4.07
G10090_21289	384703	Olfr670	0.18	1.88	0	0.46	0.93	1.76	1.79	1.17	1.34	0.75	0.26	0.66	0.37	0.76	0	0.92	0.46	0.09	0.46	0.56	1.05	0.28	0	0.28	0.74	0.46	0.37	0.56	0.55	0	0.21	2.15	0	0.51	1.1	2.74	2.42	1.33	1.56	0.78	0.23	0.94	0.45	0.92	0	1.14	0.51
G10090_3045	66599	Rdm1	12.16	10.23	9.49	13.25	10.69	8.04	10.47	9.15	8.98	8.15	6.17	15	12.4	10.67	15.37	14.04	12.31	13.07	11.23	14.56	9.36	10.43	8.15	8.87	12.5	10.12	10.87	10.95	6.64	9.56	14.18	11.66	9.47	14.77	12.6	12.55	14.18	10.45	10.46	8.47	5.54	21.31	15.12	12.91	21.34	17.35	13.65
G10090_11610	70894	Efcab3	0.05	0.02	0.05	0.01	0.02	0	0.02	0.03	0.02	0	0	0	0.06	0.01	0	0	0.02	0.05	0.02	0	0	0	0	0.03	0.02	0.02	0	0.05	0.1	0	0.06	0.02	0.05	0.02	0.02	0	0.02	0.03	0.02	0	0	0	0.07	0.02	0	0	0.02
G10090_8165	69553	Ripor3	2.53	0.82	2.2	2.06	1.84	1.59	6.74	3.66	2.8	3.51	0.9	2.39	2.71	2.76	5.07	2.71	2.08	3.17	2.44	1.98	2.53	1.66	1.55	2.53	2.39	2.23	2.18	2.59	0.95	2.3	2.95	0.94	2.19	2.3	2.17	2.49	9.13	4.19	3.27	3.65	0.8	3.4	3.31	3.34	7.04	3.35	2.31
G10090_27826	24015	Abce1	22.74	23.54	22.06	21.13	21.94	23.28	25.08	23.86	23.57	23.11	13.13	21.87	21.57	18.84	24.8	20.75	20.84	17.99	19.45	22.14	25.91	23.48	16.24	24.17	22.87	23.3	22.3	22.29	19.97	22.43	26.53	26.82	22.04	23.55	25.87	36.34	33.96	27.26	27.46	24.02	11.79	31.09	26.3	22.8	34.43	25.64	23.11
G10090_20402	244962	Snx14	17.03	21.65	14.32	19.26	19.13	24.85	16.74	18.2	19.14	15.75	10.97	18.68	18.21	18.57	18.34	19.28	18.06	14.48	18.11	21.21	21.68	18.61	11.18	18.07	18.41	17.4	17.71	17.45	16.5	15.64	19.86	24.68	14.3	21.47	22.55	38.8	22.66	20.79	22.3	16.37	9.84	26.55	22.2	22.48	25.46	23.82	20.03
G10090_18180	83557	Lin28a	0	0.11	0.02	0.02	0	0.09	0.06	0.06	0	0.02	0.02	0.12	0	0.04	0.02	0.11	0.02	0	0.09	0.21	0.25	0.23	0.05	0.13	0.17	0.26	0.07	0.09	0.17	0.17	0	0.13	0.02	0.02	0	0.15	0.08	0.07	0	0.02	0.02	0.16	0	0.05	0.03	0.14	0.02
G10090_18871	243914	Lgi4	5.74	5.87	5.63	4.79	6.2	10.51	5.76	5.64	6.72	5.1	2.95	5.24	5.95	7.79	5.51	6.26	4.99	4.42	4.76	7.08	7.91	7.21	3.25	6.8	5.41	7.02	6.15	8.72	11.02	8.45	6.69	6.69	5.62	5.34	7.31	16.41	7.8	6.45	7.83	5.3	2.65	7.44	7.25	9.43	7.65	7.74	5.53
G10090_9509	12946	Cr1l	39.92	36.69	31.82	37.53	40.74	40.01	41.56	44.61	41.5	37.66	21.91	45.86	40.91	37.71	45.27	39.36	38.76	38.84	42.64	40.97	46.14	45.57	29.74	51.78	46.02	47.69	49.44	47.34	49.62	50.25	46.56	41.81	31.78	41.84	48.03	62.47	56.27	50.97	48.37	39.14	19.66	65.18	49.88	45.65	62.84	48.64	42.98
G10090_103	67726	Fam114a2	20.79	19.87	18.74	19.5	20.31	22.28	21.07	21.09	20.39	17.24	14.54	23.58	21.91	21.78	23.84	21.51	20.76	19.59	20.42	22.74	25.77	23.85	14.47	21.25	21.58	20.06	21.2	22.31	19.86	20.8	24.25	22.65	18.72	21.74	23.94	34.78	28.52	24.09	23.76	17.92	13.05	33.52	26.71	26.36	33.1	26.58	23.03
G10090_19525	18420	Otp	0	0	0	0	0	0	0	0	0	0	0	0	0	0	0	0	0	0	0	0.01	0	0	0	0	0	0	0	0	0	0	0	0	0	0	0	0	0	0	0	0	0	0	0	0	0	0	0
G10090_943	108899	2700081O15Rik	7.68	5.75	4.92	6.2	6.89	7.78	7.7	5.62	5.78	4.8	3.19	7.99	6.14	6.83	6.46	6.77	6.5	5.86	5.76	7.74	6.45	6.19	3.38	6.39	5.25	5.82	6.08	5.4	5.15	5.49	8.95	6.55	4.91	6.92	8.13	12.14	10.43	6.42	6.73	4.99	2.86	11.36	7.49	8.27	8.96	8.37	7.21
G10090_7821	83702	Akr1c6	0	0	0	0	0	0	0	0	0	0	0	0	0	0	0	0	0	0	0.13	0.07	0	0	0	0	0	0.07	0.07	0.06	0	0	0	0	0	0	0	0	0	0	0	0	0	0	0	0	0	0	0
G10090_18840	11774	Ap3b1	16.84	15.8	13.46	15.44	15.37	15.9	17.04	15.61	14.85	13.44	9.11	18.16	16.72	16.93	19.38	18.78	17.9	17.25	17.95	17.42	19.98	21.17	13.23	20.99	20.9	20.25	20.94	20.14	21.36	21.1	19.64	18.01	13.44	17.21	18.13	24.82	23.07	17.84	17.3	13.97	8.17	25.82	20.38	20.49	26.9	23.21	19.85
G10090_4496	333088	Kcp	0.24	0.08	0.07	0.19	0.17	0.16	0.34	0.11	0.13	0.1	0.14	0.3	0.23	0.07	0.24	0.12	0.12	0.29	0.16	0.15	0.11	0.13	0.12	0.05	0.17	0.09	0.14	0.13	0.12	0.12	0.28	0.09	0.07	0.22	0.2	0.24	0.46	0.13	0.16	0.1	0.13	0.42	0.29	0.09	0.33	0.15	0.14
G10090_10772	70247	Psmd1	44.6	48.82	37.03	44.83	46.81	52.38	47.83	48	48.52	44.84	22.13	49.39	44.95	43.3	53.18	43.48	39.77	35.96	42.89	42.6	52.72	46.29	27.54	47.71	45.34	46.66	48.22	50.62	46.27	47.85	52.01	55.64	36.98	49.98	55.19	81.78	64.75	54.84	56.55	46.6	19.86	70.2	54.8	52.41	73.82	53.73	44.11
G10090_13671	117148	Necab2	1.69	3.41	0.6	1.47	2.29	6.86	3.69	2.54	3.34	2.37	0.98	1.2	2.01	1.84	0.43	2.23	1.92	0.48	1.14	3.03	2.1	1	0.16	1.51	1.51	1.12	1.32	1.39	1.54	1.72	1.97	3.89	0.6	1.63	2.7	10.71	4.99	2.9	3.9	2.46	0.88	1.7	2.46	2.23	0.6	2.76	2.13
G10090_447	74440	Cmip	54.77	137.83	28.18	69.3	92.25	194.42	114.52	91.57	105.78	77.45	44.21	78.98	67.82	89.48	37.99	95.68	83.71	41.23	82.74	138.38	117.35	77.07	22.23	79.82	80.89	64.98	61.78	63.62	93.91	60.33	63.88	157.07	28.14	77.25	108.76	303.54	155.05	104.62	123.28	80.5	39.68	112.25	82.69	108.32	52.73	118.23	92.82
G10090_10564	229725	Clcc1	23.02	18.99	19.17	19.84	22.05	19.32	18.24	21.35	19.66	18.5	11.16	23.11	21.9	18.03	27.24	22.02	19.6	23.19	20.89	23.39	22.56	21.76	15.8	24.36	22.05	22.73	22.6	21.9	19.16	21.74	26.85	21.64	19.15	22.11	26	30.16	24.7	24.39	22.92	19.23	10.02	32.85	26.7	21.82	37.82	27.21	21.73
G10090_15941	12316	Aspm	0.72	0.77	0.7	0.59	0.73	0.58	0.32	0.31	0.35	0.49	0.37	1.38	0.94	0.58	1.51	0.69	0.61	0.74	0.86	0.82	1.5	0.97	0.54	1.02	0.78	1.1	1.35	1.11	0.86	1.16	0.84	0.87	0.7	0.66	0.86	0.91	0.43	0.36	0.41	0.5	0.33	1.96	1.15	0.71	2.1	0.86	0.67
G10090_21072	50766	Crim1	21.99	10.41	17.36	16.16	16.98	10.2	15.78	17.85	13.36	12.81	6.21	18.36	17.04	14.86	21.55	16.37	17.18	16.58	15.67	14.62	15.38	16.14	9.43	16.01	16.74	14.79	14.34	16.31	12.76	14.32	25.65	11.87	17.33	18.02	20.02	15.93	21.36	20.4	15.57	13.31	5.58	26.09	20.78	17.99	29.91	20.23	19.05
G10090_1950	83436	Plekha2	6.23	3.25	4.54	4.76	4.77	2.51	5.09	5.27	4.42	4.12	2.41	9.45	7.19	5.8	9.75	7.04	6.96	7.29	6.75	6.27	6.98	10.39	5.36	9.42	8.12	12.07	11.13	10.6	12.62	11.9	7.27	3.71	4.54	5.3	5.62	3.93	6.89	6.02	5.15	4.28	2.16	13.44	8.76	7.02	13.53	8.69	7.72
G10090_343	14766	Adgrg1	56.9	27.62	45.47	46.65	48.52	21.12	26.13	33.14	27.2	28.61	13.92	50.16	49.86	41.63	60.61	46.15	52.07	49.45	40.18	35.03	35.03	33.14	25.27	37.22	39.37	34.17	37.21	33.22	20.77	32.83	66.37	31.48	45.41	52	57.2	32.98	35.38	37.87	31.7	29.73	12.49	71.3	60.8	50.39	84.13	57.03	57.75
G10090_28741	100039848	Gm2457	1.15	0.32	1.36	0.79	1.06	0.41	1.97	3.53	3.16	2.81	0.51	3.78	1.53	2.11	2.93	1.9	3.29	2.44	1.58	2.45	3.37	3.77	3.31	4.85	5.04	6.82	9.04	8.43	4.35	8.24	1.34	0.36	1.36	0.88	1.25	0.64	2.67	4.03	3.68	2.92	0.46	5.37	1.87	2.56	4.07	2.35	3.65
G10090_17380	56629	Dnase2b	0.12	0.33	0	0.15	0.27	0.99	0.34	0.16	0.21	0.27	0.14	0.1	0.09	0.08	0	0.12	0.03	0.03	0.1	0.36	0.8	0.69	0.09	0.69	0.74	0.56	0.44	0.54	2.09	0.53	0.14	0.38	0	0.17	0.32	1.55	0.45	0.18	0.25	0.28	0.13	0.14	0.11	0.1	0	0.15	0.03
G10090_29409	11555	Adrb2	7.49	2.73	5.86	5.61	5.24	2.2	6.47	7.22	5.76	6.02	2.02	7.49	5.98	6.02	10.55	7.15	5.99	8.42	6.4	5.59	6.21	8.03	4.91	7.77	7.51	7.67	6.74	7.01	4.52	7.08	8.73	3.11	5.86	6.26	6.18	3.43	8.76	8.25	6.71	6.25	1.82	10.65	7.29	7.29	14.64	8.84	6.64
G10090_10626	319586	Celf5	0.62	0.68	0.54	0.57	0.64	0.76	0.95	0.49	0.58	0.56	0.34	0.7	0.73	0.77	0.96	0.72	0.74	0.61	0.71	0.89	0.47	0.39	0.24	0.49	0.39	0.2	0.39	0.27	0.26	0.26	0.72	0.78	0.54	0.64	0.76	1.19	1.29	0.56	0.68	0.58	0.3	0.99	0.89	0.94	1.33	0.89	0.82
G10090_15262	270672	Map3k15	0.2	0.41	0.16	0.52	0.39	0.58	0.5	0.43	0.46	0.38	0.26	0.38	0.57	0.41	0.33	0.61	0.38	0.29	0.49	0.44	0.72	0.96	0.53	0.92	0.78	1.12	0.92	0.93	1.58	1.19	0.24	0.46	0.16	0.58	0.46	0.9	0.68	0.5	0.53	0.39	0.23	0.55	0.69	0.49	0.46	0.76	0.42
G10090_5781	217893	Pacs2	13.84	21.23	9.51	14.2	18.08	31.46	19.57	14.73	16.73	13.08	9	17.8	14.97	17.55	11.17	15.78	14.7	10.19	15.45	22.58	21.07	17.17	7.61	15.41	14.87	14.77	13.55	13.53	19.52	14.9	16.14	24.19	9.5	15.83	21.32	49.12	26.5	16.83	19.5	13.59	8.08	25.3	18.25	21.25	15.51	19.5	16.3
G10090_9547	11804	Aplp2	248.02	348.95	168.56	239.7	279.98	362.66	279.48	268.36	271.59	216.78	130.52	256.7	235.94	264.58	211.04	250.75	243.11	180.29	234.89	291.7	252.6	215.16	100.66	219.72	212.51	206.88	204.26	194.62	210.97	188.81	289.26	397.66	168.34	267.21	330.08	566.21	378.41	306.62	316.51	225.3	117.15	364.85	287.67	320.28	292.94	309.85	269.59
G10090_15769	66411	Tbcb	41.59	46.76	36.42	38.97	41.26	51.05	43.82	47.47	44.82	43.75	26.57	55.03	46.07	49.46	49.08	50.48	44.35	35.9	49.27	50.1	53.69	48.41	27.22	55.5	44.53	58.5	53.93	53.18	54.1	57.42	48.5	53.29	36.37	43.44	48.65	79.71	59.33	54.24	52.23	45.47	23.84	78.22	56.17	59.87	68.13	62.38	49.18
G10090_1334	230735	Epha10	0.07	0	0	0	0	0.04	0.01	0.01	0.01	0.01	0.02	0	0.01	0.01	0.09	0.01	0.04	0	0.04	0	0.03	0.02	0	0.02	0.05	0.02	0.05	0.02	0	0.05	0.09	0	0	0	0	0.06	0.02	0.01	0.01	0.01	0.02	0	0.02	0.02	0.12	0.01	0.04
G10090_2574	16408	Itgal	5.25	5.72	4.25	5.36	6.56	4.24	5.68	6.59	5.89	4.64	3.01	11.42	7.6	6.77	8.93	9.39	8.34	11.11	9.27	9.88	17.91	24.74	10.55	20.55	21.17	31.08	28.21	29.82	44.96	36.33	6.12	6.52	4.24	5.97	7.74	6.63	7.69	7.53	6.87	4.82	2.7	16.23	9.26	8.2	12.4	11.6	9.25
G10090_13754	100198	H6pd	11.81	8.74	10.97	11.91	11.64	6.8	9.36	12.86	11.65	12.06	5.15	11.52	11.67	9.71	11.84	13.02	11.75	13.82	13.19	10.63	11.35	15.23	12.86	15.64	15.51	14.95	14.46	14.33	16.87	16.71	13.77	9.96	10.96	13.27	13.73	10.62	12.67	14.69	13.57	12.53	4.62	16.38	14.23	11.75	16.44	16.09	13.03
G10090_5680	71865	Fbxo30	3.04	2.73	2.66	2.66	2.41	3.14	3.48	3.13	3.21	2.86	1.59	2.85	1.94	2.37	3.02	2.35	2.08	2.12	2.34	2.46	3.08	3.2	1.79	2.88	2.68	2.95	2.86	2.97	2.73	2.78	3.54	3.11	2.66	2.97	2.84	4.9	4.71	3.57	3.74	2.97	1.42	4.05	2.37	2.86	4.19	2.9	2.3
G10090_30034	17149	Magoh	68.3	74.7	56.41	66.53	65.4	57.35	64.45	77.23	75.28	69.42	41.69	81.34	68.58	72.35	93.06	68.64	62.84	69.1	69.48	71.6	88.35	73.36	48.4	88.07	71.61	93.36	103.02	85.3	75.77	84.52	79.66	85.13	56.33	74.17	77.1	89.53	87.26	88.25	87.73	72.15	37.42	115.6	83.62	87.58	129.18	84.82	69.68
G10090_6828	76357	Trmt5	8.59	6.52	5.04	7.98	6.4	5.74	6.24	6.99	7.49	5.22	4.18	6.38	6.8	6.62	7.26	6.44	7.33	6.42	6.15	7.7	7.47	7.12	4.12	5.94	6.69	6.6	7.97	7.92	6.87	6.75	10.02	7.43	5.03	8.89	7.55	8.96	8.45	7.99	8.73	5.43	3.75	9.07	8.3	8.01	10.08	7.96	8.12
G10090_22215	404222	Olfr231	0.94	5.6	0.09	1.6	2.57	5.11	3.46	1.99	1.96	2.11	1.59	0.48	1.62	1.74	0	3.11	1.31	0.09	1.81	2.99	3.12	1.72	0.18	2.27	1.91	1.52	0.38	1.34	1.71	1.24	1.1	6.38	0.09	1.79	3.04	7.98	4.69	2.28	2.29	2.2	1.43	0.69	1.97	2.11	0	3.85	1.45
G10090_17810	244114	Vmn2r72	0	0	0.05	0	0	0	0	0.06	0.05	0	0	0	0	0.25	0	0	0	0	0	0	0	0.13	0.05	0.08	0.03	0	0	0	0	0.08	0	0	0.05	0	0	0	0	0.06	0.06	0	0	0	0	0.3	0	0	0
G10090_30065	71909	Haus5	4	4.8	3.64	4.1	4.82	4.76	4.53	4.71	4.08	3.25	2.87	6.01	4.87	5.63	7	4.84	4.92	6.01	4.95	6.13	5.96	6.03	3.72	6.22	4.86	6.65	5.49	5.61	6	6.86	4.66	5.48	3.63	4.57	5.68	7.42	6.14	5.38	4.75	3.38	2.58	8.54	5.94	6.82	9.71	5.98	5.46
G10090_4031	384198	Fam47e	8.6	8.21	6.5	8.68	8.32	1.99	3.55	6.39	5.32	4.89	5.19	11.41	9.58	8.91	9.03	8.93	9.12	11.43	9.45	7.84	8.7	10.85	6.81	10.43	12.18	8	12.55	9.87	6.76	11.03	10.03	9.35	6.49	9.68	9.81	3.11	4.8	7.3	6.2	5.08	4.66	16.22	11.67	10.79	12.53	11.04	10.11
G10090_19856	57230	Sap30bp	13.47	13.82	12.65	13.68	14.73	17.04	15.2	13.56	13.76	15.16	8.38	16.5	15.13	15.14	16.74	14.01	14.49	12.91	13.48	16.97	14.98	16.05	9.42	16.67	15.36	17.71	17.15	16.54	17.53	17.05	15.71	15.75	12.63	15.24	17.37	26.61	20.58	15.49	16.04	15.75	7.52	23.46	18.44	18.33	23.24	17.32	16.06
G10090_19307	78896	Ecrg4	52.31	18.63	32.57	30.62	33.18	10.64	17.04	31.19	28.13	19.06	11.73	47.29	41.36	32.92	42.78	29.92	34.13	33.89	28.06	29.75	18.07	12.99	12.7	19.39	28.94	24.32	25.37	17.92	5.33	16.19	61.01	21.24	32.53	34.14	39.12	16.6	23.07	35.64	32.78	19.81	10.53	67.21	50.42	39.85	59.38	36.98	37.85
G10090_12885	403171	Banf2	0	0	0.44	0.47	0	0	0	0	0	0	0	0	0	0	0	0	0	0	0	0	0	0	0	0	0	0	0	0	0	0	0	0	0.44	0.53	0	0	0	0	0	0	0	0	0	0	0	0	0
G10090_14013	12236	Bub1b	1.8	2.7	1.74	2.04	2.6	1.99	1.7	1.69	1.4	1.71	1.35	3.96	2.84	2.48	5.04	3.36	2.93	2.43	3.51	2.93	4.48	4.25	2.46	4.14	2.62	5.52	5.37	5.05	5.36	6.41	2.09	3.08	1.74	2.28	3.07	3.1	2.31	1.93	1.63	1.77	1.22	5.62	3.46	3	7	4.15	3.25
G10090_3368	105247180	Gm42323	0.47	0.53	0.26	0.17	0.6	0.45	0.38	0.35	0.43	0.31	0.16	0.32	0.35	0.52	0.4	0.6	0.51	0.4	0.46	0.56	0.38	0.37	0.28	0.35	0.1	0.27	0.23	0.38	0.28	0.28	0.55	0.61	0.26	0.19	0.71	0.71	0.52	0.4	0.5	0.32	0.15	0.46	0.43	0.63	0.56	0.74	0.56
G10090_7370	20465	Sim2	1.6	0.21	2.08	0.96	0.69	0.02	0.56	0.64	0.92	0.81	0.13	1.24	1.04	0.85	2.05	1.19	0.9	1.23	0.76	0.69	0.51	0.99	0.4	0.81	0.48	0.67	0.62	0.8	0.11	0.72	1.86	0.24	2.08	1.07	0.81	0.03	0.76	0.73	1.08	0.84	0.11	1.77	1.26	1.03	2.84	1.48	0.99
G10090_2990	268980	Strn	7.24	4.75	5.75	5.95	6.02	4.55	5.88	6.04	5.7	5.15	2.47	6.87	5.66	4.99	9.04	5.93	5.84	6.42	6.46	5.12	7.24	6.4	3.87	7.12	6.05	6.73	6.85	7.04	5.59	6.36	8.45	5.41	5.74	6.63	7.09	7.1	7.97	6.91	6.64	5.35	2.21	9.77	6.9	6.04	12.54	7.32	6.47
G10090_28280	67619	Nob1	15.85	15.93	12.84	13.31	15.32	19.02	16.69	14.58	16.93	13.93	8.39	15.21	15.28	13.15	14.89	16.45	14	12.72	15.81	15.7	18.12	14.57	9.6	15.89	14.99	14.5	14.87	14.91	14.49	15.2	18.48	18.15	12.82	14.84	18.06	29.7	22.6	16.65	19.73	14.48	7.53	21.62	18.63	15.92	20.67	20.33	15.52
G10090_30952	18587	Pde6b	0	0	0	0	0	0	0.07	0	0	0	0	0	0	0	0	0	0	0	0	0	0	0	0	0	0	0.02	0.02	0	0.02	0	0	0	0	0	0	0	0.1	0	0	0	0	0	0	0	0	0	0
G10090_18170	26876	Adh4	0	0	0	0	0	0	0	0	0	0	0	0	0	0	0.06	0	0	0	0	0	0.06	0	0	0	0	0	0.02	0.02	0	0	0	0	0	0	0	0	0	0	0	0	0	0	0	0	0.08	0	0
G10090_23277	77630	Prdm8	0.13	0.11	0.18	0.36	0.15	0.04	0.07	0.07	0.08	0.2	0.17	0.29	0.49	0.36	0.95	0.29	0.46	0.38	0.3	0.17	0.27	0.2	0.18	0.2	0.25	0.27	0.37	0.26	0.11	0.17	0.16	0.13	0.17	0.4	0.18	0.07	0.09	0.08	0.1	0.21	0.15	0.41	0.6	0.43	1.31	0.35	0.51
G10090_11926	78816	Gmip	3.76	4.22	3.07	3.72	3.88	5.44	4.66	4.93	4.31	4	2.49	6.78	5.46	4.95	5.69	6.1	5.26	5.94	5.69	6.44	8.88	11.19	5.52	10.27	9.94	14.89	11.61	11.52	17.05	15.53	4.39	4.8	3.06	4.15	4.58	8.49	6.31	5.64	5.02	4.16	2.23	9.64	6.65	6	7.9	7.54	5.84
G10090_18308	66757	Adat2	3.99	2.79	1.95	4.1	4.56	3.23	3.24	3.98	3.95	2.29	2.04	3.06	2.3	2.22	2.89	4.37	3.86	2.92	3.48	3.25	2.36	2.55	2.07	3.76	3.49	3.19	3.59	3.08	2.89	4.25	4.66	3.18	1.95	4.57	5.37	5.04	4.38	4.55	4.6	2.38	1.83	4.35	2.8	2.69	4.01	5.4	4.29
G10090_9636	56703	Pigo	9.07	9.79	6.9	8.36	9.44	12.7	9.73	8.5	9.37	7.68	4.68	9.61	9.08	9.54	9.95	10.09	8.77	8.91	9.4	10.21	10.08	9.54	5.95	10.43	10.16	8.58	9.61	8.22	9.34	9.66	10.58	11.15	6.89	9.31	11.13	19.83	13.18	9.71	10.93	7.99	4.2	13.66	11.07	11.55	13.81	12.47	9.73
G10090_7218	228785	Mylk2	6.89	0.11	7.12	9.11	1.8	0.09	3.83	5.42	5.82	10.44	9.72	10.99	7.99	5.76	12.58	6.1	3.2	14.07	5.69	5.67	6.66	3.2	4.16	2.12	5.97	5.2	1.79	9.84	0.78	5.72	8.04	0.13	7.11	10.16	2.12	0.15	5.18	6.2	6.78	10.85	8.72	15.62	9.75	6.98	17.46	7.53	3.55
G10090_8610	28199	Dcaf11	59.84	93.84	44.38	67.97	81.2	125.81	73.36	68.44	74.76	68.49	43.38	71.12	67.97	61.57	50.06	74.68	63.57	53.92	67.71	82.18	66.97	53.79	31.08	54.45	54.4	53.15	54.86	52.68	57.99	53.31	69.79	106.94	44.32	75.77	95.73	196.42	99.33	78.19	87.13	71.18	38.93	101.08	82.87	74.53	69.48	92.29	70.5
G10090_22315	54194	Akap8l	27.48	31.44	22.08	27.7	32.71	40.23	28.21	25.09	25.88	23.79	16.38	31.79	31.07	32	28.39	30.9	27.85	25.52	28.31	34.64	30.34	25.73	15.38	26.07	25.66	26.34	26.69	24.67	25.74	25.44	32.05	35.83	22.06	30.88	38.57	62.81	38.19	28.67	30.17	24.72	14.7	45.19	37.88	38.74	39.41	38.18	30.88
G10090_3563	257996	Olfr884	0.91	2.81	0.27	1.56	2.15	3.56	1.68	1.28	1.54	1.05	0.79	0.48	0.57	1.15	0	1.03	0.55	0.19	2.55	1.53	1.54	1.89	0	0.84	1.21	0.56	0.19	1.52	2.3	0.47	1.07	3.21	0.27	1.74	2.53	5.57	2.28	1.47	1.8	1.09	0.71	0.68	0.69	1.39	0	1.27	0.61
G10090_21224	23960	Oas1g	0.67	0.54	1.27	0.45	0.7	0.74	1.99	2.67	1.54	2.86	1.18	3.06	2.74	2.15	2.87	5.77	7.41	4.15	4.01	4.1	5.58	9.75	2.84	8.45	6.93	9.77	7.22	7.24	13.68	13.83	0.78	0.62	1.27	0.5	0.82	1.16	2.7	3.05	1.8	2.98	1.05	4.35	3.34	2.61	3.99	7.13	8.22
G10090_23042	67270	Mrpl42	98.33	86.65	94.55	109.34	93.33	99.73	93.15	115.42	90.89	92.46	76.17	137.17	129.51	107.32	136.94	106.4	94.61	123.5	101.23	113.36	112.13	95.02	65.53	108.86	116.57	114.64	123.39	124.51	83.44	109.48	114.68	98.75	94.43	121.89	110.04	155.71	126.12	131.88	105.92	96.09	68.37	194.96	157.9	129.92	190.09	131.48	104.92
G10090_8592	276952	Rasl10b	0.43	0.56	0.33	0.52	0.57	0.57	0.42	0.61	0.75	0.68	0.37	0.6	0.43	0.69	0.53	0.46	0.31	0.59	0.36	0.59	0.79	0.69	0.27	0.67	0.56	0.31	0.31	0.38	0.25	0.43	0.5	0.63	0.33	0.58	0.67	0.89	0.57	0.7	0.87	0.7	0.33	0.85	0.53	0.83	0.74	0.56	0.34
G10090_7354	70351	Ppp4r1	15.45	16.79	12.12	14.04	15.53	20.99	19.73	18.08	15.53	16.32	7.31	16.58	15.37	14.26	16.9	16.19	14.2	13.35	14.57	18.74	19.7	18.2	9.63	19.57	17.81	17.57	18.41	17.43	21.06	18.09	18.01	19.13	12.11	15.66	18.31	32.77	26.72	20.66	18.09	16.96	6.56	23.56	18.73	17.26	23.46	20	15.75
G10090_14380	94180	Acsbg1	22.96	14.67	31.73	22.07	17.62	30.62	16.9	16.23	25.39	26.81	9.1	23.2	31.29	30.78	63.79	35.45	28.13	34.14	32.29	25.82	32.23	15.17	13.92	21.8	13.7	17.66	17.85	27.73	10.84	22.37	26.78	16.72	31.69	24.61	20.77	47.8	22.88	18.54	29.58	27.86	8.16	32.97	38.15	37.26	88.54	43.8	31.2
G10090_1735	320772	Mdga2	0.04	0.49	0.05	0.06	0.08	0.2	0.13	0.08	0.12	0.06	0.15	0.24	0.08	0.15	0.03	0.08	0.04	0.03	0.03	0.34	0.2	0.03	0.02	0.06	0.06	0.04	0.01	0.02	0.04	0.04	0.05	0.56	0.05	0.07	0.1	0.32	0.18	0.1	0.13	0.06	0.14	0.34	0.09	0.18	0.04	0.1	0.05
G10090_3617	71392	5430401F13Rik	124.26	2.26	49.68	0.27	0.2	0.91	35.3	433.81	0.58	0.25	39469.8	203.88	0	14.58	3.12	0	226.56	0.26	70.77	921.55	0.2	0.25	30172.5	0	121.12	13.86	0.39	6.18	0.2	1.71	144.92	2.58	49.62	0.3	0.23	1.43	47.79	495.67	0.67	0.26	35425.5	289.78	0	17.65	4.32	0	251.23
G10090_6077	50765	Tfr2	0.16	0.39	0.32	0.23	0.23	0.17	0.44	0.14	0.19	0.12	0.13	0.47	0.3	0.26	0.65	0.59	0.45	0.5	0.3	0.35	0.21	0.17	0.13	0.25	0.23	0.45	0.18	0.41	0.18	0.29	0.19	0.44	0.32	0.25	0.27	0.27	0.6	0.16	0.22	0.12	0.12	0.66	0.36	0.31	0.9	0.72	0.49
G10090_11369	384219	Vmn2r11	0.11	0	0.23	0	0	0	0	0.03	0.3	0	0	0	0	0.2	0.03	0	0	0	0	0	0	0.36	0.13	0.25	0	0	0.03	0	0	0.03	0.12	0	0.23	0	0	0	0	0.03	0.35	0	0	0	0	0.24	0.04	0	0
G10090_12565	11306	Abcb7	5.27	5.98	4.77	6.38	5.71	7.31	6.17	5.96	5.8	5.26	3.73	5.89	5.69	5.03	6.42	5.42	4.95	4.88	5.88	5.79	6.84	5.95	3.43	5.76	5.53	5.38	5.78	5.98	5.95	5.52	6.15	6.81	4.76	7.12	6.73	11.42	8.35	6.81	6.76	5.47	3.35	8.38	6.94	6.09	8.91	6.69	5.49
G10090_10546	16858	Lgals7	514.16	28.72	726.83	496.86	233.2	6.97	126.19	210.68	314.68	432.98	107.29	567.15	605.92	461.23	1789.48	590.8	549.43	701.83	599.96	331.39	619.68	287.57	311.93	455.27	312.12	379.69	393.27	542.02	4.6	350.55	599.66	32.72	725.9	553.89	274.92	10.88	170.86	240.72	366.73	450	96.3	806.09	738.77	558.33	2483.96	730.06	609.28
G10090_890	57743	Sec61a2	9.96	7.94	9.24	8.6	8.72	7.45	10	9.23	9.33	8.13	4.66	10.11	10.32	7.48	11.81	8.51	9.07	8.5	8.97	9.2	8.62	8.29	5.87	8.69	8.75	10.11	8.98	9.01	7.52	8.5	11.62	9.05	9.23	9.58	10.28	11.63	13.54	10.55	10.88	8.44	4.18	14.38	12.58	9.06	16.39	10.52	10.06
G10090_12808	216080	Ube2d1	20.08	15.99	17.06	18.27	17.29	18.3	22.07	19.65	17.89	16.2	13.28	23.39	21.57	19.02	25.86	21.05	20.21	19.53	20.45	20.32	24.14	24.37	13.87	22.89	21.36	24.59	25.34	24.94	20.05	26.75	23.42	18.22	17.03	20.37	20.38	28.58	29.89	22.45	20.84	16.83	11.92	33.25	26.3	23.03	35.89	26.01	22.41
G10090_22359	217012	Unc45b	1.99	0.3	2.95	3.2	1.25	0.2	1.58	2.92	1.85	3.07	3.95	4.23	3.39	2.32	5.07	1.78	1.5	3.58	1.66	2.23	2.03	1.31	1.23	1.03	1.7	1.66	0.97	2.66	0.29	1.72	2.32	0.34	2.94	3.57	1.47	0.32	2.14	3.33	2.15	3.19	3.54	6.01	4.13	2.81	7.04	2.21	1.66
G10090_33299	100041351	Gm3285	0.48	0	3.4	0	0	0.16	0	0.34	0.5	0	0	0.32	1.28	0.48	9.45	5.47	6.12	2.41	8.11	0	3.98	5.23	1.06	0.81	0	0.65	0.98	0	0	0.16	0.55	0	3.4	0	0	0.25	0	0.39	0.59	0	0	0.46	1.56	0.59	13.12	6.76	6.79
G10090_26446	258538	Olfr775	0.18	1.6	0.09	0.18	0.09	0.83	0.19	0	0.23	0	0.69	0.94	0.19	0.19	0.19	0.09	0.09	0	0.28	1.6	0.48	0	0.09	0	0.09	0.09	0	0.19	0	0.37	0.21	1.83	0.09	0.21	0.11	1.3	0.25	0	0.27	0	0.62	1.34	0.23	0.23	0.26	0.11	0.1
G10090_24905	114564	Csprs	3.62	1.67	4.68	3.24	3.24	0.17	1.53	2.99	1.43	2.2	2.61	4.35	5.36	4.43	3.59	8.71	11.2	10.49	7.13	5.37	2.74	6.71	5.25	4.55	5.86	3.98	4.1	5.04	1.92	4.47	4.23	1.9	4.68	3.61	3.82	0.26	2.07	3.41	1.66	2.29	2.34	6.19	6.53	5.36	4.98	10.76	12.42
G10090_8826	242546	Cyp2j12	0.4	2.21	0.64	0.98	1.2	2.42	0.96	0.69	1.29	0.45	0.6	0.85	1.3	0.42	2.02	0.86	2.1	0.86	1.29	1.82	1.64	1.05	0.3	0.98	0.47	0.93	0.4	0.86	0.76	0.52	0.47	2.51	0.64	1.09	1.42	3.77	1.3	0.79	1.5	0.47	0.54	1.22	1.59	0.5	2.81	1.07	2.33
G10090_14254	217302	Gpr142	0.06	0	0	0	0.15	0.13	0.15	0.08	0.15	0.25	0	0	0.07	0	0.08	0	0.14	0.07	0.07	0.08	0.19	0.22	0	0	0.19	0.19	0.12	0.07	0.44	0.6	0.07	0	0	0	0.18	0.2	0.2	0.09	0.18	0.26	0	0	0.09	0	0.1	0	0.16
G10090_17855	226414	Dars	27.92	34.53	26.64	31.31	33.45	33.24	29.9	29.96	28.75	26.69	21.18	38.95	33.59	29.62	38.2	33.01	32.21	30.55	34.45	34.91	38.43	33.37	22.17	32.62	32.87	35.21	34.09	34.48	32.68	34.8	32.57	39.35	26.61	34.91	39.43	51.9	40.49	34.23	33.51	27.74	19.01	55.35	40.96	35.86	53.03	40.79	35.72
G10090_24751	258020	Olfr213	0.09	2.55	0	0	0	1.39	0.09	0.18	0.18	0	0.89	1.67	0	0.09	0	0	0	0	0	1.5	0.71	0.17	0	0	0	0.09	0.09	0.17	0	0	0.1	2.91	0	0	0	2.16	0.12	0.21	0.21	0	0.8	2.38	0	0.11	0	0	0
G10090_16157	626942	Vmn2r90	0.18	0	0.72	0.03	0.03	0	0.08	0.38	1.07	0	0	0	0	1.63	0.03	0	0	0	0.03	0	0.03	0.91	0.85	0.94	0.1	0.08	0.05	0.03	0.05	0.52	0.21	0	0.72	0.03	0.03	0	0.11	0.44	1.25	0	0	0	0	1.97	0.04	0	0
G10090_19657	16973	Lrp5	20.47	10.5	16.64	18.14	17.92	12.47	13.54	14.58	13.14	12.1	6.11	20.65	19.07	18.44	26.54	17.74	17.01	21.49	16.41	15.22	16.39	13.89	12.27	16.15	16.44	15	15.84	14.04	12.22	15.11	23.87	11.96	16.62	20.22	21.13	19.46	18.34	16.66	15.32	12.58	5.49	29.35	23.25	22.32	36.83	21.92	18.86
G10090_30682	245195	Retnlg	2.04	46.61	1.45	0.94	2.5	38.17	31.66	41.81	35.16	37.5	5.95	22.65	5.08	8.68	4.6	14.8	8.59	6.6	5.73	37.94	55.32	59.03	16.97	60.31	59.26	63.53	51.82	38.54	74.61	54.95	2.38	53.11	1.45	1.04	2.95	59.59	42.87	47.78	40.97	38.98	5.34	32.19	6.2	10.51	6.38	18.28	9.53
G10090_6695	100042690	Olfr1565	0.08	0.69	0.11	0.19	0.34	0.91	0.35	0.28	0.27	0.27	0.32	0.23	0.08	0.08	0.08	0.15	0.15	0.23	0.04	0.38	0.43	0.17	0.11	0.25	0.05	0.11	0.11	0.19	0.15	0.42	0.09	0.79	0.11	0.21	0.4	1.42	0.47	0.32	0.32	0.28	0.29	0.33	0.09	0.09	0.11	0.19	0.17
G10090_3697	16985	Lsp1	26.77	18.9	24.66	23.37	21.91	16.03	37.63	35.46	27.91	26.76	16.32	65.43	44.42	41.16	51.94	42.79	38.83	47.24	36.99	44.16	70.34	93.78	46.44	89.73	91.37	141.06	131.45	119.54	134.86	145.31	31.22	21.54	24.63	26.05	25.83	25.02	50.95	40.52	32.53	27.81	14.65	92.99	54.16	49.83	72.09	52.88	43.06
G10090_1694	102334	Ankrd10	19.76	29.32	17.49	18.32	18.85	33.08	22.02	20.95	23.73	17.41	10.5	22.14	17.99	20.3	16.45	20.14	17.31	13.76	16.82	24.02	20.92	19.73	9.27	18.57	18.2	18.41	17.93	16.73	19.27	18.69	23.04	33.41	17.47	20.43	22.22	51.64	29.81	23.93	27.66	18.1	9.43	31.46	21.93	24.57	22.83	24.88	19.2
G10090_17689	58202	Nelfb	20.75	20.77	16.95	18.78	20.8	25.85	21.69	20.2	20.98	18.17	10.28	24.88	22.14	20.2	24.45	22.1	20.01	18.91	19.15	23.04	25.82	24.55	11.99	22.69	23.9	24.41	23.38	23.21	22.42	24.31	24.2	23.67	16.93	20.94	24.52	40.37	29.37	23.08	24.46	18.89	9.23	35.36	26.99	24.46	33.93	27.31	22.19
G10090_2591	258252	Olfr813	1.02	4	0	0.65	1.32	4.02	2.75	1.77	3	0.85	0.79	0.38	1.5	1.05	0	2.05	1.29	0.19	1.5	2	3.26	1.32	0	1.68	1.13	0.75	0.56	0.85	1.77	0.56	1.19	4.55	0	0.73	1.55	6.27	3.73	2.02	3.5	0.89	0.71	0.54	1.83	1.27	0	2.53	1.43
G10090_23945	12000	Avpr2	0	0.04	0.04	0.07	0.04	0.14	0.17	0.16	0	0.08	0	0.07	0.04	0.14	0.12	0.12	0.07	0.08	0.04	0.24	0.04	0.08	0.08	0.17	0.08	0.12	0.15	0.08	0.36	0.08	0	0.05	0.04	0.08	0.05	0.21	0.23	0.19	0	0.09	0	0.11	0.05	0.17	0.17	0.14	0.07
G10090_273	12993	Csn1s2a	0	0.09	0	0	0	0	0	0	0	0	0	0	0	0	0	0	0.08	0.09	0	0.08	0	0	0	0	0	0	0	0	0	0	0	0.1	0	0	0	0	0	0	0	0	0	0	0	0	0	0	0.09
G10090_30502	67219	Med18	1.34	1.84	1.83	1.56	1.6	2.13	1.68	1.54	1.11	1.05	1.06	1.9	1.4	1.3	1.8	1.8	1.74	0.78	1.56	1.8	2.13	1.61	0.93	2.38	1.94	2.15	1.79	1.65	2.1	1.89	1.56	2.1	1.83	1.74	1.89	3.33	2.27	1.76	1.3	1.09	0.95	2.71	1.71	1.57	2.5	2.23	1.93
G10090_8428	24050	Septin3	9.81	39.51	5.72	12.71	16.12	54.59	19.42	16.02	22.99	19.43	12.28	17.88	12.23	20.36	2.93	16.29	15.42	4.11	16.03	33.84	32.73	20.83	6.97	18.2	16.79	9.5	6.82	8.37	15.68	12.29	11.44	45.02	5.72	14.17	19	85.22	26.29	18.31	26.79	20.19	11.03	25.42	14.91	24.64	4.06	20.14	17.1
G10090_9672	110854	Ptpa	47.22	46.71	40.66	41.46	47.59	50.96	45.45	36.82	37.78	35.08	24.33	56.29	49.99	47.91	57.98	49.6	50.29	45.68	47.63	52.83	52.84	51.37	30.77	52.96	52.22	56.45	53.2	53.21	52.82	55.29	55.07	53.23	40.61	46.22	56.11	79.56	61.54	42.07	44.03	36.46	21.84	80	60.95	58	80.48	61.29	55.77
G10090_7581	75735	Pank1	3.71	2.36	2.94	3.02	3.33	2.43	2.19	2.46	2.16	2.48	1.47	3.46	3.32	2.69	4.31	3.26	3.55	3.24	2.82	2.53	2.45	2.48	1.71	2	2.2	2.05	1.86	2.14	1.3	1.84	4.32	2.69	2.93	3.37	3.93	3.79	2.96	2.81	2.52	2.58	1.32	4.92	4.04	3.26	5.99	4.02	3.94
G10090_8222	17112	Tm4sf1	56.47	39.87	40.63	49.41	49.46	23.21	56.71	78.79	58.4	60.06	26.24	66.02	57.12	43.54	66.98	49.05	54.07	54.63	49.44	49.38	53.87	61.56	40.91	62.72	69.44	68.01	78.74	73.31	52.12	62.35	65.85	45.43	40.58	55.08	58.31	36.24	76.79	90.02	68.06	62.42	23.55	93.83	69.65	52.71	92.98	60.61	59.96
G10090_20111	67890	Ufm1	15.23	19.14	14.85	17.3	17.27	19.27	17.59	17.57	18.58	17.28	11.04	16.84	14.22	15.02	16.05	15.1	14.9	14.65	16.33	16.81	19.3	16.81	11.79	17.11	16.42	15.83	16.72	16.29	15.18	14.7	17.76	21.81	14.84	19.29	20.36	30.09	23.82	20.08	21.66	17.96	9.91	23.94	17.34	18.18	22.27	18.66	16.53
G10090_2896	22628	Ywhag	20.86	16.27	19.28	20.34	19.39	22.58	22.32	22.5	20.71	20.65	10.71	27.42	22.48	22.8	27.55	22.02	19.88	20.85	17.46	21.28	24.6	28.67	14.37	26.13	23.54	26.37	23.6	26.27	29.06	30.41	24.33	18.54	19.25	22.67	22.86	35.25	30.22	25.71	24.14	21.46	9.61	38.97	27.41	27.6	38.24	27.21	22.04
G10090_11744	67463	Poc5	8.2	12.8	6.45	9.51	10.82	13.97	9.33	9.25	9.9	8.17	5.61	9.3	8.09	8.5	7.03	8.99	9.46	8.95	9.23	11.14	12.05	10.36	5.76	10.81	10.19	9.41	9.95	9.95	9.63	9.02	9.57	14.59	6.44	10.6	12.75	21.8	12.63	10.57	11.54	8.49	5.03	13.21	9.86	10.28	9.76	11.1	10.49
G10090_3587	18984	Por	402.45	435.15	262.7	390.89	497.74	617.81	353.29	387.99	374.34	329.3	169.65	406.83	418.26	450.71	336.03	393.78	340.66	283.19	388.33	380.43	272.52	199.57	120.51	248.81	253.84	235.44	257.84	215.21	197.94	227.67	469.36	495.89	262.37	435.76	586.81	964.57	478.34	443.32	436.26	342.24	152.27	578.24	509.96	545.6	466.45	486.6	377.77
G10090_22862	24069	Sufu	7.91	6.07	6.27	7.72	8.77	7.4	7.52	6.44	7.42	6.35	3.62	8.94	8.07	8.01	9.66	8.33	8.7	7.78	7.45	8.12	8.46	8.88	5.41	9.35	8.57	9.04	8.11	8.08	9.56	9.77	9.22	6.92	6.26	8.61	10.33	11.56	10.18	7.36	8.65	6.6	3.25	12.7	9.84	9.69	13.41	10.29	9.64
G10090_1959	622127	Cyp3a57	0.42	1.27	0.22	0.66	0.65	1.27	0.46	0.51	0.36	0.46	0.33	0.36	0.96	0.58	1.07	0.62	1.24	0.17	0.81	0.18	0.39	0.56	0.13	0.1	0	0.27	0	0	0	0	0.49	1.45	0.22	0.73	0.76	1.98	0.63	0.59	0.42	0.48	0.3	0.51	1.17	0.7	1.48	0.77	1.37
G10090_12741	11767	Ap1m1	21.89	26.75	15.11	20.58	21.07	30.1	26.35	23.51	21.85	18.47	12.3	27.36	25.14	24.6	21.68	24.69	21.64	19.37	21.77	30.01	30.73	27.43	13.65	27.65	28.94	31.95	28.84	25.94	32.91	31.35	25.53	30.48	15.09	22.95	24.84	47	35.68	26.86	25.46	19.2	11.04	38.88	30.65	29.78	30.09	30.51	23.99
G10090_22103	621430	Vmn2r79	0.19	0	0.24	0	0	0	0.03	0.19	0.14	0	0	0.05	0	0.69	0.05	0	0	0	0	0	0	0.61	0.3	0.45	0	0.03	0.03	0	0	0.29	0.22	0	0.23	0	0	0	0.04	0.22	0.16	0	0	0.08	0	0.83	0.07	0	0
G10090_10910	258573	Olfr1020	1.21	4.33	0.07	2.81	3.67	6.86	5.27	4.15	4.33	3.47	1.78	1.63	2.07	2.5	0	3.48	2.17	0.3	2.98	2.17	3.59	1.92	0	1.83	2.59	1.44	1.51	2	2.96	1.14	1.41	4.93	0.07	3.13	4.33	10.71	7.13	4.75	5.04	3.61	1.6	2.32	2.52	3.03	0	4.3	2.41
G10090_9176	68929	Mospd3	25.27	18.14	19.89	23.02	23.73	21.72	22.4	17.7	20.15	19.48	10.08	26.3	26.16	27.85	32.58	28.38	26.85	27.83	22.96	24.28	24.96	21.87	18.02	23.62	26.56	30.46	30.57	26.24	27.62	30.49	29.47	20.68	19.86	25.66	27.97	33.9	30.33	20.22	23.48	20.24	9.05	37.37	31.89	33.72	45.22	35.07	29.78
G10090_24063	11655	Alas1	129.06	136.97	97.88	131.29	161.35	161.61	108.54	119.02	117.45	106.36	57.08	147.3	147.94	147.25	128.99	107.96	99.21	84.89	109.36	102.86	77.65	69.64	36.6	74.52	78.52	90.09	99.07	81.82	93.2	86.67	150.52	156.1	97.75	146.36	190.22	252.32	146.97	135.99	136.88	110.54	51.23	209.35	180.38	178.25	179.05	133.4	110.01
G10090_19737	71939	Apol6	3.15	1.17	2.59	2.33	1.56	1.26	2.92	3.94	2.61	2.24	3.32	14.67	9.35	10.13	15.28	13.11	9.25	14.64	13.28	10.93	13.05	19.26	8.7	18	12.2	22.41	15.92	18.42	30.52	23.47	3.68	1.34	2.59	2.6	1.83	1.97	3.95	4.51	3.04	2.32	2.98	20.85	11.4	12.26	21.21	16.21	10.26
G10090_3621	170770	Bbc3	4.55	5.85	3.71	3.96	5.88	5.77	3.88	3.81	3.83	3.56	2.54	4.99	4.2	4.48	3.37	3.89	4.41	3.68	4.57	5.42	4.81	4.58	2.74	4.13	5.06	5.45	5.89	4.33	5.26	5.34	5.3	6.66	3.71	4.41	6.93	9	5.26	4.35	4.47	3.7	2.28	7.09	5.12	5.42	4.68	4.81	4.89
G10090_15268	108077	Skiv2l	26.35	25.08	20.28	23.52	25	27.91	26.63	26.05	26.42	22.78	12.92	28.56	26.72	28.01	28.74	25.42	26.27	26.2	25.87	28.79	30.68	30.1	17.35	31.24	30.9	30.8	30.28	29.89	31.66	32.51	30.73	28.58	20.25	26.22	29.48	43.57	36.05	29.76	30.79	23.68	11.6	40.59	32.57	33.91	39.9	31.41	29.13
G10090_19428	671232	Topaz1	0	0	0	0.02	0	0.01	0	0	0	0	0	0	0.01	0	0	0	0	0	0	0	0	0.04	0	0.04	0	0	0	0	0	0	0	0	0	0.03	0	0.02	0	0	0	0	0	0	0.02	0	0	0	0
G10090_14343	100504156	Fam181a	0.7	0.62	0.88	1.18	1.26	0.38	0.34	0.35	0.34	0.45	0.58	1.53	1.23	1.1	0.84	1.21	0.93	1.43	1.02	0.79	1.66	1.37	1.05	1.54	2.34	2.42	2.48	2.19	1.31	2.04	0.81	0.71	0.88	1.32	1.48	0.6	0.46	0.4	0.4	0.47	0.52	2.17	1.5	1.33	1.17	1.49	1.04
G10090_12723	212483	Fam193b	27.25	43.53	21.56	24.73	33.16	57.08	37.1	31.58	33.96	25.86	20.34	32.36	29.94	36.29	22.36	33.4	29.88	20.71	29.01	46.48	42.81	34.13	17.83	33.31	30.97	31.12	29.38	31.17	38.79	33.86	31.78	49.6	21.54	27.57	39.09	89.11	50.23	36.09	39.57	26.88	18.25	46	36.5	43.93	31.04	41.28	33.14
G10090_9953	239463	Fam83a	7.19	0.66	6.98	4.83	3.33	0.1	2.03	2.23	2.76	3.34	1.38	6.96	6.49	4.87	15.43	5.55	6.23	6.8	6.33	3.9	6.5	3.88	4.17	4.99	5.11	4.76	3.69	4.9	0.43	4.36	8.39	0.76	6.97	5.39	3.93	0.16	2.75	2.54	3.22	3.47	1.24	9.89	7.92	5.89	21.42	6.86	6.91
G10090_3610	213990	Agap3	24.25	18.61	20.17	20.06	22.22	22.39	22.12	19.21	18.58	18.41	10.56	25.9	24.8	23.28	30.01	23.3	22.53	23.2	20.53	23.2	22.84	22.13	11.72	23.69	22.73	21.11	21.67	21.17	18.25	20.75	28.28	21.21	20.14	22.36	26.2	34.96	29.95	21.95	21.65	19.14	9.48	36.82	30.24	28.19	41.66	28.8	24.99
G10090_15222	74770	Hhatl	6.69	2.5	6.21	7.16	4.39	3.42	4.2	6.41	4.45	5.8	3.82	8.02	6.9	5.71	6.31	5.47	3.42	7.79	4.78	6.2	4.25	1.96	2.2	2.83	3.27	3.02	2.58	4.65	1.6	4.15	7.8	2.85	6.21	7.98	5.18	5.33	5.69	7.32	5.19	6.03	3.43	11.4	8.41	6.92	8.75	6.75	3.79
G10090_9510	11777	Ap3s1	26.27	24.72	29.21	24.82	27.22	22.85	28.15	31.79	27.84	25.85	20.51	27.11	25.75	21.96	25.53	27.35	24.08	23.76	25.12	27.76	28.62	31.34	27.91	28.61	28.69	36.49	36.18	32.02	34.53	36.41	30.64	28.17	29.17	27.67	32.1	35.67	38.11	36.33	32.45	26.87	18.41	38.54	31.4	26.58	35.43	33.8	26.7
G10090_2955	17179	Matk	1.31	0.98	0.66	0.9	0.97	1.03	1.11	1.37	1.35	1.02	0.62	2.03	1.32	1.6	1.31	1.04	1.03	1.26	1.19	1.53	1.41	1.92	0.83	2.59	1.73	4.61	5.45	4.11	6.02	6.51	1.53	1.11	0.66	1.01	1.14	1.61	1.51	1.57	1.57	1.07	0.55	2.89	1.61	1.94	1.82	1.28	1.14
G10090_14988	102294	Cyp4v3	13.26	29.48	7.61	15.64	19.09	30.96	16.26	15.75	16.62	14.88	11.41	21.36	15.18	15.84	11.55	18.07	15.73	13.12	16.96	25.75	18.69	15.83	7.36	15.99	14.07	21.22	20.51	19.96	30.46	21.28	15.46	33.6	7.6	17.43	22.51	48.34	22.02	18	19.36	15.47	10.24	30.36	18.51	19.18	16.03	22.33	17.44
G10090_1010	207607	Ccdc40	17.5	31.83	10.45	19.48	24.59	31.38	21.11	18.46	22.43	17.32	12.8	21.46	18.87	19.88	11.66	24.38	20.49	18.33	22.81	29.39	26.39	23.15	12.65	24.53	27.6	17.73	20.69	21.08	18.66	19.12	20.41	36.27	10.44	21.71	28.99	49	28.58	21.1	26.14	18	11.49	30.5	23.01	24.07	16.18	30.12	22.72
G10090_9264	22337	Vdr	10.63	3.81	10.62	9.86	6.22	1.52	9.84	7.34	6.02	6.57	2.41	9.93	9.21	7.4	16.38	8.82	10.22	11.37	8.9	7.26	7.09	8.04	5.39	8.79	8.41	9.64	8.51	7.54	8.26	9.24	12.4	4.34	10.61	10.99	7.33	2.37	13.32	8.39	7.02	6.83	2.16	14.11	11.23	8.96	22.74	10.9	11.33
G10090_5157	50497	Hspa14	15.65	19.67	12.13	15.77	18.15	20.09	17.38	15.44	14.91	14.85	8.63	21.59	16.8	16.32	20.05	17.36	16.39	16.59	18	19.49	19.39	19.25	10.56	19.19	18.14	20.56	21.39	20.24	20.93	20.65	18.26	22.41	12.11	17.58	21.4	31.37	23.53	17.64	17.38	15.43	7.74	30.69	20.49	19.76	27.83	21.45	18.18
G10090_33154	215449	Rap1b	66.83	60.03	54.47	60.64	61.69	66.33	81.17	92.4	78.13	74.94	31.89	76.07	70.45	60.67	77.83	68.09	65.77	69.9	65.29	77.08	102.74	106.63	53.88	101.19	93.93	123.96	115.69	107.43	141.61	120.25	77.94	68.41	54.4	67.6	72.73	103.57	109.9	105.58	91.05	77.89	28.62	108.12	85.89	73.45	108.03	84.14	72.94
G10090_10510	67203	Nde1	14.07	12.59	14.26	13.7	14.9	12.99	13.6	12.14	11.34	10.74	6.87	17.06	15.37	13.38	19.75	14.33	14.1	14.27	14.22	15.08	16.89	15.95	10.25	15.13	14.53	19.24	17.77	17.6	17.23	19.12	16.41	14.35	14.24	15.27	17.57	20.28	18.42	13.87	13.22	11.17	6.17	24.25	18.74	16.19	27.41	17.71	15.63
G10090_7156	72585	Lypd1	0.21	0.4	0.17	0.15	0.23	0.38	0.21	0.15	0.15	0.26	0.21	0.42	0.2	0.3	0.14	0.25	0.14	0.18	0.2	0.39	0.4	0.2	0.13	0.19	0.15	0.16	0.09	0.09	0.07	0.19	0.25	0.46	0.17	0.17	0.27	0.59	0.29	0.17	0.17	0.27	0.19	0.59	0.24	0.37	0.19	0.31	0.15
G10090_50099	330578	A530021J07Rik	0	0	0	0	0.05	0.11	0.05	0	0	0.11	0	0	0.05	0.06	0	0.05	0	0	0	0	0.11	0.11	0.1	0.21	0.11	0.37	0.74	0.32	0.9	0.32	0	0	0	0	0.06	0.17	0.07	0	0	0.11	0	0	0.07	0.07	0	0.07	0
G10090_17638	212933	Pm20d1	1.01	0.69	1.01	0.92	0.78	0.6	0.79	0.46	0.38	0.64	0.26	0.84	0.73	1.02	1.52	0.71	0.76	0.84	0.72	0.6	0.87	0.61	0.38	0.26	0.44	0.46	0.32	0.33	0.36	0.4	1.18	0.78	1.01	1.03	0.92	0.93	1.07	0.53	0.44	0.66	0.23	1.19	0.89	1.23	2.11	0.87	0.84
G10090_13685	113849	Vmn1r52	0.19	0	0.09	0	0	0	0.1	0.2	0	0	0	0.1	0	0.58	0.1	0	0	0	0.09	0	0	0.38	0.44	0.19	0	0	0	0	0.09	0.66	0.22	0	0.09	0	0	0	0.13	0.23	0	0	0	0.14	0	0.7	0.13	0	0
G10090_25961	20324	Cavin2	11.16	7.07	8.98	9.23	9.25	4.48	5.87	7.36	5.81	5.29	3.76	11.89	11.9	9.93	13.84	8.29	7.97	9.45	7.7	6.72	5.55	4.24	4.86	5.15	6.35	6.21	5.02	5.7	2.84	5.83	13.02	8.06	8.97	10.29	10.91	7	7.95	8.41	6.77	5.5	3.37	16.9	14.51	12.02	19.22	10.25	8.84
G10090_6529	76073	Pcgf5	3.76	4.97	3.27	4.03	4.17	4.7	4.77	4.74	4.42	4.47	2.43	4.59	3.72	3.43	4.1	3.88	3.74	3.82	3.77	4.56	5.3	5.7	2.54	5.22	4.8	5.84	5.12	5.45	6.33	5.63	4.39	5.66	3.27	4.49	4.92	7.34	6.45	5.41	5.15	4.65	2.18	6.52	4.54	4.15	5.69	4.8	4.14
G10090_13799	11674	Aldoa	1533.58	778.43	1561.49	1547.52	1118.43	612.38	1067.63	1399.89	1070.54	1398.75	857.42	1590.16	1555.83	1229.58	1725.05	1302.53	1333.24	1712.71	1132.68	1155.9	1043.88	968.33	632.97	1046.87	1234.15	1266.16	1222.06	1468.5	887.02	1261.15	1788.57	887.1	1559.5	1725.17	1318.57	956.09	1445.54	1599.51	1247.62	1453.73	769.56	2260.11	1896.94	1488.45	2394.52	1609.53	1478.47
G10090_25517	195564	Skint3	0.05	0.11	0.18	0.17	0.05	0	0.07	0.17	0.06	0.09	0.05	0.42	0.28	0.16	0.6	0.18	0.18	0.16	0.38	0.19	0.31	0.29	0.12	0.21	0.23	0.35	0.16	0.28	0.28	0.22	0.06	0.13	0.18	0.19	0.06	0	0.1	0.2	0.07	0.1	0.05	0.6	0.35	0.19	0.83	0.22	0.2
G10090_7011	93888	Pcdhb17	2.38	3.07	1.81	2.14	2.95	4.99	3.19	2.9	3.3	2.45	1.18	2.81	2.87	2.56	2.59	2.85	2.12	1.69	2.3	3.3	4.02	3.15	1.09	3.61	3.06	2.83	2.28	2.49	2.66	2.6	2.77	3.49	1.81	2.38	3.48	7.79	4.32	3.31	3.85	2.54	1.05	3.99	3.5	3.1	3.6	3.52	2.35
G10090_281	328505	Skint7	0	0.08	0.04	0	0	0	0	0	0.06	0.03	0	0	0	0	0.1	0	0	0.03	0	0.06	0.06	0.11	0	0	0	0.03	0.04	0	0	0	0	0.09	0.04	0	0	0	0	0	0.07	0.03	0	0	0	0	0.14	0	0
G10090_8737	114604	Prdm15	2.74	3.63	2.13	2.69	3.16	4.07	2.87	2.39	3.02	2.77	1.59	2.71	2.58	2.77	2.72	2.91	2.79	2.33	2.7	3.59	4.39	3.4	1.68	3.13	3.23	2.79	2.65	2.79	3.2	2.98	3.19	4.13	2.13	2.99	3.72	6.35	3.88	2.74	3.51	2.87	1.43	3.85	3.14	3.35	3.78	3.6	3.09
G10090_30201	259095	Olfr568	0.09	0.09	0	0.18	0.09	0.46	0.09	0.1	0.29	0	0.34	0.09	0.37	0	0	0.18	0	0	0.19	0.09	0.09	0.19	0	0.18	0.19	0	0.09	0	0.09	0	0.11	0.11	0	0.2	0.11	0.72	0.13	0.11	0.33	0	0.31	0.13	0.45	0	0	0.23	0
G10090_20524	231147	Sh3tc1	3.46	1.41	2.76	2.21	2.82	1.32	2.7	2.86	2.05	2.13	0.86	4.89	3.96	3.13	4.74	4.23	3.69	5.04	3.34	3.39	3.82	4.11	2.58	5.03	5.24	5.78	5.25	5.04	4.84	5.5	4.04	1.61	2.75	2.47	3.32	2.06	3.65	3.26	2.39	2.21	0.77	6.95	4.83	3.79	6.58	5.23	4.09
G10090_13515	215653	Rassf2	6.39	17.69	4.18	9.69	12.75	22.6	10.66	7.84	9.32	8.58	5.94	9.89	7.98	9.99	4.69	10.92	8.47	5.13	10.11	12.67	10.93	10.21	4.25	8.77	8.67	12.31	10.83	11.77	18.41	13.41	7.45	20.16	4.17	10.8	15.04	35.29	14.43	8.96	10.86	8.92	5.33	14.05	9.73	12.1	6.51	13.5	9.39
G10090_29545	67988	Tmx3	14.35	19.49	11.31	14.64	16.03	20.76	17.07	15.79	16.46	12.98	9.08	16.47	14.08	13.79	15.55	14.58	13.51	10.59	14.98	18	19.12	16.4	8.21	15.26	13.83	13.74	13.2	15.03	16.45	13.6	16.74	22.21	11.29	16.32	18.89	32.41	23.12	18.05	19.18	13.49	8.15	23.41	17.16	16.69	21.58	18.01	14.98
G10090_26026	105247050	Gm42226	7.44	3.54	7.34	6.76	5.51	3.25	8.88	6.77	6.13	5.76	3.13	8.13	7.38	6.2	10.16	6.54	5.77	7.49	5.86	5.73	8.45	7.9	5.91	9.27	8.12	8.6	8.58	9.17	9.16	9.05	8.67	4.04	7.33	7.53	6.5	5.07	12.02	7.74	7.15	5.99	2.81	11.56	9	7.5	14.1	8.09	6.4
G10090_27497	258492	Olfr484	0	0.18	0	0	0	0.44	0.36	0	0.18	0	0	0	0	0.18	0	0	0.09	0	0	0.18	0.18	0.09	0	0	0	0	0.09	0.09	0.27	0.18	0	0.21	0	0	0	0.69	0.49	0	0.21	0	0	0	0	0.22	0	0	0.1
G10090_32377	23832	Xcr1	0.09	0.12	0.21	0.12	0.16	0.19	0.07	0.27	0.15	0.06	0.27	0.71	0.44	0.35	0.52	0.66	0.78	0.83	0.45	0.51	0.72	1.14	0.64	0.66	0.8	0.98	0.8	0.89	0.78	0.9	0.1	0.13	0.21	0.13	0.19	0.29	0.1	0.31	0.17	0.06	0.24	1.01	0.53	0.42	0.73	0.81	0.86
G10090_22886	11689	Alox5	1.56	2.84	1.07	1.63	1.3	3.31	2.2	2.44	1.8	2.11	1.2	2.43	1.96	1.68	1.39	1.76	2.14	1.54	1.68	2.44	3.19	2.77	1.76	4.41	3.69	4.62	4.46	4.09	5.92	4.91	1.82	3.24	1.07	1.82	1.53	5.17	2.98	2.79	2.09	2.19	1.08	3.45	2.39	2.03	1.93	2.17	2.37
G10090_29327	100862025	Gm21409	0	0	0	0	0	0	0	0	0	0	0	0	0	0	0	0	0	0	0	0	0	0	0	0	0	0	0	0	0	0	0	0	0	0	0	0	0	0	0	0	0	0	0	0	0	0	0
G10090_9655	74144	Robo4	10.08	4.14	7.4	6.05	7.15	3.84	7.25	8.41	6.33	5.57	2.48	10.54	8.83	9.27	10.67	7.57	8.09	10.27	6.22	7.68	5.75	5.3	5.03	7.76	8.29	6.79	8.79	7.27	7.22	8.23	11.76	4.72	7.39	6.74	8.42	5.99	9.82	9.61	7.37	5.78	2.22	14.98	10.77	11.22	14.82	9.35	8.97
G10090_26177	22687	Zpr1	9.72	11.44	9.22	8.87	10.16	11.58	12.01	10.9	11.45	12.35	5.87	11.56	10.53	9.75	11.72	10.63	10.43	9.83	10.65	13.1	12.48	12.54	7.29	13.02	12.89	13.99	12.99	12.91	13.05	12.96	11.33	13.03	9.21	9.89	11.98	18.07	16.27	12.46	13.34	12.84	5.27	16.43	12.83	11.8	16.27	13.14	11.57
G10090_10851	56878	Rbms1	30.58	26.27	24.03	26.6	27.76	29.02	32.39	37.54	30.99	28.23	13.74	33.28	28.96	30.21	38.49	33.18	30.19	31.13	31.72	30.88	43.78	40.77	18.4	42.11	37.27	42.47	38.72	40.04	45.61	37.5	35.67	29.94	24	29.66	32.73	45.31	43.86	42.89	36.12	29.34	12.33	47.29	35.3	36.57	53.43	41	33.48
G10090_8734	100038417	Spink13	0	0	0	0	0	0	0	0	0	0	0	0	0.14	0	0.14	0	0.23	0.14	0	0	0	0	0	0	0	0	0	0	0	0	0	0	0	0	0	0	0	0	0	0	0	0	0.17	0	0.19	0	0.26
G10090_15410	66142	Cox7b	146.63	123.11	134.78	149.75	119.81	123.81	146.08	159.06	143.53	154.26	105.4	172.09	167.87	129.36	184.05	143.47	126.62	153.99	143.32	147.29	155.09	135.62	94.33	151.2	151	166.84	171.31	172.92	127.51	148.25	171.01	140.3	134.61	166.94	141.25	193.31	197.79	181.74	167.27	160.32	94.6	244.59	204.68	156.6	255.48	177.29	140.41
G10090_5861	330963	Ankdd1a	0.52	0.79	0.58	0.7	0.7	1.29	0.76	0.38	0.59	0.44	0.39	0.76	0.67	0.78	1.34	1.39	1.13	0.68	1.21	1.07	1.13	0.65	0.24	0.58	0.47	0.58	0.29	0.44	0.59	0.5	0.61	0.9	0.58	0.78	0.82	2.01	1.03	0.44	0.69	0.46	0.35	1.08	0.81	0.94	1.86	1.72	1.26
G10090_14361	22415	Wnt3	0.7	0.06	1.81	0.89	0.16	0.06	0.07	0.12	0.35	0.89	0.31	0.94	1.42	0.58	4.07	0.93	1.08	1.17	0.78	0.49	0.96	1.17	0.81	0.94	0.28	0.33	0.85	0.62	0	0.57	0.82	0.06	1.8	1	0.19	0.1	0.09	0.14	0.41	0.92	0.28	1.33	1.73	0.7	5.65	1.15	1.2
G10090_50132	434219	Trim30c	0.11	0.03	0.05	0.03	0.06	0.1	0.46	0.44	0.23	0.39	0.05	0.41	0.26	0.13	0.17	0.55	0.37	0.29	0.4	0.29	1.23	2.77	0.29	1.39	1.22	0.85	0.78	1.16	2.32	1.22	0.13	0.03	0.05	0.03	0.07	0.15	0.63	0.51	0.27	0.41	0.05	0.58	0.32	0.16	0.24	0.68	0.41
G10090_19496	320825	Samd5	0.65	0.63	0.77	0.72	0.71	0.29	1.12	0.54	0.55	0.39	0.31	0.25	0.55	0.34	1.16	0.51	0.45	0.41	0.8	0.3	1.19	1.28	0.35	1.04	0.89	0.45	0.57	0.86	0.56	0.66	0.76	0.72	0.77	0.8	0.83	0.45	1.52	0.62	0.64	0.4	0.28	0.36	0.68	0.41	1.61	0.63	0.5
G10090_19831	66859	Slc16a9	1.96	2.26	2.23	2.73	2.78	4.36	2.79	2.16	1.84	2.58	1.71	3.35	3.42	2.85	4.28	3.43	3.04	2.76	2.49	2.49	3.02	1.95	1.35	2.12	1.75	2.07	2.2	2.54	2.15	2.33	2.29	2.57	2.23	3.05	3.28	6.81	3.78	2.47	2.15	2.68	1.53	4.76	4.16	3.45	5.94	4.24	3.37
G10090_20458	319172	H2ac4	0	0.29	0	0.32	0	0	0	0.53	0	0	0	0	0.3	0.43	0.34	0	0	0.35	0	0.59	0.3	0.58	0	0.29	0	0.33	0.74	0.37	0	0	0	0.34	0	0.35	0	0	0	0.61	0	0	0	0	0.37	0.53	0.47	0	0
G10090_1308	258720	Olfr516	0.27	1.77	0.18	0.55	1.29	2.11	1.12	1.06	1.8	0.74	0.34	0.19	0.83	0.94	0.19	0.91	0.54	0.09	0.64	0.56	1.22	1.11	0	0.83	1.01	1.1	0.37	0.74	1.65	0.18	0.32	2.02	0.18	0.61	1.52	3.29	1.51	1.21	2.1	0.77	0.31	0.27	1.01	1.14	0.26	1.13	0.6
G10090_24282	77446	Heg1	4.72	5.55	4.03	4.17	5.14	7.61	5.93	6.55	6.68	4.94	2.22	5.64	4.64	5.33	4.57	4.01	3.78	4.31	3.97	5.91	7.23	8.08	3.68	8.1	7.51	8.31	6.87	7.71	11.63	7.6	5.51	6.33	4.03	4.65	6.06	11.88	8.02	7.49	7.79	5.13	1.99	8.02	5.66	6.45	6.34	4.95	4.19
G10090_18685	18778	Pla2g1b	0	0	0	0	0	0	0	0	0	0	0	0	0	0	0	0.16	0	0	0	0	0	0.16	0	0.16	0.16	0.16	0	0.16	0.16	0.16	0	0	0	0	0	0	0	0	0	0	0	0	0	0	0	0.19	0
G10090_11396	71156	Lrrc72	0	0	0	0	0	0	0	0	0	0	0	0.15	0.15	0	0.15	0	0	0	0	0	0	0	0	0	0	0	0	0	0	0	0	0	0	0	0	0	0	0	0	0	0	0.21	0.18	0	0.21	0	0
G10090_29231	18515	Pbx2	13.36	11.42	9.93	11.51	13.24	11.73	11.83	9.75	8.78	8.43	6.35	14.96	13.53	12.32	14.15	12.92	13.11	12.66	12.45	13.93	13.63	12.79	8.44	14.82	13.81	15.04	15.34	14.07	15.78	15.64	15.58	13.02	9.92	12.83	15.61	18.32	16.02	11.14	10.23	8.76	5.7	21.26	16.5	14.91	19.65	15.97	14.54
G10090_1360	71648	Optn	8.5	5.19	7.44	7.55	6.75	5.2	11.66	10.77	9.11	10.27	3.55	10.47	8.73	6.12	8.19	6.89	6.75	8.09	7.21	7.98	8.69	8.79	4.39	8.67	8.85	10.86	10.11	9.91	9.78	9.6	9.91	5.91	7.43	8.41	7.96	8.12	15.79	12.3	10.62	10.67	3.19	14.88	10.64	7.4	11.38	8.52	7.49
G10090_18036	239408	Tmem74	0.21	1.01	0.14	0.34	0.46	2.05	0.79	0.32	0.42	0.73	0.24	0.16	0.2	0.37	0.05	0.25	0.36	0.11	0.36	0.8	0.5	0.57	0.05	0.31	0.37	0.14	0.11	0.33	0.09	0.11	0.25	1.15	0.14	0.38	0.54	3.21	1.07	0.37	0.49	0.76	0.21	0.23	0.25	0.44	0.07	0.3	0.4
G10090_7233	216963	Git1	30.51	27.76	24.84	27.78	31.17	35.43	30.89	28.6	27.56	27.09	12.36	33.69	32.79	32.8	32.68	31.33	29.46	29.03	28.27	34.74	32.93	29.95	18.49	34.05	31.06	30.09	30.2	30.37	30.61	30.99	35.58	31.63	24.81	30.97	36.75	55.31	41.83	32.67	32.12	28.16	11.1	47.88	39.98	39.71	45.36	38.71	32.67
G10090_22627	235330	Ttc12	13.51	13.64	9.63	14.3	17.58	11.96	11.5	12.64	12.04	10.12	7.4	17.52	13.92	12.2	14.54	16.66	14.19	16.26	15.14	14.31	15.47	17.51	13.37	15.48	20.34	15.6	18.61	18.35	15.31	17.68	15.76	15.54	9.62	15.94	20.73	18.68	15.57	14.45	14.03	10.52	6.64	24.9	16.98	14.76	20.18	20.59	15.73
G10090_22343	17390	Mmp2	142.18	63.57	94.43	115.71	109.74	67.92	147.67	110.9	92.25	73.01	35.12	137.44	134.95	127.58	120.22	99.83	92.16	102.32	79.1	96.76	59.42	48.25	46.52	63.45	69.74	92.39	96.75	66.43	49.29	82.96	165.82	72.45	94.31	129	129.38	106.05	199.94	126.71	107.51	75.88	31.52	195.34	164.53	154.44	166.87	123.36	102.19
G10090_8351	67604	Get4	28.66	31.03	26.52	29.09	32.33	37.84	31.16	28.01	27.61	28.77	15.05	35.56	32.78	29.97	31.18	32.69	30.23	29.55	31.08	32.66	31.54	26.98	16.33	31.95	27.98	32.49	33.03	28.53	27.99	31.66	33.43	35.36	26.49	32.43	38.11	59.08	42.19	32	32.17	29.91	13.51	50.54	39.96	36.28	43.29	40.39	33.52
G10090_14864	382252	Bclaf3	3.33	5.38	2.25	3.36	3.65	5.26	4.11	3.96	3.92	3.62	1.82	2.94	3.11	3.23	2.92	3.09	2.99	2.15	3.52	3.98	4.81	3.68	1.65	3.59	2.88	3.71	3.25	2.92	3.7	3.14	3.88	6.13	2.25	3.75	4.31	8.21	5.57	4.52	4.57	3.76	1.63	4.17	3.79	3.9	4.05	3.82	3.31
G10090_12251	108168740	Gm46731	1.33	1.78	1.11	1.34	1.51	1.93	2.06	2.36	1.85	1.85	0.58	1.94	1.52	1.58	1.53	2.19	1.6	1.16	1.21	1.5	2.23	1.49	0.77	1.83	1.4	2.11	1.5	2.17	2.06	1.52	1.56	2.03	1.11	1.5	1.78	3.01	2.8	2.7	2.15	1.92	0.52	2.76	1.86	1.91	2.12	2.71	1.77
G10090_32304	258782	Olfr914	0.09	0.74	0	0.09	0.09	0.27	0.09	0.48	0.38	0.18	0.51	0.37	0	0.37	0	0.18	0.27	0.09	0.09	0.46	0.28	0	0	0.09	0.18	0.09	0.09	0.18	0.36	0.18	0.11	0.84	0	0.1	0.11	0.43	0.13	0.55	0.44	0.19	0.46	0.53	0	0.45	0	0.22	0.3
G10090_23407	22044	Trh	0	0.11	0	0.16	0.11	0.17	0.34	0.06	0.11	0.06	0	0.06	0.06	0.06	0	0	0	0.05	0	0.06	0	0	0	0.05	0	0	0.05	0.06	0	0	0	0.13	0	0.18	0.13	0.26	0.45	0.07	0.13	0.06	0	0.08	0.07	0.07	0	0	0
G10090_22122	257962	Olfr222	0.63	3.48	0.18	1.71	1.9	3.69	0.82	1.33	1.59	0.64	1.43	1.28	0.91	0.65	0.37	1.52	2.3	1.53	0.9	2.56	2.13	0.55	0.17	0.54	0.36	0.63	1.08	1.28	0.81	1	0.73	3.97	0.18	1.9	2.24	5.76	1.12	1.51	1.85	0.66	1.28	1.82	1.1	0.78	0.51	1.88	2.56
G10090_2068	16764	Aff3	4.01	4.81	2.79	3.25	4.58	7.52	3.4	3.68	3.71	3.41	1.78	4.36	4.17	4.3	3.83	5.15	4.78	3	4.44	5.32	5.64	4.1	2.06	4.27	3.85	3.26	2.86	3.54	3.23	3.34	4.68	5.49	2.78	3.62	5.4	11.74	4.61	4.2	4.33	3.54	1.6	6.19	5.09	5.2	5.31	6.37	5.3
G10090_14536	223666	Arhgap39	7.81	11.28	5.7	8.18	10.55	12.83	8.79	6.76	7.67	7.27	4.89	10.76	8.94	8.85	7.36	10.21	9.09	8.14	9.39	12.76	11.25	10.26	5.29	8.98	9.91	7.25	8.9	7.85	8.49	8.72	9.11	12.86	5.69	9.11	12.44	20.03	11.9	7.72	8.93	7.56	4.39	15.29	10.9	10.71	10.21	12.62	10.08
G10090_28678	67575	A26c3	0.04	0.08	0	0	0.04	0	0	0	0	0	0	0	0	0	0	0	0	0	0	0	0	0	0	0	0	0	0	0	0	0	0.05	0.09	0	0	0.05	0	0	0	0	0	0	0	0	0	0	0	0
G10090_18999	330485	Tmem145	1.19	4.72	0.53	1.67	2.83	6.91	3.99	2.99	3.15	2	1.53	2.34	1.87	2.87	0.19	2.72	2.26	0.53	2.51	3.8	3.74	1.78	0.44	1.82	1.66	1.26	1.04	1.37	2.6	1.2	1.38	5.37	0.53	1.86	3.34	10.78	5.41	3.41	3.67	2.08	1.37	3.32	2.28	3.48	0.26	3.36	2.51
G10090_1037	234371	Tmem161a	10.18	8.96	8.54	9.49	10.16	9.01	9.43	8.83	8.39	7.64	5.13	12.05	10.8	9.7	11.8	10.13	9.04	11.05	9.3	9.89	9.69	9.66	6.22	9.32	9.6	9.27	10.38	10.08	8.76	10.87	11.87	10.22	8.53	10.58	11.98	14.07	12.77	10.08	9.78	7.94	4.61	17.13	13.16	11.74	16.37	12.51	10.02
G10090_24374	19400	Rapsn	0.53	0.31	1.11	1.15	0.32	0.22	0.41	0.66	0.46	1.05	0.89	1.29	1.96	0.89	1.4	0.57	0.66	1.79	0.62	0.72	0.77	0.67	0.54	0.67	0.94	0.75	0.95	1.78	0.39	1.17	0.62	0.36	1.11	1.28	0.37	0.34	0.56	0.76	0.54	1.09	0.8	1.84	2.39	1.08	1.95	0.7	0.73
G10090_12901	68298	Ncapd2	7.15	10.02	5.75	7.17	9.83	8.61	6.23	5.94	5.42	6.24	4.32	11.19	8.86	7.13	12.13	9.03	8.41	8.23	8.58	10.45	11.03	8.57	5.68	11.23	9	10.41	11.24	10.62	9.86	10.91	8.34	11.42	5.74	7.99	11.59	13.45	8.44	6.79	6.31	6.49	3.88	15.91	10.8	8.63	16.84	11.16	9.32
G10090_14086	232836	Galp	0	0	0	0	0	0	0.17	0	0	0	0	0	0	0	0	0	0	0	0.17	0	0	0	0	0	0	0	0	0	0	0	0	0	0	0	0	0	0.23	0	0	0	0	0	0	0	0	0	0
G10090_8054	20815	Srpk1	14.77	14.1	14.89	14.12	12.78	16.46	15.16	14.24	14.93	15.55	7.65	16.61	14.62	12.69	22.76	16.14	16.36	14.69	16.03	15.52	19.59	19	9.77	17.66	16.98	17.14	14.75	16.36	15.03	17.1	17.23	16.07	14.87	15.74	15.06	25.7	20.52	16.27	17.4	16.16	6.87	23.61	17.82	15.36	31.59	19.94	18.14
G10090_10975	100041230	H4c17	0.48	1.33	1.82	0	1.04	0.96	0.49	0	1.62	1.53	2.25	1.3	0.48	0.92	1.26	0	0.49	1.49	0	0.78	1.05	2.09	0	1.42	2.65	1.56	1.37	1.91	2.14	2.7	0.56	1.52	1.82	0	1.23	1.5	0.67	0	1.89	1.59	2.02	1.84	0.59	1.12	1.76	0	0.55
G10090_25334	68050	Akirin1	33.23	49.78	25.42	33.43	41.66	59.24	46.84	43.78	44.31	41.21	20.27	42.68	34.81	34.6	36.57	38.19	34.12	29.96	36	44.6	47.89	42.77	22.33	46.45	40.94	47.68	46.88	44.07	49.6	44.7	38.75	56.73	25.39	37.26	49.11	92.49	63.41	50.02	51.64	42.83	18.19	60.66	42.44	41.88	50.77	47.19	37.84
G10090_20786	224481	Tfb1m	4.27	5.85	4.32	4.94	7.05	5.57	5.32	4.09	3.97	4.18	4.49	6.8	5.82	4.88	5.02	6.39	6.54	4.94	5.4	6.42	5.97	5.47	4.05	5.27	5.71	4.16	5.36	5.08	5.12	4.93	4.99	6.66	4.31	5.51	8.31	8.7	7.21	4.67	4.62	4.34	4.03	9.66	7.1	5.91	6.96	7.89	7.25
G10090_30494	105244808	Gm40353	0	0	0	0	0	0	0.07	0	0.07	0	0.06	0	0	0	0.14	0	0	0	0	0	0.07	0	0	0	0	0	0	0	0	0	0	0	0	0	0	0	0.09	0	0.08	0	0.06	0	0	0	0.19	0	0
G10090_28304	69736	Nup37	5.84	7.68	6.08	7.43	6.91	5.82	6.38	5.99	5.43	4.59	4.17	8.44	6.77	5.98	8.04	7.5	5.99	7.31	6.58	8.63	9.17	7.58	4.71	6.71	7.35	7.04	9.98	8.86	7.54	8.16	6.81	8.75	6.08	8.29	8.15	9.08	8.64	6.85	6.33	4.77	3.75	11.99	8.26	7.24	11.16	9.27	6.64
G10090_10435	72149	Strada	14.38	16.78	10.9	14.61	16.48	18.34	12.28	11.91	11.95	11.13	7.65	17.88	15.37	15.05	15.12	15.14	14.55	12.02	14.08	17.27	14.55	15.08	8.33	14.67	15.14	15.23	17.48	15.32	13.77	15.72	16.77	19.12	10.89	16.29	19.43	28.64	16.62	13.61	13.93	11.57	6.86	25.42	18.74	18.21	20.99	18.71	16.13
G10090_4799	12229	Btk	0.69	1.24	0.66	0.78	0.64	1.05	1.04	1.06	1.12	0.62	0.8	2.88	1.49	1.06	1.68	1.62	1.6	2.18	1.52	2.33	3.53	5.33	1.96	4.82	4.12	6.53	5.33	5.13	8.78	6.95	0.81	1.41	0.66	0.86	0.76	1.64	1.4	1.21	1.31	0.65	0.72	4.09	1.81	1.28	2.33	2	1.78
G10090_18120	75863	Clec4g	0.13	0.06	0	0.06	0	0	0.06	0	0	0.06	0	0.06	0	0	0.06	0.19	0	0.06	0	0.13	0.07	0.06	0	0.06	0.06	0.06	0	0	0.13	0.06	0.15	0.07	0	0.07	0	0	0.09	0	0	0.07	0	0.09	0	0	0.09	0.23	0
G10090_31835	67169	Nradd	7.32	4.04	5.72	6.17	4.89	3.65	5.45	5.62	4.89	4.87	2.77	7.92	7.34	7.28	8.99	6.42	5.34	7.06	5.51	4.81	5.5	4.43	3.08	6.52	4.33	5.89	5.1	5.95	3.35	6.11	8.53	4.61	5.71	6.88	5.77	5.7	7.39	6.42	5.7	5.07	2.48	11.26	8.94	8.82	12.47	7.93	5.92
G10090_12911	227627	Obp2a	36363.5	57087.6	117475	61851.3	57595.7	12398.9	34454.2	30465.5	80499.6	74747.2	71802.1	6484.87	36982.5	62642.4	5183.28	40127.9	61002.6	70239.8	47056.1	16650.9	2035.61	26291	55831.7	8717.3	21318.4	10104	10989.1	16952.3	631.49	19296.4	42409.8	65057	117325	68951.3	67902.4	19358	46649.8	34809.9	93814.8	77685	64445	9217.01	45090.8	75830.9	7194.85	49586.1	67647.6
G10090_30045	66521	Rwdd1	51.66	47.29	47.02	54.39	47.82	40.7	48.98	60.18	55.33	52.04	35.42	65.17	52.43	49.46	69.96	49.01	53.19	52	49.53	54.24	59.22	58.06	33.02	64.62	59.3	63.98	70.8	62.11	56.86	64.68	60.25	53.9	46.96	60.63	56.38	63.54	66.32	68.76	64.48	54.08	31.79	92.63	63.93	59.88	97.11	60.56	58.99
G10090_14736	70369	Bag5	13.98	15.91	12.29	15.4	15.01	18.01	15.73	14.49	14.43	14.46	8.77	14.24	14.68	14.94	17.24	15.5	13.43	12.71	14.23	17.47	15.34	12.79	9.17	13.22	12.67	13.54	14.89	12.64	12.77	13.2	16.31	18.13	12.28	17.17	17.69	28.12	21.29	16.56	16.82	15.03	7.87	20.24	17.9	18.08	23.92	19.15	14.89
G10090_14774	67299	Dock7	11.09	12.05	8.89	10.82	13.09	14.28	12.25	10.78	10.92	9.39	5.29	10.18	10.24	9.96	9.26	10.43	9.61	8.08	11.15	10.13	12.61	12.05	5.71	11.57	10.92	10.6	10.97	11.7	12.59	10.34	12.93	13.74	8.88	12.07	15.43	22.29	16.58	12.31	12.72	9.76	4.75	14.47	12.48	12.05	12.86	12.89	10.66
G10090_14031	55993	Msh4	0.02	0	0	0	0	0.02	0.04	0.02	0.04	0.04	0	0	0.02	0	0	0.02	0	0.02	0.02	0	0.02	0.02	0	0	0	0.02	0	0	0	0.02	0.02	0	0	0	0	0.03	0.06	0.02	0.05	0.04	0	0	0.03	0	0	0.02	0
G10090_28979	73719	Lce1c	60.46	2.13	134.28	88.5	19.46	0.69	11.22	21.37	49.1	75.24	17.78	78.23	105.7	99.67	310.52	106.28	90.27	146.65	109.78	47.9	123.15	34	55.98	83.2	34.28	55.15	69.98	108.38	0.42	73.97	70.52	2.42	134.11	98.66	22.95	1.08	15.19	24.42	57.22	78.2	15.96	111.19	128.87	120.65	431.04	131.33	100.1
G10090_29006	52575	Trmt10c	7.99	10.22	7.92	8.08	8.35	10.43	10.47	10.04	9.09	10.58	5.4	9.56	8.51	8.74	10.79	9.22	8.35	9.02	8.85	10.24	9.8	9.49	6.67	9.51	8.31	9.8	10.37	9.55	9.31	9.6	9.32	11.64	7.91	9	9.84	16.28	14.17	11.48	10.59	11	4.84	13.59	10.37	10.58	14.98	11.4	9.26
G10090_11755	59050	Nsa2	44.16	34.45	35.92	40.99	38.22	33.13	38.03	40.8	38.24	35.23	25.72	51.07	45.98	44.33	61.94	46.18	43.8	48.22	47.68	42.21	52.34	49.55	37.83	53.92	47.67	58.63	58.44	57.1	49.91	55.81	51.5	39.25	35.88	45.69	45.06	51.73	51.49	46.62	44.57	36.61	23.09	72.59	56.06	53.67	85.98	57.07	48.58
G10090_24847	231470	Fras1	0.72	1.06	0.79	0.78	0.87	1.31	1.68	0.53	0.64	0.71	0.48	0.78	0.73	0.72	0.94	0.95	0.69	0.81	0.68	0.79	0.67	0.35	0.41	0.49	0.35	0.4	0.41	0.42	0.26	0.4	0.84	1.21	0.79	0.87	1.02	2.05	2.27	0.61	0.75	0.74	0.43	1.11	0.89	0.87	1.31	1.17	0.76
G10090_10253	26754	Cops5	43.94	46	34.86	44.66	45.2	47.97	42.74	42.55	45.93	42.68	24.34	49.22	47.46	42.22	53.14	47.49	44.1	43.72	44.52	47.19	51.36	46.77	23.6	48.99	50.95	52.09	55.22	52	44.99	46.91	51.24	52.42	34.82	49.78	53.29	74.89	57.87	48.62	53.53	44.36	21.84	69.95	57.86	51.11	73.76	58.68	48.9
G10090_21052	66928	Dmac1	23.97	30.15	20.03	24.93	24.52	29.02	28.71	25.49	26.85	26.02	19.02	35.47	30.68	30.88	34.26	27.64	29.7	29.38	29.24	33.23	30.47	29.86	17.55	32.88	37.18	37.27	36.13	35.58	28.73	34.65	27.95	34.35	20.01	27.79	28.91	45.3	38.87	29.13	31.29	27.04	17.08	50.41	37.41	37.38	47.56	34.16	32.93
G10090_2926	14120	Fbp2	5.84	14.87	3.47	9.67	13.9	21.77	11.58	9.97	10.64	10.29	6.91	10.25	9.77	10.54	5.06	8.93	7.24	4.46	10.52	11.77	8.62	2.27	1.46	3.76	4.41	3.23	3.61	3.73	3.28	4.63	6.81	16.95	3.47	10.78	16.38	33.98	15.68	11.39	12.4	10.69	6.2	14.57	11.91	12.76	7.02	11.03	8.03
G10090_8346	94346	Tmem40	17.39	3.08	18.17	14.03	9.07	1.52	8.16	10.71	9.1	10.59	3.57	18.53	16.65	13.4	40.29	17.2	16.63	20.68	18.06	10.99	18.84	11.04	10.76	17.23	14.92	18.5	17.37	18.78	3.87	15.47	20.29	3.51	18.15	15.64	10.69	2.37	11.05	12.24	10.6	11	3.21	26.34	20.3	16.22	55.93	21.25	18.44
G10090_27373	57312	Mrps31	14.02	18.14	11.74	13.9	14.65	17.34	14.33	15.46	15.17	14.68	9.67	14.86	12.4	12.6	13.88	13.34	14.17	12.3	13.47	14.94	15.94	12.49	6.83	13.29	12.76	14.21	12.12	14.23	11.6	12.3	16.35	20.67	11.72	15.5	17.27	27.07	19.4	17.66	17.68	15.26	8.68	21.12	15.12	15.26	19.27	16.49	15.71
G10090_22007	14472	Gbx2	0.1	0.3	0	0.13	0.23	0.39	0.03	0.17	0.37	0.23	0.06	0.13	0.07	0.2	0.07	0.06	0.13	0	0.2	0.07	0.17	0.2	0	0.1	0.07	0.13	0.1	0.16	0.03	0	0.11	0.34	0	0.15	0.27	0.62	0.05	0.2	0.43	0.24	0.06	0.19	0.08	0.25	0.09	0.08	0.14
G10090_9758	12335	Capn3	1.67	0.69	1.99	2.47	1	0.72	1.6	1.84	1.47	1.96	3	2.79	2.36	1.57	2.56	1.35	0.82	2.43	1.5	1.66	1.53	1.04	0.9	1.16	1.72	1.34	0.96	1.78	0.56	1.2	1.94	0.78	1.98	2.75	1.18	1.13	2.16	2.1	1.71	2.03	2.69	3.96	2.88	1.9	3.56	1.66	0.9
G10090_13488	338371	Endov	6.45	6.61	5	6.13	7.14	8.07	7.19	7.21	6.43	5.93	3.1	8.02	6.43	6.76	7.28	6.32	6.1	6.18	6.25	6.56	6.98	6.9	4.24	6.62	7.21	6.81	6.82	6.54	6.14	6.27	7.53	7.53	4.99	6.83	8.42	12.59	9.74	8.24	7.5	6.16	2.79	11.39	7.84	8.19	10.1	7.82	6.76
G10090_120	380753	Atxn7l1	8.6	8.22	7.84	8.31	9.62	10.4	8.93	8.6	9.33	7.48	5.73	11.93	11.07	10.16	10.77	13.11	11.77	12.01	10.73	11.7	14.91	15.68	8.87	16.31	14.88	15.92	16.77	15.46	19.68	17.85	10.03	9.37	7.83	9.27	11.35	16.24	12.09	9.83	10.87	7.77	5.14	16.96	13.5	12.29	14.95	16.2	13.06
G10090_33068	108167830	Gm46240	0.07	0	0	0	0	0	0.07	0	0.15	0	0	0.3	0.15	0.15	0.3	0.22	0	0	0.07	0.15	0.07	0	0	0	0	0	0.14	0	0.07	0	0.08	0	0	0	0	0	0.1	0	0.18	0	0	0.42	0.18	0.18	0.41	0.27	0
G10090_33890	192852	Lrrc3c	0.39	1.9	0.1	0.29	0.3	0.59	0.5	0.31	0.2	0.2	0.28	0.6	0.39	0.6	0	0.68	0.68	0.29	0.3	1	0.71	0	0.09	0.1	0.1	0	0	0.1	0.1	0	0.45	2.17	0.1	0.33	0.35	0.92	0.67	0.35	0.24	0.21	0.25	0.85	0.48	0.73	0	0.85	0.75
G10090_1144	20750	Spp1	293.72	194.66	279.41	272.47	165.29	147.19	344.93	347.18	244.08	101.79	120.15	269.73	226.29	236.51	138.5	186.2	115.05	238.02	119.71	286.98	130.64	138.42	87.61	224.21	184.77	281.48	246.09	144.22	167.53	156.48	342.56	221.84	279.05	303.74	194.87	229.81	467.02	396.69	284.45	105.79	107.84	383.37	275.9	286.31	192.26	230.08	127.58
G10090_27655	100045792	Ect2l	4.87	4.55	3.18	4.47	4.95	1.78	2.61	4.19	3.91	2.47	2.34	5.35	4.15	3.68	4.6	4.53	3.8	5.25	4.87	4.12	4.19	4.35	3.04	4.01	5.18	3.93	5.22	5.5	3.65	5.38	5.68	5.18	3.18	4.99	5.84	2.79	3.54	4.78	4.55	2.57	2.1	7.6	5.06	4.45	6.39	5.6	4.21
G10090_5617	66923	Pbrm1	9.19	12.53	7.4	9.39	10.11	12.6	11.37	9.74	10.92	9.15	6.1	9.06	7.75	7.99	8.27	8.79	7.65	6.66	9.77	9.64	13.72	11.41	5.58	10.83	9.96	10.01	9.58	10.47	11.07	9.74	10.72	14.28	7.4	10.47	11.92	19.67	15.39	11.13	12.72	9.51	5.48	12.88	9.45	9.67	11.48	10.87	8.48
G10090_28174	102633888	Gm31606	0.01	0.01	0.02	0.02	0.01	0.02	0.01	0.01	0.01	0.01	0.01	0.02	0.02	0.02	0.01	0.01	0.01	0.02	0.02	0.01	0.01	0.01	0	0.01	0.01	0.02	0.01	0.01	0.02	0.01	0.01	0.01	0.02	0.02	0.02	0.03	0.02	0.01	0.02	0.01	0.01	0.03	0.02	0.02	0.02	0.01	0.01
G10090_30478	12227	Btg2	14.96	15.75	18.43	13.96	22.69	20.17	22.85	21.97	24.77	41.42	8.74	26.87	25.64	20.26	46.6	21.55	19.28	22.93	20.78	38.48	32.52	38.41	31.8	34.71	43.18	25.72	30.62	31.85	34.08	30.64	17.45	17.95	18.4	15.56	26.75	31.49	30.93	25.1	28.86	43.05	7.84	38.19	31.26	24.53	64.69	26.63	21.38
G10090_5063	381522	Ccdc180	6.32	5.4	4.04	5.53	5.73	2.55	4.25	5.23	4.88	4.67	3.37	7.65	5.67	5.36	6.78	6.52	5.67	8.2	6.59	6.85	6.69	8.25	5.98	6.72	9.85	5.77	7.25	6.43	4.73	6.74	7.37	6.15	4.04	6.17	6.76	3.98	5.76	5.97	5.68	4.85	3.03	10.87	6.91	6.49	9.41	8.06	6.29
G10090_13412	94222	Olig3	2.03	1.84	1.37	1.79	1.99	0.34	0.93	1.31	0.97	0.79	0.83	2.63	2.32	1.65	1.78	2.41	1.49	2.19	1.49	2.26	1.56	2.37	2.14	2.53	3.36	1.84	2.62	1.49	1.63	2.04	2.36	2.1	1.36	2	2.35	0.53	1.26	1.49	1.13	0.82	0.74	3.74	2.83	2	2.47	2.98	1.66
G10090_32957	408190	Wfdc13	0	0.08	0.3	0.15	0.08	0.23	0.08	0.16	0.08	0	0.07	0.31	0	0.47	0.23	0.08	0.45	0.31	0.38	0	0	0.39	0.57	0.23	0.54	0.69	0.84	0.31	0.15	0.46	0	0.09	0.3	0.17	0.09	0.36	0.11	0.18	0.09	0	0.06	0.44	0	0.57	0.32	0.09	0.5
G10090_48832	115487413	Gm51776	0	0	0	0	0	0	0	0	0	0	0	0	0	0	0	0	0.09	0	0	0	0	0	0	0	0	0	0	0	0	0	0	0	0	0	0	0	0	0	0	0	0	0	0	0	0	0	0.1
G10090_18853	330470	Bsph1	0	0	0	0	0	0	0	0	0	0	0	0	0	0.12	0	0	0	0	0	0	0	0	0	0	0	0	0	0	0	0	0	0	0	0	0	0	0	0	0	0	0	0	0	0.15	0	0	0
G10090_11299	74126	Syvn1	20.19	18.89	20.03	17.1	21.27	28.95	25.91	20.73	22.49	21.22	9.99	23.67	20.97	22.43	21.03	22.2	20.77	20.67	19.61	25.26	24.05	24.44	16.54	25.19	24.01	24.51	22.49	20.01	26.04	24.63	23.55	21.53	20	19.07	25.07	45.2	35.08	23.69	26.21	22.06	8.96	33.64	25.57	27.15	29.19	27.43	23.03
G10090_26597	100042939	H2al1f	0.07	0.39	0	0.08	0.54	0	0	0	0.33	0.45	0	0.44	0	0	0.22	0	0	0.2	0.32	0	0	0.37	0.51	0	0.61	0	0.57	0	0	0	0.08	0.44	0	0.09	0.64	0	0	0	0.38	0.47	0	0.63	0	0	0.3	0	0
G10090_21657	19079	Prkab1	45.41	30.97	28.1	34.47	36.42	31.75	34.55	44.21	38.37	36.51	17.02	53.57	40.89	37.77	52.52	45.97	42.2	46.64	45.09	44.54	44.86	50.86	34.11	57.68	60.76	53.17	58.01	49.18	40.34	49.62	52.96	35.29	28.07	38.43	42.93	49.57	46.78	50.52	44.72	37.94	15.27	76.14	49.85	45.72	72.9	56.8	46.8
G10090_32427	20863	Stfa3	0.45	0	1.73	0.93	0	0.46	0.94	0	0.51	2.43	0	2.78	1.38	1.32	8.14	1.45	4.23	3.29	4.86	0	2.99	4.95	2.28	0.95	1.51	4.4	2.05	6.55	3.01	9.2	0.53	0	1.73	1.03	0	0.71	1.27	0	0.6	2.52	0	3.95	1.68	1.6	11.29	1.79	4.69
G10090_16102	319875	Tmprss11b	13.27	4.41	8.14	7.89	8.47	3.89	11.42	10.32	9.22	6.56	2.78	11.69	5.26	5.25	10.96	8.83	6.73	7.62	8.39	7.04	8.29	7.37	5.42	12.43	9.67	10.32	10.41	11.88	0.43	6.63	15.47	5.02	8.13	8.79	9.99	6.07	15.46	11.79	10.74	6.82	2.5	16.61	6.42	6.35	15.22	10.91	7.47
G10090_20544	22146	Tuba1c	91.83	56.72	95.54	80.56	80.12	69.46	110.79	121.39	107.47	129.78	26.25	95.05	84.83	79.93	130.83	79.74	79.2	82.14	77.43	80.41	89.88	93.04	61.24	107.26	96.7	114.82	115.51	104.09	91.46	103.08	107.1	64.64	95.42	89.81	94.46	108.44	150.01	138.7	125.24	134.88	23.56	135.1	103.43	96.76	181.6	98.53	87.83
G10090_14967	667599	Vmn1r260	0	0	0.03	0	0	0	0	0	0	0	0	0	0	0	0	0	0	0	0	0	0	0	0	0.05	0	0	0.05	0	0	0	0	0	0.03	0	0	0	0	0	0	0	0	0	0	0	0	0	0
G10090_2837	75288	Slc35f4	0.08	0.61	0	0.2	0.66	0.73	0.34	0.41	0.54	0.15	0.31	0.39	0.27	0.51	0	0.45	0.45	0	0.57	0.8	0.5	0.33	0	0.33	0.19	0.22	0.26	0.4	0.27	0.2	0.09	0.7	0	0.22	0.78	1.14	0.46	0.47	0.63	0.16	0.28	0.55	0.33	0.62	0	0.55	0.5
G10090_9116	22253	Unc5c	0.99	0.49	0.73	0.77	0.64	0.64	1.73	0.61	0.69	0.45	0.26	0.68	0.75	0.59	0.9	0.66	0.65	0.65	0.57	0.59	0.62	0.56	0.32	0.27	0.56	0.48	0.41	0.53	0.17	0.42	1.15	0.55	0.73	0.86	0.75	0.99	2.34	0.7	0.8	0.47	0.23	0.97	0.92	0.71	1.25	0.82	0.72
G10090_17680	14399	Gabra6	0	0	0	0	0	0	0	0.04	0	0	0	0	0	0	0	0	0	0	0	0	0	0	0	0	0	0	0	0	0	0	0	0	0	0	0	0	0	0.04	0	0	0	0	0	0	0	0	0
G10090_19392	110454	Ly6a	485.2	239.64	307.53	391.63	397.12	95.91	451.13	658.9	530.14	497.24	306.32	1222.92	720.13	610.34	1208.47	1149.36	1134.95	1330.89	1012.3	926.67	927.18	1614.72	778.37	1596.19	1377.63	1594.84	1677.68	1722.46	1306.77	1553.85	565.88	273.1	307.14	436.58	468.18	149.74	610.82	752.86	617.83	516.78	274.93	1738.15	878.02	738.83	1677.46	1420.26	1258.58
G10090_11355	71027	Tmem30c	0	0.22	0.16	0.06	0.1	0.11	0.14	0.04	0.17	0.06	0	0	0.12	0.04	0	0	0.05	0	0.05	0.12	0.12	0.06	0	0	0.04	0	0.06	0	0.08	0	0	0.25	0.16	0.07	0.11	0.17	0.19	0.05	0.19	0.06	0	0	0.14	0.05	0	0	0.06
G10090_10574	20310	Cxcl2	0.53	1.23	0.07	0.53	0.23	3.79	28.51	25.36	17.61	31.86	0.85	3.55	2.74	1.09	2.38	3.09	3.65	2.27	2.89	2.54	16.55	20.45	4.39	17.7	16.02	9.37	11.41	7.79	9.43	14.56	0.61	1.4	0.07	0.59	0.27	5.92	38.59	28.98	20.52	33.11	0.76	5.05	3.35	1.32	3.3	3.81	4.05
G10090_18558	22690	Zfp28	2.87	3.44	2	2.87	3.61	3.62	2.93	2	2.92	2.16	1.68	3.33	3.32	2.8	2.09	2.94	3.05	2.35	2.68	3.37	2.79	2.51	1.3	3.3	2.66	2.58	2.94	3.07	3.53	3.36	3.34	3.92	1.99	3.2	4.25	5.65	3.97	2.28	3.4	2.25	1.5	4.74	4.05	3.39	2.9	3.63	3.38
G10090_21637	381204	Naaladl1	0.45	0.5	0.12	0.55	0.32	0.45	0.15	0.44	0.21	0.33	0.02	0.36	0.25	0.29	0.15	0.35	0.39	0.07	0.2	0.35	0.46	0.23	0.07	0.07	0.2	0.15	0.39	0.2	0.07	0.15	0.53	0.58	0.12	0.61	0.38	0.71	0.21	0.51	0.24	0.34	0.02	0.51	0.31	0.35	0.21	0.43	0.44
G10090_31770	320522	Bhlha9	0.07	0.07	0.71	0.13	0	0.2	0	0.07	0.14	0.07	0	0.13	0.66	0.07	1.53	0.2	0.77	0	0.66	0	0.13	0.26	0.24	0.13	0	0.26	0.13	0.07	0	0	0.08	0.08	0.7	0.15	0	0.31	0	0.08	0.16	0.07	0	0.19	0.8	0.08	2.12	0.24	0.86
G10090_2902	22301	Vmn2r89	1.5	0	3.13	0	0	0	0.16	2	5.28	0	0	0.23	0	7.56	0.36	0	0	0	0	0	0.26	8.95	4.7	5.29	0.25	0.24	0.29	0.09	0.07	4.23	1.75	0	3.13	0	0	0	0.22	2.29	6.15	0	0	0.33	0	9.15	0.5	0	0
G10090_17971	66481	Rps21	2173.38	1590.39	1707.53	1934.13	1680.62	1107.71	1591.18	2017.32	1794.55	1885.65	1343.37	2248.07	1878.35	1649.69	2736.07	1983.36	2167.48	2153.74	2225.03	1979.55	2002.35	2056.01	1739.29	2346.05	2318.37	2582.04	3280.98	2583.11	1781.84	2450.94	2534.76	1812.41	1705.35	2156.15	1981.36	1729.44	2154.4	2304.99	2091.38	1959.76	1205.72	3195.21	2290.17	1997.01	3797.91	2450.84	2403.58
G10090_14716	70425	Csnk1g3	9.04	9.77	7.77	8.11	8.89	10.25	11.34	9.66	9.95	8.34	4.33	10.5	8.92	7.61	9.18	9.06	7.89	7.59	8.91	10.11	10.92	10.81	5.83	10.55	9.98	10.68	9.87	10.18	10.69	9.4	10.54	11.13	7.76	9.04	10.48	16.01	15.36	11.03	11.59	8.67	3.88	14.93	10.87	9.21	12.75	11.19	8.75
G10090_17074	233073	U2af1l4	25.53	30.42	19.14	25.33	28.15	31.76	27.31	28.99	26.94	22.72	20.22	32.12	28.15	31.16	27.38	27.22	25.26	25.7	26.72	35.37	29.49	28.14	15.89	25.85	27.85	28.92	31.27	29.72	28.31	29.24	29.77	34.66	19.12	28.24	33.19	49.59	36.97	33.12	31.39	23.62	18.15	45.65	34.33	37.72	38	33.64	28.01
G10090_29484	69276	Sec62	46.16	50.7	41.98	45.93	46.15	54.9	49.75	50.45	49.42	42.69	29.21	47.94	49.76	47.81	51.19	47.42	45.02	42.02	46.63	48.43	51.45	46.17	30.52	46.21	45.19	44.02	46.91	45.49	44.23	42.29	53.84	57.77	41.93	51.2	54.41	85.72	67.36	57.65	57.59	44.37	26.22	68.14	60.67	57.88	71.06	58.6	49.92
G10090_3516	208154	Btla	0.58	0.86	0.42	0.61	0.48	1.08	1.1	0.92	0.67	0.7	0.48	2.51	1.22	1.28	1.27	2.06	1.24	2.35	2.2	1.78	3.08	4.28	2	3.12	4.19	4.91	4.76	4.76	5.18	4.67	0.68	0.98	0.42	0.68	0.56	1.68	1.49	1.05	0.78	0.73	0.43	3.57	1.48	1.54	1.76	2.54	1.38
G10090_11673	19157	Cyth1	15.47	12.98	13.02	14.04	13.64	14.56	16.19	14.02	13.4	14.04	8.16	17.35	14.31	13.24	16.54	15.21	14.04	14.2	13.89	16.87	19.34	18.55	11.36	19.04	16.85	22.25	21.45	20.37	25.19	23.28	18.04	14.79	13	15.65	16.08	22.73	21.92	16.02	15.61	14.59	7.32	24.66	17.45	16.03	22.95	18.79	15.57
G10090_14797	381801	Tatdn2	14.29	12.95	11.56	13.22	12.1	14.68	14.04	15.63	15.29	14.99	5.88	14.8	12.93	12.78	15.29	13.55	11.68	12.18	13.02	13.42	14.43	14.78	8.1	17.42	14.03	17.02	16.27	17.03	16.39	16.19	16.66	14.76	11.54	14.74	14.26	22.93	19.02	17.86	17.82	15.57	5.27	21.03	15.76	15.47	21.22	16.74	12.96
G10090_31823	211673	Arfgef1	16.66	21.21	14.2	18.38	20.51	21.53	19	17.21	19.17	16.1	11.29	17.79	15.88	14.47	17.77	16.77	15.11	14.64	19.07	17.88	22.96	21.19	10.24	19.04	18.89	18.65	17.38	18.85	19.39	16.73	19.43	24.18	14.19	20.49	24.18	33.61	25.72	19.67	22.34	16.73	10.13	25.29	19.37	17.51	24.67	20.72	16.75
G10090_16296	83565	Pramel3	0	0	0	0	0	0	0	0.03	0	0	0	0	0	0	0	0	0	0	0	0	0	0	0	0	0	0	0	0	0	0	0	0	0	0	0	0	0	0.03	0	0	0	0	0	0	0	0	0
G10090_50235	676527	Gm12248	1	0.66	2.74	0.72	0.58	0.15	0.15	0.68	1.35	0.29	0.41	1.25	4.41	1.26	10.63	4.64	9.33	3.66	3.96	0.37	2.73	1.81	2.35	2.58	0.22	1	0.78	0.29	0.29	0.65	1.17	0.75	2.74	0.8	0.68	0.23	0.2	0.78	1.58	0.31	0.37	1.77	5.38	1.52	14.76	5.73	10.34
G10090_26463	19041	Ppl	58.47	11.72	51.57	42.13	31.16	8.83	28.2	32.95	35.21	35.31	11.95	50.84	46.65	41.18	99.09	47.38	46	56.09	48.49	29.2	46.75	29.78	26.98	42.83	38.19	40.84	38.55	46.54	7.33	35.83	68.19	13.35	51.51	46.96	36.73	13.79	38.18	37.65	41.04	36.7	10.72	72.26	56.87	49.85	137.55	58.55	51.01
G10090_22695	19219	Ptger4	3.29	1.61	2.4	2.1	2.01	1.89	3.08	3.61	2.61	2.31	1.16	3.6	3.05	2.98	3.74	3.2	3.04	3.13	3.18	3.03	4.73	4.38	2.85	4.76	5.59	7.52	6.9	6.14	7.54	7.2	3.84	1.83	2.4	2.34	2.37	2.96	4.17	4.12	3.05	2.4	1.04	5.12	3.71	3.61	5.19	3.96	3.37
G10090_1446	319675	Cep295	2.85	3.66	2.23	2.93	2.87	3.37	3.34	2.56	3	2.86	1.64	2.94	2.43	2.24	2.84	2.6	2.48	2.42	3.23	3.06	3.79	3.22	1.85	2.96	3.02	3.24	2.98	2.94	3.4	2.97	3.33	4.17	2.22	3.27	3.38	5.26	4.53	2.93	3.5	2.97	1.47	4.18	2.96	2.71	3.94	3.21	2.75
G10090_5729	238386	Btbd7	7.5	7.64	6.68	7.7	7.49	9.28	9.02	7.29	7.71	6.91	3.73	7.44	6.54	6.01	8.17	7.6	6.55	5.85	7.08	6.64	8.64	7.37	4.14	7.77	6.97	7.45	6.53	7.5	7	6.73	8.75	8.71	6.67	8.59	8.82	14.5	12.21	8.33	8.98	7.18	3.35	10.57	7.97	7.27	11.35	9.39	7.26
G10090_2527	320662	Casc1	5.43	5.8	4.34	5.35	7.67	2.48	3.24	4.63	3.57	3.9	2.83	5.65	5.16	4.27	5.14	5.57	4.8	6.14	5.9	4.92	3.57	4.26	3.82	4.39	5.72	5.09	5.74	5.53	3.3	4.9	6.33	6.61	4.33	5.96	9.04	3.88	4.38	5.29	4.16	4.05	2.54	8.04	6.29	5.17	7.14	6.89	5.33
G10090_16050	20422	Sem1	244.26	211.24	212.78	235.6	210.14	192.74	236.07	256.52	238.07	214.59	143.12	250.05	239.48	243.71	322.51	240.65	246.98	237.57	228.13	283.36	283.24	270.1	185.12	298.69	292.25	336.87	374.87	341.42	293.59	322.16	284.88	240.73	212.51	262.65	247.74	300.91	319.63	293.1	277.44	223.02	128.45	355.4	291.99	295.01	447.67	297.37	273.88
G10090_23105	232970	Phldb3	10.68	2.8	9.61	7.8	7.44	1.76	4.91	6.28	5.53	6.56	2.45	10.47	9.54	7.71	19.81	8.79	8.42	11.08	8.52	5.93	8.85	6.33	4.97	8.06	6.95	7.79	7.54	7.47	3.62	7.05	12.45	3.2	9.6	8.7	8.77	2.75	6.65	7.17	6.45	6.82	2.19	14.88	11.63	9.34	27.49	10.87	9.34
G10090_14184	545654	Gm13285	0	0	0	0	0	0.03	0.03	0.06	0	0	0	0	0	0	0	0	0	0	0	0	0.11	0	0	0	0	0.09	0.11	0	0	0	0	0	0	0	0	0.05	0.04	0.07	0	0	0	0	0	0	0	0	0
G10090_49127	115488284	Gm3752	0	0.21	0	0	0.26	0	0.05	0.12	0.03	0.08	0.02	0	0.11	0.03	0	0	0.08	0	0.06	0.11	0.13	0.04	0	0	0.03	0.08	0.11	0.08	0.06	0.03	0	0.23	0	0	0.3	0	0.07	0.14	0.03	0.08	0.02	0	0.13	0.03	0	0	0.09
G10090_9861	20867	Stip1	53.96	61.13	40.77	51.3	58.04	73.66	62.46	61.3	61.77	56.44	31.59	65.81	56.84	55.38	66.32	55.74	55.64	51.24	54.82	67.88	64.91	68.42	35.18	64.71	69.75	59.74	63.22	61.54	59.95	63.84	62.93	69.67	40.71	57.18	68.43	115.01	84.57	70.04	71.99	58.65	28.35	93.54	69.3	67.04	92.06	68.88	61.7
G10090_21737	22751	Zfp90	4.17	4.47	2.96	3.59	3.54	4.87	4.71	3.54	3.8	3.09	2.17	4.97	3.87	4.09	4.53	3.9	4.01	3.26	3.84	4.77	4.84	4.23	2.63	5.57	4.72	5.12	5.01	4.53	5.67	5.6	4.86	5.09	2.96	4.01	4.17	7.61	6.37	4.04	4.42	3.21	1.95	7.06	4.71	4.95	6.28	4.81	4.45
G10090_9815	106512	Gpsm3	4.6	3.87	3.81	3.25	3.6	4.69	5.81	5.26	4	3.99	2.73	12.23	7.59	6.47	6.71	9.17	8.07	9.39	6.46	8.51	17.65	21.09	10.53	20.04	17.15	33.7	30.03	27.11	39.14	34.2	5.37	4.41	3.8	3.62	4.24	7.32	7.86	6.01	4.66	4.14	2.45	17.39	9.25	7.84	9.31	11.33	8.95
G10090_17575	26405	Map3k2	2.9	3.03	2.4	2.85	3.18	2.93	3.23	2.8	3.02	2.7	1.51	2.69	2.48	2.25	2.94	2.53	2.11	2.41	2.68	2.68	3.74	3	1.83	2.97	2.64	3.01	2.98	3.11	3.28	3.06	3.38	3.45	2.4	3.18	3.75	4.57	4.37	3.2	3.52	2.81	1.36	3.82	3.03	2.73	4.08	3.13	2.34
G10090_11930	20758	Sprr2d	0	0	0.3	0.31	0.47	0.15	14.93	1.47	2.57	0.16	0.43	10.1	0.31	0.31	1.09	1.23	0	1.38	0.16	0.16	7.61	0.47	0.58	5.39	3.44	1.7	1.87	5.03	0	11.62	0	0	0.3	0.34	0.55	0.24	20.21	1.67	3	0.16	0.38	14.35	0.37	0.37	1.51	1.52	0
G10090_20767	242377	Pm20d2	5.35	5.71	4.09	6.21	5.59	5.88	4.29	4.15	4.37	3.59	3.77	5.45	5.01	4.38	4.65	4.97	4.45	4.3	4.89	5.41	5.31	4.15	3.07	4.11	4.41	3.45	3.66	3.99	3.05	3.6	6.23	6.51	4.08	6.92	6.59	9.18	5.8	4.74	5.09	3.73	3.38	7.75	6.11	5.3	6.45	6.14	4.93
G10090_21137	66901	Proz	0.08	0.14	0.04	0.16	0.13	0.35	0.16	0.06	0.14	0.16	0.13	0.18	0.16	0.1	0.08	0.11	0.15	0.13	0.06	0.21	0.41	0.22	0.09	0.27	0.15	0.27	0.47	0.41	0.5	0.44	0.09	0.15	0.04	0.17	0.16	0.55	0.21	0.07	0.16	0.17	0.11	0.25	0.19	0.12	0.11	0.14	0.17
G10090_24749	18307	Olfr10	0	0	0	0	0	0.09	0	0	0	0	0	0	0	0	0	0	0.09	0	0	0	0.1	0	0	0	0	0	0	0	0	0	0	0	0	0	0	0.15	0	0	0	0	0	0	0	0	0	0	0.1
G10090_1605	68626	Elac2	9.36	8.04	8.29	9.42	10.41	9.83	8.99	8.01	9.12	8.79	4.45	10.68	9.46	9.19	11.97	10.1	8.66	8.87	8.03	9.9	9.8	9.37	6.58	8.48	9.52	8.49	8.9	8.58	7.91	10.18	10.92	9.17	8.28	10.5	12.28	15.35	12.17	9.15	10.63	9.14	3.99	15.18	11.53	11.13	16.61	12.48	9.6
G10090_14289	213326	Scyl2	11.24	15.05	9.16	11.94	13.12	17.03	15.45	14.43	14.03	12.94	6.9	11.92	11.28	10.44	11.6	12.32	10.92	9.23	11.59	12.28	16.14	14.19	7.62	13.72	13.2	13.5	12.65	12.06	13.93	12.09	13.11	17.15	9.15	13.31	15.47	26.59	20.91	16.49	16.35	13.45	6.19	16.95	13.75	12.64	16.11	15.23	12.11
G10090_5126	207615	Wdr37	5.95	8.18	4.06	6.78	6.62	9.58	7.2	7.61	7.25	6.74	3.99	6.08	5.83	5.32	4.92	5.71	5.56	4.72	6.36	6.91	8.25	8.33	3.67	6.45	6.41	7.74	7.34	7.67	8.3	6.83	6.94	9.33	4.06	7.56	7.81	14.96	9.74	8.69	8.44	7.01	3.58	8.64	7.11	6.44	6.83	7.06	6.16
G10090_16491	258493	Olfr319	0.28	1.55	0	0.09	0.29	1.33	0.39	0.1	0.1	0.1	0.53	0.39	0.1	0.29	0	0.09	0.19	0.29	0	0.68	0.68	0	0	0.1	0	0.1	0.09	0	0.29	0	0.33	1.77	0	0.11	0.34	2.08	0.52	0.11	0.11	0.1	0.48	0.55	0.12	0.35	0	0.12	0.21
G10090_23898	20339	Sele	1.62	1.22	0.99	0.85	1.76	6.67	14.04	19.96	10.33	10.96	0.52	2.3	1.85	1.42	2.74	3.36	2.54	2.22	2.34	5.15	11.42	11.36	2.98	9.66	10.82	7.65	5.89	6.8	10.01	5.75	1.89	1.4	0.99	0.95	2.08	10.41	19.01	22.8	12.04	11.39	0.46	3.27	2.26	1.71	3.8	4.15	2.82
G10090_23287	27263	Smok2a	0.04	0.08	0.04	0.04	0.12	0.08	0.2	0.04	0.12	0.04	0.08	0	0.12	0	0	0.04	0	0	0.04	0.04	0.25	0	0	0.08	0.04	0.04	0.04	0.08	0	0.15	0.05	0.09	0.04	0.04	0.14	0.13	0.28	0.05	0.14	0.04	0.07	0	0.15	0	0	0.05	0
G10090_26052	258706	Olfr43	0.3	2.52	0.27	1	0.57	2.19	1.44	0.45	1.32	0.53	1.12	1.61	0.68	0.46	0.15	0.82	0.81	0.43	0.38	2.56	1.89	0.08	0.35	0.75	0.26	0.15	0.45	0.53	0.72	1.18	0.35	2.87	0.27	1.12	0.68	3.42	1.95	0.51	1.53	0.55	1.01	2.29	0.83	0.56	0.21	1.01	0.9
G10090_4529	442803	A830005F24Rik	0.16	0.08	0.39	0	0.16	0.08	0	0.33	0.16	0.24	0.15	0.16	0.16	0.16	0.16	0.08	0	0.08	0.16	0.16	0.49	0.16	0	0.16	0.16	0.16	0.16	0.24	0.16	0.08	0.18	0.09	0.39	0	0.19	0.12	0	0.38	0.19	0.25	0.13	0.23	0.19	0.2	0.22	0.1	0
G10090_2978	116838	Rims2	1.68	5.5	0.57	2.12	2.51	6.31	2.85	2.84	3.23	2.02	1.7	1.88	1.54	2.12	0.56	2.32	1.85	0.54	2.34	4.43	3.64	2.77	0.79	2.6	2.06	1.76	1.5	1.84	3.24	1.76	1.96	6.26	0.57	2.36	2.96	9.85	3.86	3.24	3.76	2.1	1.53	2.68	1.88	2.56	0.78	2.87	2.05
G10090_22538	27260	Plek2	10.26	4.72	9.63	9.28	8.28	2.82	9.32	7.57	7.35	8.82	3.17	11.42	9.74	6.98	17.22	10.29	8.41	11.83	8.05	6.13	10	7.26	5.1	10.02	7.55	9.31	9.27	10.31	5.03	7.43	11.96	5.38	9.62	10.34	9.77	4.4	12.62	8.65	8.57	9.17	2.85	16.23	11.87	8.45	23.9	12.71	9.33
G10090_15470	20558	Slfn4	0.68	1.48	2.17	0.4	0.38	1.98	10.93	13.34	9.54	12.69	1.26	4.44	2.74	2.79	3.14	13.07	9.46	8.86	9.43	13.24	35.07	65.67	14.14	44.86	30.89	45.55	37.34	34.18	78.75	62.68	0.79	1.69	2.17	0.45	0.45	3.1	14.79	15.25	11.12	13.18	1.14	6.31	3.35	3.38	4.36	16.15	10.49
G10090_6751	73893	Tmem202	0.53	0.19	0.53	0.71	0.89	0.53	0.45	0.19	0.73	0.72	0.33	0.81	1.25	0.45	0.99	0.44	0.35	0.8	0.62	0.63	0.91	0.54	0.58	0.44	0.62	0.97	1.85	0.81	0.97	0.27	0.62	0.22	0.53	0.79	1.05	0.83	0.61	0.21	0.86	0.75	0.3	1.15	1.52	0.55	1.37	0.54	0.39
G10090_4168	18578	Pde4b	6.72	5.92	5.2	6.09	7.39	8.04	13.66	13.93	12.3	14.78	5.24	9.48	7.78	7.4	9.99	8.41	6.76	8.7	7.8	9.93	16.09	20.98	8.65	19.18	18.11	20.5	20.31	20.03	34.27	23.19	7.83	6.75	5.19	6.79	8.71	12.55	18.49	15.91	14.33	15.36	4.71	13.47	9.48	8.96	13.87	10.4	7.5
G10090_16097	212111	Inpp5a	19.21	11.74	14.89	15.23	14.83	12.47	16.4	15.97	15.04	14.09	6.92	17.01	15.78	15.84	19.01	14.85	13.39	15.71	13.23	13.85	13.12	13.76	9.4	15.02	14.62	15.75	15.35	14.02	13.49	15.83	22.41	13.38	14.87	16.97	17.49	19.46	22.21	18.24	17.53	14.64	6.21	24.18	19.24	19.18	26.39	18.35	14.85
G10090_29211	56095	Ftsj3	13.84	10.78	12.39	13.95	12.03	10.62	13.9	14.28	14.1	13.32	5.11	13.98	12.94	10.62	17.24	12.2	11.51	12.2	11.82	11.57	14.02	13.1	9.9	14.9	14.18	14.16	14.45	14.11	11.02	13.58	16.14	12.29	12.37	15.55	14.18	16.58	18.81	16.32	16.43	13.85	4.59	19.87	15.78	12.85	23.93	15.08	12.76
G10090_5636	319885	Zcchc7	16.57	16.69	11.82	15.35	16.06	18.58	17.05	16.43	15.9	13.93	9.12	16.13	16.71	16.04	18.51	16.99	15.59	14	16.68	18.23	19.24	16.64	9.94	15.9	14.65	16.05	16.24	16.08	17.27	16.73	19.33	19.02	11.8	17.11	18.93	29.02	23.09	18.77	18.53	14.48	8.19	22.92	20.38	19.42	25.69	21	17.29
G10090_29830	22092	Rsph1	69.52	93.33	45.48	77.7	80.42	58.98	55.85	70.08	70.18	55.88	43.3	94.81	72.14	76.01	64.36	87.04	83.03	89.86	82.77	91.51	79.35	78.1	55.3	77.19	98.94	70.22	104.22	87.79	62.94	79.68	81.08	106.36	45.42	86.62	94.82	92.08	75.62	80.07	81.78	58.08	38.87	134.76	87.96	92.01	89.33	107.55	92.08
G10090_23689	207965	Vcpkmt	9.78	8.36	10.18	11.12	9.13	8.15	7.41	10.38	8.46	9.45	5.52	12.46	11.34	8.93	11.44	11.06	10.67	9.76	10.33	10.07	12.75	9.09	8.22	11.02	11.25	12.35	13.99	12.6	9.65	12.69	11.4	9.52	10.17	12.4	10.76	12.73	10.04	11.86	9.86	9.82	4.96	17.71	13.83	10.8	15.88	13.67	11.83
G10090_23442	226139	Cox15	7.03	8.5	6.69	7.67	8.87	8.93	7.74	7.73	7.62	6.87	4.32	9.11	8.44	8.35	8.28	8.89	8.25	8.44	7.88	9.36	8.97	8.4	5.33	8.38	8.25	8.05	8.86	8.41	8.74	9.27	8.2	9.69	6.68	8.55	10.46	13.95	10.48	8.83	8.88	7.14	3.88	12.95	10.29	10.1	11.5	10.99	9.15
G10090_4600	21869	Nkx2-1	0	0	0	0	0	0	0	0	0	0	0	0	0	0	0	0	0	0	0	0	0	0	0	0	0	0	0	0	0	0	0	0	0	0	0	0	0	0	0	0	0	0	0	0	0	0	0
G10090_6582	218461	Pde8b	5.53	5.12	6.36	6.26	6.38	3.04	3.2	4.07	3.59	3.62	2.68	4.07	4.42	3.87	3.31	3.06	3.65	3.61	3.34	2.6	2.37	3.09	2.34	3.3	3.01	2.31	2.83	2.61	1.99	3.17	6.45	5.83	6.35	6.98	7.53	4.74	4.33	4.65	4.18	3.76	2.41	5.78	5.39	4.68	4.59	3.78	4.04
G10090_23513	69260	Ing2	3.95	2.97	2.96	3.35	3.54	4.18	4.58	4.36	4.85	4.26	2.84	4.61	3.73	3.96	4.19	3.67	3.4	3.25	3.35	3.8	4.01	4.26	2.83	4.38	4.41	4.33	4.8	3.92	4.14	4.53	4.6	3.38	2.96	3.73	4.17	6.52	6.21	4.98	5.65	4.42	2.54	6.55	4.55	4.79	5.82	4.53	3.77
G10090_5127	242603	Cdcp2	0.05	0.02	0.08	0.02	0.02	0	0.04	0.06	0.02	0	0	0.09	0.03	0	0.12	0.08	0.03	0.04	0.02	0	0.07	0	0	0.06	0.04	0.05	0	0.03	0	0	0.06	0.02	0.08	0.02	0.02	0	0.05	0.07	0.02	0	0	0.13	0.03	0	0.16	0.09	0.03
G10090_1340	380839	Serpinb1c	0.05	0.05	0.05	0.1	0.15	0.2	0	0.1	0.05	0.05	0.05	0.05	0.2	0	0.1	0.14	0.15	0.05	0.1	0.15	0.1	0.15	0.05	0.06	0.15	0.06	0	0	0.05	0	0.06	0.05	0.05	0.11	0.18	0.31	0	0.12	0.06	0.05	0.04	0.07	0.24	0	0.14	0.17	0.16
G10090_6421	225497	Fam170a	0	0	0	0	0	0	0	0	0.1	0	0	0	0	0	0	0	0	0	0	0	0	0	0	0	0	0	0	0	0	0	0	0	0	0	0	0	0	0	0.12	0	0	0	0	0	0	0	0
G10090_5381	17454	Mov10	8.97	7.1	5.94	7.45	10.46	8.1	6.83	8.16	7.14	6.07	4.42	14.83	11.41	11.22	12.19	14.44	13.82	13.27	11.55	12.39	13.72	17.8	7.87	15.53	14.81	17.16	16.36	15.37	17.11	18.54	10.47	8.09	5.93	8.31	12.33	12.64	9.25	9.32	8.32	6.31	3.97	21.08	13.91	13.58	16.93	17.84	15.33
G10090_9526	16151	Ikbkg	7.56	9.05	5.5	7.28	8.01	9.14	8.03	6.77	7.66	6.42	4.02	7.39	6.49	6.45	6.68	7.09	6.89	5.6	7.26	7.4	8.97	8.58	4.14	7.96	7.55	7.5	7.91	6.95	7.84	7.33	8.82	10.31	5.5	8.11	9.44	14.28	10.88	7.73	8.92	6.68	3.61	10.5	7.91	7.8	9.28	8.76	7.64
G10090_48719	115487164	Gm1113	0	0	0	0.06	0	0	0	0	0	0	0	0	0	0	0	0	0	0.03	0	0	0	0	0	0	0	0	0	0	0	0	0	0	0	0.06	0	0	0	0	0	0	0	0	0	0	0	0	0
G10090_8619	19141	Lgmn	55.19	67.83	39.43	53.03	63.02	80.31	77.24	72.6	66.53	56.74	34.62	85.75	76.66	69.94	66.19	81.4	74.14	70.27	74.15	93.87	116.98	127.7	66	143.91	125.25	141.77	150.85	138.75	179.62	162.17	64.37	77.3	39.38	59.12	74.3	125.38	104.58	82.95	77.53	58.97	31.07	121.87	93.46	84.66	91.88	100.59	82.22
G10090_31187	213469	Lgi3	3.7	2.85	2.32	2.62	3.52	3.91	1.72	1.95	1.7	1.55	1.23	4.28	3.03	2.44	2.74	2.28	2.57	2.38	1.97	3.05	1.29	1.04	0.98	0.91	1.81	1.07	0.83	1.06	0.45	1.09	4.31	3.24	2.32	2.92	4.15	6.1	2.33	2.23	1.98	1.62	1.11	6.08	3.69	2.96	3.8	2.82	2.85
G10090_5973	68545	Ecscr	17.79	14.27	25.25	17.06	17.88	11.72	22.96	25.42	25.22	22.28	8.79	23.29	20.65	21.45	25.78	20.22	24.72	22.38	18.38	17.43	26.16	42.59	29.12	37.66	37.2	34.65	35.82	43.09	38.57	40.32	20.75	16.26	25.22	19.02	21.08	18.3	31.08	29.05	29.39	23.15	7.89	33.1	25.18	25.96	35.79	24.98	27.41
G10090_28584	94179	Krt23	195.69	105.3	148.19	134.98	147.65	98.23	111.41	138.56	128.59	109.77	55.82	139.44	137.65	136.64	199.53	131.98	134.83	137.2	140.12	117.75	98.28	98.6	74.35	110.08	119.92	126.51	131.24	114.14	64.58	97.64	228.23	120	148	150.48	174.07	153.36	150.85	158.32	149.86	114.09	50.1	198.19	167.83	165.41	276.97	163.09	149.52
G10090_259	14275	Folr1	4.13	15.42	3.7	7.2	10.79	28.71	12.08	9.9	12.28	11.3	5.66	7.76	6.98	10.79	2.46	8.9	6.56	4.06	8.7	11.23	8.88	9.42	1.35	6.55	6.38	5.53	5.2	5.6	8.75	2.58	4.81	17.57	3.7	8.02	12.72	44.83	16.35	11.31	14.32	11.75	5.08	11.03	8.51	13.06	3.41	11	7.28
G10090_3371	404634	Macroh2a2	9.68	14.82	7.31	8.8	11.68	20.52	15.02	9.47	9.93	9.03	6.67	11.68	10.58	13.13	9.38	11.59	11.14	9.64	11.12	15.56	14.93	11.08	4.71	11.98	11	9.81	9.4	9.62	11.57	9.54	11.29	16.89	7.3	9.81	13.77	32.03	20.34	10.82	11.57	9.38	5.98	16.61	12.9	15.89	13.02	14.32	12.35
G10090_16882	382089	Ripply2	0.28	0	0.05	0	0	0	0.05	0	0	0	0	0	0	0	0.05	0	0	0	0	0	0	0	0	0	0	0	0	0	0	0	0.32	0	0.05	0	0	0	0.07	0	0	0	0	0	0	0	0.07	0	0
G10090_24704	76652	Actrt3	0	0	0	0	0	0.04	0	0	0	0.04	0	0.04	0	0	0	0	0.04	0	0	0	0	0	0	0	0	0	0.04	0	0	0	0	0	0	0	0	0.06	0	0	0	0.04	0	0.05	0	0	0	0	0.04
G10090_3338	70357	Kcnip1	0.33	0.12	0.32	0.24	0.41	0.58	0.07	0.04	0.2	0.15	0.15	0.62	0.73	0.37	0.18	0.36	0.42	0.21	0.18	0.53	0.2	0.22	0.3	0.21	0.25	0.38	0.3	0.21	0.14	0.21	0.38	0.14	0.32	0.26	0.48	0.91	0.1	0.04	0.23	0.15	0.14	0.88	0.88	0.45	0.25	0.44	0.47
G10090_33178	56788	Scube2	0.62	0.31	0.76	0.75	0.73	0.13	0.82	0.31	0.45	0.15	0.05	0.45	0.35	0.46	0.5	0.38	0.65	0.44	0.59	0.3	0.19	0.24	0.19	0.15	0.27	0.22	0.3	0.24	0.09	0.24	0.73	0.36	0.76	0.84	0.86	0.2	1.12	0.35	0.53	0.15	0.05	0.64	0.43	0.56	0.7	0.47	0.72
G10090_27605	14559	Gdf1	0.14	0.09	0.46	0	0	0.14	0.1	0.06	0	0.03	0	0.43	0.23	1.23	0.13	0.14	0.15	0.31	0.16	0.32	0.17	0.3	0.02	0	0	0.36	0	0	0.19	0.46	0.16	0.1	0.46	0	0	0.23	0.13	0.07	0	0.03	0	0.62	0.29	1.49	0.18	0.17	0.17
G10090_29248	107868	Usp9y	0	0.01	0	0	0	0	0	0	0	0	0	0	0	0	0	0	0	0	0	0	0	0.03	0	0.01	0	0	0.01	0	0.01	0	0	0.01	0	0	0	0	0	0	0	0	0	0	0	0	0	0	0
G10090_15281	13690	Eif4g2	117.24	143.95	97.09	122.05	130.79	162.86	145.23	131.88	132.94	127.88	72.97	127.99	113.74	104.03	121.82	113.58	107.59	95.04	116.9	129.21	142.31	122.77	72.64	123.03	114.01	112.66	111.65	115.26	110.7	104.2	136.73	164.04	96.97	136.06	154.19	254.26	196.63	150.69	154.93	132.91	65.49	181.92	138.67	125.93	169.1	140.35	119.3
G10090_10080	67454	Ikbip	14.22	9.86	10.83	11.47	11.31	10.9	15.24	10.88	8.69	7.69	7.02	11.84	10.94	10.59	13.96	10.76	11.74	9.9	8.13	11.32	10.79	11.52	6.8	11.12	10.28	10.89	12.48	10.95	9.08	11.64	16.58	11.24	10.81	12.79	13.34	17.02	20.63	12.43	10.13	7.99	6.3	16.82	13.34	12.82	19.38	13.3	13.02
G10090_6118	69399	1700025G04Rik	7.86	4.57	7.7	6.25	5.77	3.88	5.91	5.7	5.97	6.34	2.82	8.43	7.29	6.46	11	7.42	6.6	7.57	6.35	6.36	7.67	7.28	4.62	6.98	6.98	7.22	6.93	7.57	5.65	7.3	9.17	5.2	7.69	6.97	6.8	6.06	8.01	6.52	6.96	6.59	2.53	11.98	8.89	7.82	15.27	9.17	7.32
G10090_11260	14208	Ppm1g	38.55	43.77	30.18	39.83	43.25	45.54	44.3	42.8	43.99	39.7	20.83	46.94	41.07	39.85	42	42.18	38.87	36.79	38.85	46.9	46.88	48.46	27.35	49.88	48.76	50.5	49.85	48.79	53.1	51.25	44.95	49.88	30.14	44.4	50.99	71.1	59.98	48.9	51.26	41.26	18.69	66.71	50.07	48.24	58.3	52.13	43.1
G10090_12921	241035	Pkhd1	0.01	0.03	0	0	0.01	0.03	0	0.02	0	0	0	0.02	0	0.01	0.01	0.01	0.01	0.01	0	0.01	0	0.01	0	0	0.01	0.01	0	0.01	0.01	0	0.01	0.03	0	0.01	0.01	0.04	0.01	0.02	0.01	0	0	0.02	0	0.01	0.02	0.01	0.01
G10090_1266	15234	Hgf	1.52	4.04	0.88	1.89	3.42	6.5	2.67	3.14	3.77	3.12	1.31	1.67	2.02	2.64	1.32	2.19	1.55	1.22	2.23	2.4	5.5	4.44	1.17	4.29	3.54	4.59	3.51	4.75	8.71	2.89	1.77	4.61	0.88	2.11	4.03	10.15	3.62	3.59	4.39	3.24	1.18	2.38	2.46	3.2	1.83	2.7	1.72
G10090_24331	103611158	Gm38666	0	0.56	0.26	0.46	0.37	1.29	0.07	0.36	0.85	0.2	0.15	0.12	0.2	0.49	0.04	0.25	0	0.13	0.38	0.67	0.33	0.23	0	0.18	0	0.26	0.2	0.13	0.26	0.2	0	0.64	0.26	0.51	0.44	2.02	0.1	0.41	0.99	0.21	0.13	0.16	0.25	0.59	0.05	0.31	0
G10090_20959	66443	Tnfaip8l1	1.48	0.99	0.81	0.9	1.47	1.46	1.36	2.24	1.87	1.36	0.91	2.08	1.87	2.23	1.94	1.84	1.62	2.21	1.71	1.27	1.48	1.94	0.98	2.08	2	2.21	2.78	2.11	2.54	2.53	1.72	1.13	0.81	1	1.74	2.28	1.84	2.56	2.18	1.41	0.81	2.95	2.28	2.7	2.69	2.28	1.8
G10090_9092	11676	Aldoc	14.05	19.45	13.58	13.76	17.4	27.47	16.45	14.54	18.31	14.2	10.6	19.49	17.67	20.43	13.44	21.52	18.56	18.27	20.38	25.39	26.82	25.31	11.39	22.88	22	22.13	26.87	22.17	27.9	27.21	16.39	22.16	13.56	15.34	20.51	42.89	22.28	16.61	21.34	14.76	9.51	27.7	21.54	24.74	18.65	26.6	20.58
G10090_15205	101055907	Gm15246	1.06	0.65	0.77	0.88	0.82	1	0.8	0.77	0.48	0.49	0.42	0.73	0.8	0.51	0.97	0.83	0.49	0.91	0.86	0.95	0.69	0.71	0.48	0.38	0.76	0.77	0.66	0.89	0.6	0.82	1.24	0.74	0.77	0.98	0.96	1.57	1.08	0.88	0.55	0.5	0.37	1.04	0.98	0.62	1.35	1.03	0.54
G10090_21366	504186	Chrna10	1.56	2.11	1.1	1.77	1.17	1.12	1.15	1.33	1.32	0.88	0.69	1.46	1.18	2.48	0.95	1.33	1.3	1.25	1.49	1.25	0.99	1.98	1.06	1.94	1.24	1.23	1.02	0.91	1.04	1.35	1.82	2.41	1.1	1.97	1.38	1.75	1.56	1.52	1.54	0.92	0.62	2.07	1.44	3	1.32	1.64	1.45
G10090_260	20185	Ncor1	19.1	24.53	14.75	20.84	22.34	27.05	22.64	19.24	21.24	19.18	12.16	20.23	18.63	17.99	19.97	19.76	18.19	17.02	21.64	21.47	25.93	22.16	12.8	22.15	23.16	21.65	21.51	21.72	22.14	20.06	22.27	27.96	14.73	23.23	26.33	42.23	30.66	21.98	24.76	19.93	10.91	28.75	22.72	21.77	27.72	24.42	20.17
G10090_9310	98170	Tmem132a	9.58	10.13	8.59	9.28	9.19	10.14	15.46	7.02	8.51	7.78	4.7	14.27	12.18	11.08	14.5	9.71	9.64	9.68	10.13	12.22	11.68	10.45	5.54	12.56	11.26	10.87	10.2	11.91	11.16	11.05	11.18	11.54	8.58	10.34	10.83	15.83	20.93	8.02	9.91	8.08	4.22	20.28	14.85	13.42	20.13	11.99	10.69
G10090_12042	258027	Olfr1385	0.09	0.76	0	0	0.19	0.47	0.1	0	0	0.19	0.14	0.48	0.21	0.1	0	0	0	0	0	0.57	0.58	0	0.18	0.09	0	0.09	0	0	0.1	0	0.11	0.87	0	0	0.22	0.73	0.14	0	0	0.2	0.13	0.68	0.25	0.12	0	0	0
G10090_18091	269642	Nat8l	1.11	0.43	1.14	0.87	0.52	0.33	4	0.2	0.6	1.05	0.28	1.99	1.13	0.84	1.81	0.97	0.76	1.15	0.78	0.54	2.46	0.5	0.62	0.85	0.92	0.69	0.74	1.96	0.26	2.04	1.29	0.49	1.14	0.97	0.61	0.51	5.42	0.23	0.7	1.09	0.25	2.82	1.38	1.02	2.52	1.2	0.84
G10090_7080	244421	Lonrf1	4.89	4.53	4.14	4.43	5.12	6.84	6.25	6.54	6.56	4.95	2.01	5.09	5.37	4.85	5.01	4.87	4.31	3.73	4.72	4.57	3.98	4.88	2.96	4	4.7	4.41	3.49	3.37	3.05	3.48	5.71	5.16	4.13	4.94	6.04	10.67	8.46	7.47	7.65	5.14	1.8	7.23	6.55	5.87	6.96	6.02	4.78
G10090_12324	68968	Cdan1	2.88	2.53	2.45	2.37	3.01	2.65	2.77	2.1	2.06	1.89	1.03	2.9	2.51	2.41	2.66	2.54	2.11	2.68	2.62	2.62	2.6	2.4	1.51	2.23	2.29	3.01	2.95	2.81	2.81	2.53	3.36	2.88	2.44	2.64	3.55	4.14	3.75	2.4	2.4	1.97	0.92	4.13	3.07	2.92	3.69	3.14	2.34
G10090_15926	73473	Iws1	4.85	6.72	4.24	4.78	5.01	6.91	6.8	6.11	5.85	5.58	3.02	5.56	5.12	5.6	4.9	5.22	4.66	4.7	4.82	6.32	7.75	6.73	3.29	6.29	5.32	6	6.23	5.9	6.69	6.4	5.65	7.66	4.24	5.33	5.91	10.78	9.21	6.98	6.81	5.79	2.71	7.9	6.24	6.78	6.8	6.45	5.16
G10090_8216	57915	Tbc1d1	9.41	7.61	7.78	8.14	8.33	8.21	11.27	12.24	9.24	9.92	4.28	10.52	9.15	9.1	10.07	8.23	7.28	8.34	7.48	9.42	9.51	12.04	5.51	11.08	9.74	10.32	9.51	11	10.64	11.35	10.98	8.68	7.77	9.08	9.82	12.83	15.26	13.99	10.77	10.31	3.84	14.96	11.15	11.01	13.98	10.17	8.07
G10090_385	77577	Spns3	0.36	0.52	0.35	0.43	0.36	0.56	0.8	0.56	0.37	0.42	0.2	1.23	0.61	0.68	0.61	0.69	0.41	0.54	1.05	0.79	0.87	0.99	0.98	1.57	1.77	2.45	2.19	2.49	2.63	2.59	0.42	0.6	0.35	0.48	0.43	0.88	1.08	0.64	0.43	0.44	0.18	1.74	0.75	0.82	0.85	0.86	0.46
G10090_10207	16498	Kcnab2	10.51	39.3	4.08	14.28	22.07	53.09	25.08	18.17	22.53	16	13.83	18.2	15.76	20.96	4.29	23.73	18.99	6.55	20.74	35.79	29.69	18.32	4.59	17.64	18.16	15.98	13.55	14.86	24.63	16.38	12.26	44.79	4.08	15.92	26.02	82.89	33.95	20.76	26.26	16.63	12.42	25.87	19.22	25.37	5.95	29.33	21.06
G10090_1367	434797	Gm5640	0	0.02	0	0	0.02	0.02	0	0	0	0.05	0	0	0	0.02	0.02	0	0	0.04	0	0.02	0.02	0	0.02	0.02	0.02	0	0	0	0	0.05	0	0.02	0	0	0.03	0.04	0	0	0	0.05	0	0	0	0.03	0.03	0	0
G10090_26742	227102	Ormdl1	7.43	13.57	7.6	9.22	10.46	14.66	10.43	9.19	10.63	8.55	5.91	8.97	10.09	8.56	10.09	8.76	9.17	7.63	8.92	10.6	10.78	9.37	4.74	8.97	8.49	10.18	9.65	11.02	10.79	9.53	8.67	15.46	7.59	10.28	12.33	22.89	14.12	10.51	12.39	8.89	5.3	12.74	12.31	10.37	14.01	10.82	10.17
G10090_11070	73835	Ifitm5	11.26	4.33	6.12	9.51	6.83	5.88	10.26	11.76	3.38	2.86	4.84	11.11	5.77	11.38	3	6.75	2.22	8.01	3.55	11.78	1.45	1.86	1.46	3.66	5.72	8.64	5.4	2.3	4.69	5.16	13.13	4.93	6.11	10.6	8.06	9.18	13.89	13.44	3.94	2.97	4.35	15.79	7.04	13.77	4.16	8.34	2.46
G10090_17902	234677	Ces4a	0.22	0.03	0.97	0.17	0	0	0	0.15	0.32	0	0	0.2	1.22	0.26	6.9	1.3	4.98	1.48	1.91	0	0.54	1.46	0.7	0.67	0	0.8	0.19	0	0	0.22	0.26	0.03	0.97	0.19	0	0	0	0.17	0.37	0	0	0.29	1.48	0.32	9.58	1.61	5.52
G10090_6351	270192	Rab6b	22.44	61.97	13.19	28.45	36.63	95.64	51.78	39.87	44.79	32.02	22.02	24.91	26.14	42.9	7.46	35.57	30.87	8.8	33.7	46.61	48.17	31.97	10.91	29.6	30.41	23.43	19.14	22.32	33.26	21.17	26.17	70.62	13.17	31.72	43.18	149.32	70.1	45.55	52.2	33.28	19.76	35.4	31.88	51.93	10.36	43.96	34.23
G10090_4507	100043381	Gm14308	1.35	1.73	0.77	1.14	1.81	1.79	0.36	0.65	1.09	0.78	1.11	1.5	1.33	1.4	0.68	0.71	0.51	0.38	1.06	1.18	0.87	1.33	0.4	0.87	0.54	0.71	0.43	0.74	0.65	0.55	1.57	1.97	0.77	1.27	2.13	2.8	0.49	0.74	1.27	0.81	0.99	2.14	1.63	1.7	0.95	0.88	0.57
G10090_9671	14029	Evx2	0	0	0	0	0	0	0.02	0	0	0	0	0	0	0	0	0	0	0	0	0	0	0	0	0	0	0	0	0.02	0	0	0	0	0	0	0	0	0.02	0	0	0	0	0	0	0	0	0	0
G10090_31310	243084	Tmprss11e	2.06	0.14	3.16	2.33	0.83	0.02	0.71	0.68	1.5	1.87	0.6	1.82	2.67	1.46	6.71	2.25	1.98	2.48	2.19	1.21	2.42	0.89	1.18	2.15	1.22	1.41	1.82	2.19	0.15	1.18	2.4	0.15	3.15	2.6	0.97	0.03	0.96	0.78	1.75	1.94	0.54	2.58	3.25	1.77	9.32	2.78	2.2
G10090_10184	623661	Lipt1	3.28	3.56	2.63	2.63	3.6	2.87	3.44	3.73	3.16	3.05	2.02	3.33	3.36	2.7	3.46	4.06	3.35	3.35	3.49	4.02	3.23	3.29	1.74	3.95	2.65	3.18	3.48	3.45	3.41	3.2	3.83	4.05	2.63	2.93	4.25	4.48	4.66	4.26	3.68	3.17	1.81	4.74	4.1	3.26	4.8	5.01	3.71
G10090_13040	105638	Dph3	13.08	14.43	10.6	12.92	12.8	15.05	13.17	15.96	14.23	13.39	7.55	14.58	13.51	12.52	13.43	11.94	12.75	11.03	11.55	13.21	13.19	13.44	9.37	14.48	12.78	14.28	15.04	14	12.28	13.85	15.25	16.44	10.58	14.41	15.09	23.5	17.83	18.24	16.58	13.91	6.78	20.72	16.47	15.16	18.64	14.75	14.14
G10090_3463	319636	Fsd1l	3.79	4.7	2.66	4.32	4.32	3.28	3.51	3.51	3.84	3.22	2.79	4.26	3.68	2.91	3.59	3.73	3.36	3.39	3.9	3.9	4.4	4.51	2.3	4.08	4.32	4	4.13	4.3	3.44	3.31	4.42	5.35	2.66	4.81	5.1	5.12	4.75	4.01	4.48	3.34	2.5	6.06	4.48	3.53	4.98	4.61	3.72
G10090_9467	106947	Slc39a3	10.76	15.64	7.38	10.72	12.95	21.94	12.96	10.99	11.1	10.22	6.6	12.3	10	12.72	8.44	12.05	12.88	8.81	10.45	17.46	14.51	11.06	5.6	11.41	9.86	9.94	9.18	8.9	10.89	9.85	12.55	17.82	7.37	11.95	15.27	34.25	17.54	12.56	12.93	10.62	5.93	17.48	12.2	15.4	11.71	14.89	14.28
G10090_19024	69094	Tmem160	32.7	29.16	28.07	32.1	33.41	30.2	33.61	32.4	28.1	29.21	18.27	36.98	32.23	40.97	31.78	31.18	33.08	32.85	33.15	33.64	35.54	37.58	25.47	42.89	40.18	52.78	52.34	45.47	45.88	49.04	38.13	33.23	28.03	35.78	39.39	47.15	45.5	37.02	32.75	30.36	16.4	52.55	39.29	49.59	44.11	38.52	36.68
G10090_18997	17130	Smad6	6.04	4.29	5.76	5.59	5.56	3.83	8.48	3.9	2.91	2.33	2.11	6.91	5.69	6.44	7.47	5.68	5.65	6.45	4.01	5.28	4.46	4.85	2.44	4.07	4.46	4.15	6.12	4.27	3.28	4.33	7.04	4.89	5.75	6.23	6.55	5.98	11.48	4.46	3.39	2.43	1.89	9.82	6.93	7.79	10.37	7.02	6.27
G10090_13749	54188	Cpsf4	10.71	12.87	10.11	10.76	11.99	15.15	13.97	11.45	11.55	12.25	7.44	13.92	9.87	11.9	9.58	11.77	10.63	10.45	9.95	12.74	15.77	14.71	7.83	16.04	15.14	18.08	14.31	14.06	18.85	16.84	12.49	14.67	10.1	11.99	14.13	23.66	18.92	13.08	13.46	12.74	6.68	19.78	12.04	14.41	13.3	14.55	11.79
G10090_19624	17750	Mt2	866.26	1182.54	688.1	977.38	936	1643.96	2643.76	4612	3736.12	5060.55	433.53	997.62	798.17	732.69	1076.73	1114.98	866.95	947.82	1229.56	1155.31	1737.81	1789.14	661.36	2243.09	2018.47	1936.53	2054.89	1773.53	1947.32	1787.6	1010.29	1347.62	687.23	1089.58	1103.49	2566.67	3579.56	5269.68	4354.1	5259.45	389.11	1417.93	973.17	886.95	1494.59	1377.78	961.38
G10090_28025	105590	Zfp957	0.02	0.05	0	0.05	0.02	0.1	0.07	0	0	0	0.02	0.03	0	0.03	0	0	0	0.02	0	0.05	0.02	0	0.05	0	0.05	0.02	0	0.02	0.02	0	0.03	0.06	0	0.05	0.03	0.15	0.1	0	0	0	0.02	0.04	0	0.03	0	0	0
G10090_12376	23955	Nek4	4.6	7.18	3.08	4.64	5.66	7.38	4.49	4.15	4.62	3.68	3.17	4.97	4.67	4.27	4.16	5.09	4.5	3.75	4.91	5.86	6.27	5.32	2.73	4.67	5.26	4.67	5.1	4.63	4.46	4.82	5.37	8.19	3.07	5.18	6.68	11.52	6.07	4.74	5.38	3.82	2.84	7.07	5.7	5.17	5.78	6.29	4.99
G10090_2403	211401	Mtss1	7.95	9.04	5.62	8.27	8.71	11.93	11.54	6.68	6.83	6.07	4.08	9.28	8.74	8.94	8.12	8.61	7.5	6.91	8.31	8.52	7.33	6.39	4.02	7.29	6.28	6.2	6.47	6.22	6.32	7.18	9.28	10.3	5.62	9.22	10.27	18.63	15.63	7.64	7.96	6.31	3.66	13.2	10.66	10.82	11.27	10.64	8.32
G10090_1645	71864	Fam217a	9.65	40.22	4.07	12.91	18.41	39.95	23.31	17.65	23.5	15.1	14.49	12.9	9.88	16.62	1.43	17.07	13.83	2.72	15.31	30.19	27.41	18.86	3.34	18.21	13.77	13.88	9.2	14.28	20.25	10.93	11.26	45.83	4.07	14.39	21.71	62.38	31.56	20.17	27.39	15.7	13.01	18.33	12.05	20.12	1.98	21.09	15.33
G10090_5407	68927	Ptcd2	13.06	14.77	10.92	15.68	14.92	16.72	12.99	12.65	13.87	10.75	9.4	18.54	13.79	13.34	16.08	15.04	13.63	13.59	13.58	16.26	17.44	18.32	10.05	16.52	17.66	19.03	18.35	18.34	17.28	16.53	15.24	16.84	10.9	17.48	17.59	26.11	17.59	14.45	16.16	11.18	8.44	26.35	16.81	16.14	22.33	18.59	15.11
G10090_5441	110521	Hivep1	8.51	10.4	6.39	8.51	9.9	14.74	11.1	10.1	11.09	9.93	4.51	9.76	7.84	9.13	8.46	8.95	9.09	7.61	9.58	10.58	12.23	10.99	5.37	10.17	10.18	10.2	9.06	9.22	11.83	9.9	9.93	11.86	6.38	9.49	11.68	23.01	15.03	11.54	12.93	10.32	4.05	13.87	9.56	11.05	11.75	11.06	10.07
G10090_48632	115486970	Gm51596	0	0.02	0.1	0	0	0	0	0	0	0	0	0	0	0	0	0	0	0	0	0	0	0	0	0	0	0	0	0	0	0	0	0.03	0.09	0	0	0	0	0	0	0	0	0	0	0	0	0	0
G10090_8623	110880	Scn4a	2.24	0.01	2.53	3.25	0.6	0.02	1.64	2.73	1.71	3.01	2.54	3.89	3.52	1.58	4.21	1.2	1.02	3.33	1.45	1.97	1.45	0.91	0.77	0.67	1.34	1.1	0.53	2.44	0.1	1.51	2.61	0.01	2.53	3.62	0.71	0.02	2.22	3.12	1.99	3.13	2.28	5.52	4.29	1.92	5.85	1.48	1.14
G10090_10703	16646	Kpna1	14.01	16.43	11.73	15.42	15.27	17.43	16.31	15.35	15.12	14.75	8.1	13.47	11.67	11.58	13.67	11.6	11.55	10.64	11.87	13.44	15.78	13.29	7.96	12.47	13.19	12.38	11.64	13.11	12.03	11.74	16.34	18.72	11.72	17.19	18	27.22	22.09	17.54	17.62	15.33	7.27	19.14	14.23	14.02	18.97	14.34	12.81
G10090_7002	66867	Hmg20a	11.45	11.86	9.69	11.09	12.4	13.84	11.56	10.11	9.71	8.64	5.67	11.94	11.56	10.91	11.13	11.87	11.15	9.77	11.9	12.28	11.48	11.66	6.33	11.2	11.21	10.4	10.02	9.4	9.9	10.38	13.35	13.52	9.68	12.36	14.61	21.61	15.66	11.55	11.31	8.98	5.09	16.97	14.1	13.2	15.45	14.66	12.36
G10090_31407	18408	Slc25a15	4.73	6.59	3.56	4.34	5.29	6.22	5.06	3.8	5.01	3.45	2.83	4.29	4.18	3.98	4.05	4.12	3.55	3.18	3.94	4.6	3.88	4.12	2.38	3.56	3.57	3.72	3.86	3.95	4.27	3.28	5.51	7.52	3.56	4.84	6.23	9.71	6.85	4.34	5.84	3.59	2.54	6.1	5.09	4.82	5.62	5.1	3.93
G10090_24767	100503355	Zfp648	0.83	0.04	0.5	0.44	0.37	0.02	0.07	0.14	0.27	0.07	0.1	0.54	0.31	0.32	0.49	0.24	0.24	0.17	0.33	0.13	0.22	0.28	0.16	0.17	0.24	0.24	0.23	0.31	0.13	0.15	0.97	0.05	0.5	0.49	0.44	0.03	0.09	0.16	0.31	0.07	0.09	0.76	0.38	0.39	0.68	0.29	0.26
G10090_31020	94284	Ugt1a6a	20.52	16.51	14.25	19.38	22.26	12.74	12.46	17.1	14.22	13.22	7.27	19.72	20.33	16.09	22.84	18.03	19.38	18.62	17.75	15.43	16.59	13.69	9.48	15.67	17.16	13.96	14.4	14.49	8.46	13.25	23.93	18.82	14.23	21.61	26.24	19.9	16.88	19.53	16.57	13.74	6.53	28.03	24.78	19.48	31.7	22.28	21.49
G10090_19742	66381	Rnf113a2	11.49	12.57	7.63	10.74	8.62	12.78	11.52	11.26	11.48	11.45	6.88	12.17	10.18	12.07	13.14	11.49	10.95	10.46	10.11	11.47	13.17	12.3	6.17	12.44	12.77	14.75	14.35	11.47	12.35	12.63	13.39	14.32	7.62	11.97	10.16	19.96	15.59	12.86	13.37	11.9	6.17	17.3	12.41	14.61	18.23	14.2	12.14
G10090_27345	258249	Olfr845	0	0.19	0.09	0	0	0.74	0	0	0	0.09	0.09	0	0	0	0	0	0.18	0	0	0.28	0.09	0	0	0	0	0.09	0	0.19	0.18	0.19	0	0.21	0.09	0	0	1.15	0	0	0	0.1	0.08	0	0	0	0	0	0.2
G10090_4745	268491	Meioc	0.13	0.06	0.03	0.07	0	0.07	0.07	0.07	0.04	0.13	0.04	0.09	0.11	0.09	0.09	0.15	0.02	0.04	0.11	0.07	0.02	0.07	0.02	0.07	0.07	0.04	0.09	0.03	0.04	0	0.15	0.06	0.03	0.07	0	0.1	0.09	0.08	0.05	0.14	0.04	0.13	0.13	0.11	0.12	0.19	0.02
G10090_1596	67914	Coq9	37.52	34.13	34.51	44.05	35.82	32.5	32.81	35.25	32.03	33.4	30.25	42.14	44.25	37.31	43.52	36.98	33.67	40.94	34.35	39.15	37.31	28.95	24.08	30.23	35.83	32.07	31.22	34.57	27.22	32.19	43.75	38.9	34.47	49.11	42.23	50.74	44.42	40.28	37.33	34.71	27.15	59.89	53.95	45.17	60.41	45.69	37.33
G10090_21884	30791	Slc39a1	43.48	29.69	35.54	35.21	35.55	38.09	56.91	64.41	54.26	50.22	18.32	49.43	42.48	39.37	53.91	43.72	39.38	43.9	39.67	42.27	55.41	61.63	34.6	63.48	58.02	65.55	65.47	60.67	67.53	65.44	50.71	33.84	35.5	39.25	41.91	59.48	77.05	73.59	63.23	52.19	16.45	70.26	51.8	47.65	74.83	54.03	43.67
G10090_29106	230967	Cep104	12.73	19.52	9.56	12.98	15.18	21.94	16.92	14.51	15.11	13.62	8.12	15.04	13.04	13.93	11.04	14.08	13.22	11.93	13.66	16.84	17.19	15.57	8.28	16.01	14.74	12.41	12.75	13.36	14.81	13.12	14.85	22.25	9.55	14.47	17.9	34.25	22.91	16.57	17.61	14.15	7.29	21.38	15.9	16.86	15.33	17.4	14.66
G10090_3913	236899	Pcyt1b	6.06	12.02	3.46	6.75	9.41	14.91	8.28	6.89	8.1	7.02	4.7	7.81	6.26	7.67	4.05	7.44	7.12	4.71	7.56	9.53	11.51	9.89	3.32	9.1	9.55	7.88	8.39	8.63	11.96	8.54	7.07	13.69	3.46	7.53	11.09	23.27	11.21	7.87	9.44	7.29	4.21	11.09	7.63	9.28	5.62	9.19	7.89
G10090_2855	12747	Clk1	97.53	79.99	67.71	69.05	70.6	86.8	79.12	89.36	79.1	72.82	39.7	72.03	62.33	64.85	70.51	78.29	67.06	69.19	76.48	84.07	87.95	71.57	46.68	81.75	67.41	72.07	74.55	82.45	83.28	81.92	113.75	91.15	67.62	76.98	83.24	135.51	107.13	102.1	92.18	75.68	35.63	102.38	76	78.5	97.87	96.74	74.36
G10090_16205	242341	Atp6v0d2	17.58	10.41	13.16	14.61	12.98	5.19	11.01	16.17	12.32	10.23	6.11	15.88	16.75	12.28	11.07	11.45	10.53	11.81	11.23	11.61	6.63	5.88	5.21	10.73	10.01	12.07	15.5	9.76	10.69	8.5	20.51	11.87	13.14	16.29	15.3	8.1	14.91	18.47	14.36	10.64	5.48	22.57	20.42	14.86	15.37	14.15	11.67
G10090_4584	208194	Exog	2.61	2.23	2.18	2.5	2.21	2.36	1.98	1.63	1.81	1.91	1.09	2.46	1.79	1.47	2.21	2	1.6	1.41	1.8	2.12	2.26	3.51	1.14	2.5	1.99	2.11	1.68	2.16	1.72	2.34	3.04	2.54	2.17	2.79	2.6	3.68	2.68	1.87	2.11	1.99	0.98	3.5	2.18	1.78	3.07	2.48	1.78
G10090_9100	56790	Supt20	25.83	24.42	19.23	22.02	23.8	24.12	23.82	20.43	20.19	18.27	12.16	26.41	23.45	20.41	25.94	21.64	21.86	22.6	22.4	23.08	28.79	24.28	15.04	26.58	25.17	26.82	29.18	26.06	27.86	29.26	30.12	27.83	19.21	24.55	28.06	37.67	32.25	23.34	23.54	18.99	10.91	37.53	28.59	24.71	36	26.74	24.24
G10090_50115	408066	Cspg4b	0.98	1.06	0.81	0.89	1.03	1.24	0.92	0.75	0.76	0.75	0.4	1	0.98	0.97	0.9	0.8	0.78	0.71	0.98	0.8	0.68	0.5	0.34	0.58	0.64	0.64	0.64	0.68	0.41	0.64	1.15	1.2	0.81	1	1.22	1.93	1.24	0.85	0.89	0.78	0.36	1.42	1.2	1.17	1.25	0.98	0.87
G10090_6947	74499	Sost	2.7	0.96	2.31	3.04	1.11	0.85	2.76	0.81	0.24	0.07	0.67	2.29	1.37	2.95	0.31	2.11	0.5	2.78	0.64	1.16	0	0.14	0.72	0.74	1.34	0.57	0.26	0.14	0.07	0.23	3.15	1.09	2.31	3.39	1.31	1.33	3.74	0.93	0.28	0.08	0.6	3.25	1.67	3.57	0.43	2.61	0.55
G10090_520	14527	Gcgr	0.07	0.18	0.06	0	0	0.06	0	0	0.13	0.06	0	0	0.07	0	0.07	0.03	0	0.04	0	0	0.07	0.14	0	0	0.06	0	0.06	0	0.07	0.24	0.09	0.21	0.06	0	0	0.1	0	0	0.15	0.06	0	0	0.09	0	0.1	0.04	0
G10090_10225	108100	Baiap2	36.68	18.54	29.96	30.51	28.63	12.93	20.73	24.66	20.31	20.13	11.89	36.69	31.84	31.42	45.21	31.57	29.97	38.21	32.61	27.03	24.96	27.23	21.12	31.42	32.95	28.39	31.59	29.45	17.61	29.68	42.78	21.12	29.92	34.01	33.76	20.19	28.07	28.18	23.67	20.92	10.67	52.14	38.82	38.04	62.76	39.01	33.23
G10090_31944	75612	Gns	46.65	43.1	36.81	42.73	49.18	51.65	47	44.67	41.25	36.78	23.5	62.2	52.11	48.46	54.44	58.19	50.54	55.93	55.97	59.36	68.64	84.17	44.1	81.04	70.84	87.6	86	85.11	115.39	97.62	54.41	49.11	36.77	47.63	57.98	80.64	63.64	51.04	48.08	38.23	21.09	88.4	63.53	58.66	75.56	71.91	56.04
G10090_13443	65106	Arl6ip5	79.68	71.69	64.88	71.62	72.91	89.99	85.65	90.47	81.23	78.8	41.55	103.1	81.67	72.08	90.76	84.95	80.98	80.28	83.57	88.4	100.56	105.3	53.39	104.35	95.32	115.37	114.53	105.48	119.4	109.56	92.93	81.69	64.79	79.84	85.95	140.5	115.97	103.38	94.67	81.9	37.29	146.54	99.57	87.26	125.99	104.98	89.8
G10090_19219	69772	Bdh2	3.9	6.08	2.73	3.38	4.68	5.48	4.29	3.49	4.54	2.87	2.11	4.25	4.52	4.17	3.73	4.57	4.01	3.67	4.23	4.38	2.7	2.51	0.92	2.21	2.13	2.1	2.06	2.19	1.39	2.19	4.55	6.93	2.73	3.77	5.51	8.55	5.8	3.98	5.29	2.98	1.9	6.05	5.51	5.05	5.18	5.65	4.45
G10090_25316	78306	Tsga10ip	0.37	1.01	0.29	0.62	0.83	1.92	0.93	1	1.2	0.42	0.74	0.38	0.63	1.16	0	0.62	0.73	0.29	0.75	1.09	1.23	0.71	0.04	0.5	0.66	0.41	0.2	0.37	0.62	0.7	0.43	1.15	0.29	0.69	0.98	3	1.26	1.14	1.39	0.44	0.66	0.54	0.77	1.41	0	0.76	0.81
G10090_14731	252909	Vmn1r85	0.75	0	3.77	0	0	0	0.29	1.98	4.4	0.1	0	0.58	0	5.4	0.38	0	0.19	0	0.09	0	0.29	4.86	4.59	3.39	0.66	0.09	0.38	0.1	0.38	3.13	0.87	0	3.76	0	0	0	0.39	2.27	5.12	0.1	0	0.82	0	6.54	0.53	0	0.21
G10090_7454	16524	Kcnj9	0.03	0.05	0.05	0.05	0.05	0.1	0.07	0.02	0.05	0.02	0.03	0.05	0.1	0.23	0	0.13	0.07	0.05	0.03	0.03	0.05	0.08	0.08	0.02	0.05	0.1	0.07	0.03	0.02	0.03	0.04	0.06	0.05	0.06	0.06	0.16	0.09	0.02	0.06	0.02	0.03	0.07	0.12	0.28	0	0.16	0.07
G10090_10952	210027	Slc35f3	1.17	1.61	0.63	1.22	1.36	1.75	0.83	0.99	0.99	1.08	0.79	1.98	1.05	0.87	1.15	0.79	0.92	1.14	1.44	1.81	1.11	0.7	0.21	0.75	0.66	0.65	0.8	1.05	1.09	1.03	1.37	1.84	0.63	1.36	1.6	2.73	1.13	1.13	1.16	1.12	0.71	2.81	1.28	1.05	1.6	0.97	1.02
G10090_33965	12613	Cel	0	0	0	0	0.07	0.07	0.1	0.04	0	0	0.09	0.07	0.03	0.03	0	0	0	0	0	0.07	0.03	0	0.03	0.1	0	0.03	0.07	0.03	0.07	0.03	0	0	0	0	0.08	0.11	0.14	0.04	0	0	0.08	0.1	0.04	0.04	0	0	0
G10090_27084	100859931	Gm20604	3.06	3.11	2.63	2.25	2.22	4	2.34	2.54	3.24	3.04	0.48	2.9	2.52	2.84	2.68	3.54	2.87	2.94	2.92	4.02	3.63	2.71	2.02	2.95	2.77	3.08	3.46	2.3	4.48	2.99	3.57	3.54	2.62	2.5	2.62	6.24	3.17	2.9	3.77	3.16	0.43	4.13	3.08	3.44	3.72	4.37	3.18
G10090_29302	11946	Atp5a1	323.42	280.4	285.67	342.64	307.06	300.74	319.32	338.81	293.49	299.35	198.15	375.05	367.84	310.76	380.6	317.87	301.92	339.8	321.44	319.81	318.74	274.35	189	306.66	319.97	323.24	329.22	327.19	245.8	300.94	377.2	319.54	285.3	381.98	362.01	469.54	432.35	387.12	342.04	311.12	177.84	533.07	448.48	376.18	528.31	392.79	334.81
G10090_508	69597	Afg3l2	18	16.02	16.06	18.09	16.91	16.38	17.78	17.47	16.03	16.6	8.79	19.54	17.86	15.12	21.41	17.96	16.9	17.45	16.86	17.76	19.44	16.71	11.38	18.47	17.07	19.76	18.97	18.1	15.9	18.66	21	18.26	16.04	20.17	19.94	25.58	24.07	19.96	18.68	17.25	7.89	27.78	21.78	18.31	29.72	22.19	18.74
G10090_322	29809	Rabgap1l	16.9	22	11.25	15.69	18.32	24.79	21.28	20.1	20.63	17.28	10.19	16.26	14.99	15.16	14.79	16.64	15.38	13.45	17.76	20.43	22.71	20.53	9.99	19.55	19.67	17.16	18.71	16.53	17.68	16.98	19.71	25.07	11.23	17.5	21.59	38.7	28.82	22.97	24.05	17.96	9.15	23.11	18.28	18.35	20.53	20.56	17.06
G10090_3918	68073	Atpsckmt	7.82	8.4	6.64	6.49	7.97	10.01	7.5	5.7	7.45	6.17	4.7	8.66	7.47	6.53	10.56	8.2	7.08	6.95	7.87	8.79	9.8	8.96	4.66	8.82	8.9	8.93	8.52	8.89	9.45	7.47	9.12	9.57	6.63	7.24	9.4	15.62	10.15	6.52	8.68	6.41	4.22	12.31	9.11	7.91	14.65	10.14	7.85
G10090_9971	117147	Acsm1	43.04	18.39	27.35	33.92	34.16	2.56	16.14	23.23	16.35	15.02	10.93	42.81	33.93	28.7	48.82	37.43	37.03	43.42	35.77	27.05	27.43	26.69	17.45	31.91	38.38	29.45	30.81	25.39	8.88	23.66	50.2	20.95	27.31	37.81	40.28	4	21.86	26.54	19.06	15.61	9.81	60.85	41.37	34.74	67.77	46.25	41.07
G10090_5837	14601	Ghrh	0	0.29	0	0.03	0.03	0.46	0.31	0	0.05	0	0.1	0.39	0	0.06	0	0	0	0	0.28	0.03	0.05	0.03	0	0.08	0	0	0.28	0	0.03	0	0	0.33	0	0.03	0.03	0.72	0.42	0	0.06	0	0.09	0.55	0	0.07	0	0	0
G10090_3512	66648	Tpgs2	5.34	8.51	4.21	5.97	6.7	9.75	7.04	5.35	5.74	4.86	3.5	6.47	5.81	5.56	4.8	5.13	4.98	3.36	5.5	7.17	5.56	3.92	2.29	3.85	4.31	4.69	4.75	4.22	3.6	4.7	6.22	9.7	4.2	6.65	7.9	15.23	9.53	6.11	6.68	5.05	3.14	9.19	7.08	6.74	6.66	6.34	5.53
G10090_654	66597	Trim13	12	9.34	9.87	9.36	10.17	10.14	11.11	12.16	11.01	13.24	4.58	12.3	10.77	10.08	14.59	10.15	9.45	8.06	10.58	12.46	11.19	11.04	5.67	12.79	12.34	10.99	10.64	9.86	8.1	8.98	14	10.64	9.86	10.44	11.99	15.83	15.04	13.89	12.83	13.76	4.11	17.49	13.13	12.2	20.25	12.54	10.48
G10090_32361	11605	Gla	3.37	4	2.77	3.33	3.5	4.59	4.02	3.49	4.17	3.48	2.14	4.83	3.9	4.77	3.24	4.16	3.65	3.54	4.07	4.34	5.86	6.25	2.73	6.87	5.06	7.65	8.34	7.52	10.09	9.23	3.93	4.55	2.76	3.71	4.12	7.16	5.45	3.99	4.87	3.61	1.92	6.86	4.75	5.77	4.5	5.14	4.05
G10090_12182	67897	Rnmt	4.51	4.89	4.31	4.44	4.92	5.01	5.91	5.62	5.73	4.71	2.49	5.69	4.8	4.19	5.63	4.87	4.14	4.83	4.5	4.74	6.47	4.83	3.28	5.51	5.21	5.65	5.38	5.59	5.7	5.33	5.26	5.58	4.3	4.94	5.8	7.81	8	6.42	6.68	4.9	2.23	8.09	5.86	5.07	7.81	6.02	4.59
G10090_31001	258955	Olfr531	0.57	3.62	0.75	0.57	1.45	2.3	1.37	0.81	1.89	0.68	1.71	3.52	0.48	0.39	0.49	0.96	1.14	0.58	0.29	3.72	2.27	0.19	0.36	0.77	0.39	0.58	0.29	0.29	0.29	0.68	0.67	4.13	0.75	0.64	1.71	3.6	1.85	0.92	2.21	0.71	1.53	5	0.59	0.48	0.68	1.18	1.26
G10090_4569	78689	Naa35	20.73	27.62	15.85	21.68	22.73	27.03	23.11	19.29	22.1	20.3	12.43	23.57	21.98	20.06	22.13	21.23	21.59	18.54	21.71	24.34	28.04	24.95	12.5	23.34	24.64	22.39	23.7	24.1	22.89	21.85	24.18	31.48	15.83	24.16	26.79	42.21	31.29	22.04	25.76	21.09	11.15	33.51	26.8	24.29	30.72	26.23	23.94
G10090_8577	78217	Tmem210	0.26	0	0.5	0	1.09	0	0	0	0	0.27	0.24	0	0.79	0.52	0.27	0	0.26	0.26	0.27	0	0.28	0	0	0.27	0.55	0	0	0	0	0	0.3	0	0.5	0	1.28	0	0	0	0	0.28	0.22	0	0.96	0.63	0.37	0	0.29
G10090_1792	227674	Ddx31	2.62	2.14	2.11	3.13	2.86	3.08	2.98	3	2.59	2.65	1.64	3.78	2.7	2.69	3.65	2.54	2.75	2.82	2.56	3.72	3.18	3.64	1.54	3.32	3.25	3.26	3.51	3.03	2.95	3.49	3.06	2.44	2.11	3.49	3.37	4.8	4.03	3.43	3.02	2.76	1.47	5.37	3.29	3.26	5.07	3.14	3.05
G10090_2396	269061	Cpsf7	24.74	22.02	18.84	21.37	21.1	27.16	25.05	26.09	24.01	20.64	11.23	24.16	23.4	22.82	24.34	22.39	21.07	20.97	21.76	23.92	25.64	24.41	15.66	26.12	23.58	26.53	24.97	23.7	28.77	25.57	28.86	25.09	18.81	23.82	24.88	42.41	33.91	29.81	27.99	21.45	10.08	34.33	28.52	27.62	33.79	27.67	23.36
G10090_11573	13510	Dsg1a	16.77	0.35	48.8	31.96	3.54	0	3.52	4.57	14.56	28.86	6.62	26.49	37.92	26.98	103.48	37.91	28.14	43.15	34.53	17.45	47.05	12.03	21.22	25.69	8.52	9.65	16.3	32.04	0.03	22.23	19.56	0.39	48.74	35.63	4.17	0	4.76	5.22	16.97	29.99	5.94	37.64	46.23	32.66	143.64	46.84	31.21
G10090_23839	15223	Foxj1	59.44	58.74	40.65	62.29	77.84	39.15	37.55	44.14	40.68	36.36	31.41	82.1	62.17	60.93	57.61	68.48	64.84	71.37	59.08	61.17	71.47	77.54	49.78	79.22	106.29	69.01	90.13	72.39	58.16	73.87	69.32	66.94	40.59	69.44	91.76	61.12	50.84	50.43	47.4	37.79	28.19	116.69	75.8	73.76	79.97	84.62	71.9
G10090_8026	15374	Jpt1	38.83	46.26	35.51	38.74	42.36	63.33	44.58	43.08	41.99	47.93	27.88	62.14	45.4	46.22	67.91	48.64	51.51	47.61	52.5	61.42	71.89	64.74	30.21	66.32	64.42	70.36	72.09	68.57	75.02	74.42	45.28	52.72	35.46	43.19	49.94	98.87	60.37	49.22	48.94	49.81	25.02	88.32	55.36	55.95	94.26	60.11	57.12
G10090_49316	115488764	Gm49894	0.25	0.61	0.24	0.44	0.49	1.05	0.48	0.4	0.46	0.28	0.36	0.34	0.14	0.46	0.11	0.52	0.32	0.42	0.3	0.33	0.45	0.39	0.15	0.33	0.16	0.35	0.46	0.33	0.49	0.35	0.29	0.7	0.24	0.49	0.58	1.64	0.65	0.46	0.53	0.29	0.32	0.48	0.17	0.56	0.16	0.64	0.36
G10090_30276	68740	Krtap22-2	4.04	0	27.97	4.74	0	0	0	0	9.35	0	0	8.23	11.13	1.1	90.86	15.01	88.82	46.46	133.75	1.27	13.53	42.9	12.97	21.44	0	27.11	15.5	0	0	0	4.71	0	27.93	5.28	0	0	0	0	10.89	0	0	11.7	13.57	1.33	126.13	18.55	98.5
G10090_6014	59013	Hnrnph1	91.77	142.65	73.91	95.1	111.14	167.83	128.81	120.19	121.04	100.85	63.66	108.19	99.42	101.28	100.31	97.63	97.62	72.67	93.14	132.74	134.13	114.68	52.41	102.64	103.97	94.79	92.93	95.46	104.74	89.34	107.03	162.57	73.82	106.02	131.03	262.03	174.41	137.33	141.06	104.81	57.14	153.77	121.22	122.6	139.24	120.65	108.25
G10090_26520	106143	Cggbp1	21.95	20.46	17.19	19.87	21.94	23.44	22.84	23.15	21.73	19.84	10.24	22.6	19.69	18.35	23.14	22.55	19.55	20.19	21.92	20.73	26.78	26.66	13.78	27.47	24.13	26.44	26.04	25.21	27.77	24.69	25.6	23.32	17.17	22.15	25.87	36.59	30.93	26.45	25.32	20.62	9.19	32.13	24.01	22.21	32.12	27.86	21.68
G10090_17848	67226	Tmem19	11.45	13.84	10.32	9.92	11.82	16.99	13.34	10.54	10.65	10.82	6.78	13.46	12.53	11.59	13.99	12.69	12.19	10.95	12.31	14.89	14.09	12.18	7.64	13.51	11.35	13.1	11.54	11.89	13.43	13.98	13.36	15.77	10.31	11.06	13.93	26.53	18.06	12.04	12.41	11.25	6.08	19.13	15.27	14.03	19.42	15.68	13.52
G10090_16251	68047	Mpnd	24.59	20.52	22.36	23.35	20.9	20.82	25.47	27.1	24.42	24.56	15.42	29.74	27.93	29.67	27.05	27.09	26.38	27.57	23.26	28.64	26.23	27.67	21.44	30.57	28.95	28.85	28.5	25.25	20.07	26.9	28.67	23.39	22.33	26.03	24.64	32.51	34.48	30.96	28.46	25.52	13.84	42.27	34.05	35.92	37.54	33.47	29.25
G10090_24631	17292	Mesp1	0.15	0.16	0.07	0	0.23	0	0.08	0.16	0.08	0.08	0	0.08	0.15	0.08	0.23	0.08	0.23	0.38	0.23	0.23	0.08	0.31	0	0	0	0.15	0.15	0.08	0	0.08	0.18	0.18	0.07	0	0.27	0	0.11	0.18	0.09	0.08	0	0.11	0.19	0.09	0.32	0.09	0.25
G10090_20435	269774	Aak1	1.04	2.63	0.92	1.59	1.64	2.65	2.24	1.21	1.94	1.69	1.14	1.01	0.82	1.05	0.54	0.95	1.04	0.56	1.55	1.69	2.26	1.66	0.5	1.42	1.5	1.2	1.26	1.25	1.34	0.81	1.21	2.99	0.92	1.77	1.94	4.13	3.03	1.39	2.26	1.76	1.02	1.43	1	1.28	0.75	1.17	1.16
G10090_28565	67922	Fam32a	28.13	24.57	22.45	26.05	28.12	25.62	28.23	30.72	28.99	28.86	13.75	29.87	28.23	25.5	30.93	23.91	29.37	26.02	26.9	29.64	32.33	32.29	18.43	39.3	35.09	34.75	36.29	34.82	35.8	36.38	32.81	28	22.42	29.04	33.15	40	38.22	35.1	33.78	30	12.34	42.45	34.42	30.87	42.93	29.55	32.57
G10090_22773	384534	Vmn2r52	0.05	0	0.34	0	0	0	0.05	0.14	0.3	0	0	0.03	0	0.28	0	0	0	0	0	0	0	0.4	0.32	0.13	0.03	0	0.05	0	0	0.13	0.06	0	0.34	0	0	0	0.07	0.16	0.35	0	0	0.04	0	0.33	0	0	0
G10090_11234	213393	Depp1	19.99	9.9	13.43	18.8	18.99	2.29	4.59	7.84	7.48	5.98	4.72	14.4	16.51	11.41	15.89	13.88	16.85	18.63	15.82	12.29	10.07	11.52	6.49	14.01	18.58	14.43	20.42	12.17	11.08	11.25	23.31	11.28	13.41	20.96	22.39	3.57	6.21	8.96	8.71	6.22	4.23	20.46	20.13	13.81	22.06	17.15	18.68
G10090_32472	22652	Mkrn3	0.58	0.35	0.31	0.26	0.42	0.37	0.38	0.36	0.3	0.21	0.3	0.41	0.64	0.44	0.51	0.44	0.49	0.34	0.4	0.35	0.38	0.29	0.25	0.32	0.45	0.47	0.36	0.29	0.29	0.24	0.68	0.4	0.31	0.29	0.5	0.58	0.51	0.41	0.35	0.22	0.27	0.58	0.78	0.53	0.71	0.55	0.55
G10090_23374	13867	Erbb3	19.74	14.46	17.12	17.34	18.91	17.73	14.31	15.86	16.45	15.82	9.04	18.48	17.25	14.48	20.69	18.92	16.24	17.59	16.58	16.92	19.18	19.06	13.59	21.04	20.1	19.11	18.33	19.06	17.28	17.23	23.02	16.48	17.1	19.33	22.29	27.68	19.38	18.12	19.18	16.44	8.11	26.27	21.03	17.52	28.72	23.38	18.01
G10090_6545	26412	Map4k2	10.86	11.87	7.51	9.22	11.18	14.65	11.6	10.11	9.56	8.01	6.18	12.61	11.31	10.69	10.64	10.43	9.8	8.72	9.24	12.01	10.98	9.63	5.89	10.02	9.8	11.5	11.27	10.51	13.93	13.04	12.67	13.53	7.5	10.28	13.18	22.87	15.71	11.56	11.14	8.32	5.55	17.92	13.79	12.94	14.77	12.89	10.87
G10090_4301	70266	Kyat1	18.56	17.04	18.43	17.43	18.89	16.24	16.19	16.14	14.13	14.69	13.68	21.23	19.23	19.65	23.21	19.48	19.38	18.38	19.21	17.99	15.82	12.96	14.58	14.43	16.92	13.56	14.75	15.06	9.23	14.53	21.64	19.42	18.41	19.43	22.27	25.35	21.92	18.44	16.47	15.27	12.28	30.17	23.45	23.79	32.22	24.07	21.49
G10090_8888	20429	Shox2	6.06	4.66	2.55	4.06	4.69	5.29	3.89	3.82	3.89	3.88	1.61	4.35	5.12	4.38	5.87	4.17	3.52	4.42	2.69	3.83	3.65	3.4	1.75	2.69	3.78	3.36	2.9	2.93	3.51	2.96	7.06	5.31	2.54	4.53	5.53	8.26	5.27	4.36	4.53	4.04	1.45	6.18	6.24	5.3	8.15	5.15	3.9
G10090_7637	74025	Nphp3	4.14	3.43	3.1	3.87	3.65	2.32	3.25	3.17	2.62	2.4	1.43	3.76	3.19	2.73	3.46	3.31	3.38	3.62	3.53	3.26	3.54	2.93	2.14	3.74	3.3	3.26	3.79	2.69	2.96	3.06	4.83	3.91	3.09	4.32	4.31	3.62	4.4	3.62	3.05	2.49	1.29	5.35	3.89	3.3	4.8	4.09	3.75
G10090_16383	666931	Gm10573	0	0	0.35	0	0	0	0	0	0	0	0	0	0.38	0	0	0	0	0	0	0	0	0	0	0	0	0	0	0	0	0	0	0	0.35	0	0	0	0	0	0	0	0	0	0.47	0	0	0	0
G10090_28576	27382	Tcl1b5	0	0	0	0	0	0	0	0	0	0	0	0	0	0	0	0	0.11	0	0	0	0	0	0	0	0	0	0	0	0	0	0	0	0	0	0	0	0	0	0	0	0	0	0	0	0	0	0.12
G10090_20481	238564	Mylk4	1.57	0.02	1.79	2.25	0.27	0.04	2.03	4.18	3.81	3.77	6.89	3.74	3.41	2.46	5.58	1.69	0.78	3.5	1.44	1.57	1.26	0.58	0.54	0.3	1.04	0.84	0.47	2.85	0.2	0.98	1.84	0.02	1.78	2.51	0.32	0.06	2.75	4.78	4.45	3.91	6.19	5.31	4.15	2.97	7.75	2.09	0.86
G10090_880	68981	Snrpa1	13.39	12.43	11.77	13.8	13.11	12.36	12.16	12.98	13.48	11.03	8.21	16.73	14.81	12.57	20.48	14.29	14.52	14.49	11.47	15.68	20.27	17.68	10.04	15.99	17.45	17.12	21.62	18	17.76	17.29	15.62	14.17	11.76	15.38	15.45	19.29	16.47	14.83	15.71	11.46	7.37	23.78	18.06	15.22	28.43	17.66	16.1
G10090_18156	65020	Zfp110	10.87	11.27	9.12	10.27	11.8	11.25	11.15	10.05	10.15	9.05	6.6	12.27	10.08	10.14	11.55	11.79	10.74	10.72	12.73	11.62	12.86	12.78	7.77	12.07	11.19	12.68	12.37	12.34	12.87	12.82	12.67	12.84	9.11	11.45	13.91	17.56	15.1	11.49	11.82	9.41	5.92	17.44	12.29	12.27	16.03	14.57	11.91
G10090_29378	435975	Vmn2r63	0.03	0	0.26	0	0	0	0	0.11	0.38	0	0	0	0	0.6	0.03	0	0	0	0	0	0	0.47	0.32	0.34	0	0	0	0	0.08	0.16	0.03	0	0.26	0	0	0	0	0.13	0.44	0	0	0	0	0.73	0.04	0	0
G10090_11840	22762	Zfpm2	0.29	0.19	0.3	0.23	0.17	0.03	0.56	0.28	0.16	0.19	0.08	0.32	0.31	0.2	0.55	0.27	0.33	0.18	0.17	0.3	0.18	0.15	0.2	0.16	0.29	0.29	0.26	0.27	0.22	0.24	0.34	0.22	0.3	0.25	0.2	0.04	0.76	0.32	0.19	0.2	0.08	0.46	0.38	0.24	0.77	0.33	0.36
G10090_1612	213084	Cdkl3	4.67	5.29	3.17	4.46	4.95	4.52	4.98	3.63	4.86	4.6	2.19	4.24	4.3	3.96	4.08	4.05	3.6	3.77	4.39	3.95	4.26	4	2.37	3.9	4.51	4.48	4.33	4.3	3.14	4.05	5.45	6.03	3.16	4.98	5.83	7.06	6.74	4.14	5.66	4.78	1.97	6.03	5.24	4.8	5.66	5	3.99
G10090_26968	76237	6430628N08Rik	0	0	0	0	0	0	0	0	0	0	0	0	0	0	0	0	0	0	0	0	0	0	0	0	0	0	0	0	0	0	0	0	0	0	0	0	0	0	0	0	0	0	0	0	0	0	0
G10090_23220	17224	Mcpt1	0	0	0	0	0	0.9	0	0	0.08	0.08	0	0.08	0.25	0	0.08	0	0	0	0	0.33	0.08	0	0	0.08	0.33	0.24	0.16	0.16	0	0.33	0	0	0	0	0	1.4	0	0	0.1	0.09	0	0.12	0.3	0	0.11	0	0
G10090_25265	106957	Slc39a6	23.95	12.17	22.24	17.73	15.99	9.92	18.42	13.69	16.49	15.06	6.18	23.29	20.01	17.38	36.42	20.85	19.06	22.05	21.43	16.6	23.07	18.64	11.95	21.09	17.18	19.18	18.33	22.74	11.27	17.38	27.93	13.87	22.21	19.76	18.85	15.48	24.94	15.65	19.21	15.65	5.55	33.1	24.4	21.04	50.56	25.76	21.13
G10090_26980	229504	Isg20l2	8.79	9.63	7.95	8.03	9.18	12.19	11	11.38	10.78	10.31	3.97	10.29	9.42	9.75	10.89	9.29	9.21	8.98	9.13	10.62	12.64	10.65	7.76	12	11.15	12.72	11.49	11.47	12.29	11.73	10.25	10.97	7.94	8.95	10.83	19.03	14.89	13	12.57	10.72	3.56	14.62	11.49	11.8	15.12	11.48	10.22
G10090_7340	382064	Gm1110	0.12	0.06	0.24	0.27	0.12	0.03	0.06	0.16	0.19	0.37	0	1.43	0.09	0.38	0.29	0.66	0.18	0.76	0.4	0.12	0.87	0.06	0.23	0.06	0.36	0.21	0	0.52	0	0.6	0.14	0.07	0.24	0.31	0.14	0.05	0.08	0.18	0.22	0.38	0	2.04	0.11	0.46	0.4	0.82	0.2
G10090_4005	258363	Olfr1093	0.13	2.11	0.06	0.06	0	0.97	0.26	0	0.29	0.19	0.43	1.05	0.13	0.26	0	0.23	0.39	0	0.13	2.19	0.72	0.06	0	0.06	0.13	0.19	0	0	0.06	0.34	0.15	2.4	0.06	0.07	0	1.51	0.35	0	0.34	0.2	0.38	1.49	0.16	0.32	0	0.28	0.43
G10090_33478	630663	Gm7040	0	0	0	0	0	0	0	0	0	0	0	0	0	0	0	0	0	0	0	0	0	0	0	0	0	0.29	0	0	0	0	0	0	0	0	0	0	0	0	0	0	0	0	0	0	0	0	0
G10090_12322	68539	Tmem109	54.68	27.48	48.66	47.39	41.26	23.42	32.41	34.75	33.58	31.95	20.69	63.11	59.85	49.88	82.73	53.54	51.51	53.94	45.43	43.08	43.59	43.05	32.52	47.96	50.47	49.52	46.74	50.51	33.18	51.05	63.77	31.32	48.6	52.83	48.65	36.56	43.88	39.71	39.14	33.21	18.57	89.69	72.98	60.38	114.84	66.16	57.12
G10090_10841	18719	Pip5k1b	6.02	5.59	6.69	6	6.59	2.83	4.94	6.89	5.64	5.83	3.54	6.82	5.56	5.64	6.16	5.02	5.53	6.64	5.26	5.46	5.62	7.14	6.5	8.28	8.3	7.55	8	7.07	4.64	6.94	7.02	6.37	6.69	6.69	7.77	4.42	6.69	7.87	6.57	6.06	3.17	9.69	6.78	6.82	8.55	6.21	6.13
G10090_6040	70804	Pgrmc2	26.27	21.01	23.04	23.59	25.03	24.05	22.02	22.63	22.2	20.34	11.35	24.47	24.65	22.87	31.04	24.38	23.88	23.64	24.49	22.18	23.18	20.79	13.88	21.52	22.36	20.04	20.48	19.35	17.29	18.78	30.64	23.94	23.01	26.29	29.51	37.55	29.81	25.86	25.87	21.14	10.19	34.78	30.06	27.69	43.09	30.13	26.48
G10090_9519	627085	Aadacl4fm2	0.13	0	0.82	0.19	0	0.06	0	0.14	0.27	0	0	0.26	1.82	0.4	4.45	0.83	2.73	1.09	1.1	0	0.99	1.04	1.02	1.03	0	0.51	0.45	0	0	0.13	0.15	0	0.82	0.22	0	0.1	0	0.15	0.31	0	0	0.37	2.22	0.48	6.17	1.03	3.02
G10090_9350	26918	Ern2	2.55	1.75	0.91	1.97	2.61	0.21	0.61	1.58	1.45	0.95	0.65	3.88	2.93	2.34	4.18	2.36	2.08	3.05	2.75	1.62	2.28	2.52	1.9	2.73	3.39	2.07	2.61	3.54	1.34	2.31	2.98	2	0.91	2.19	3.08	0.33	0.83	1.81	1.69	0.98	0.58	5.52	3.57	2.84	5.8	2.92	2.3
G10090_25734	67405	Nts	0.81	0.34	0.46	0.27	0.74	0	17.65	1.06	0.63	0.96	0.07	0.55	0.27	0.56	0.34	0.13	0.07	0.47	0.2	0.07	0.42	0.14	0.25	0.47	0.61	0.67	0.8	1.02	0.54	0.54	0.94	0.39	0.46	0.3	0.88	0	23.9	1.21	0.73	0.99	0.06	0.78	0.33	0.67	0.47	0.17	0.07
G10090_980	319942	A530016L24Rik	0.44	0.08	0.35	0.22	0.13	0.03	0.1	0.21	0.05	0.1	0.12	0.11	0.31	0.19	0.89	0.18	0.18	0.26	0.21	0.13	0.11	0.05	0.1	0.15	0.1	0.28	0.13	0.26	0	0.31	0.51	0.09	0.35	0.25	0.15	0.04	0.14	0.24	0.06	0.11	0.11	0.15	0.37	0.23	1.24	0.22	0.2
G10090_20924	70466	Ckap2l	6.28	5.6	5.26	6.02	6.61	3.37	3.11	3.74	3.87	3.65	2.76	8.01	6.43	5.64	9.78	5.65	6.24	6.35	6.96	5.54	7.6	7.21	4.55	8.26	6.99	7.97	8.74	8.12	6.63	7.96	7.32	6.38	5.26	6.71	7.79	5.26	4.21	4.27	4.51	3.79	2.48	11.39	7.84	6.82	13.58	6.98	6.92
G10090_4685	14710	Gngt2	12.18	7.61	9.18	11.76	8.85	5.68	11.16	13.59	11	8.4	7.85	28	19.59	17.41	20.2	17.33	17.46	22.17	15.94	19.88	29.07	51.7	25.5	50.41	53.67	66.83	69.44	55.83	71.58	64.35	14.2	8.67	9.17	13.11	10.44	8.87	15.11	15.52	12.82	8.73	7.04	39.8	23.88	21.08	28.04	21.42	19.36
G10090_27141	108900	Fam72a	1.41	0.89	0.93	0.91	1.14	1.14	1.01	1.29	1.23	0.76	0.76	1.37	0.64	1.61	1.04	1.09	0.87	1.03	0.88	0.52	1.39	0.86	0.75	0.95	1.25	1.13	1.65	1.11	1.03	1.09	1.64	1.01	0.93	1.01	1.34	1.78	1.37	1.47	1.44	0.79	0.69	1.95	0.78	1.95	1.44	1.34	0.96
G10090_23782	83433	Trem2	6.02	4.96	3.65	4.74	5.45	5.13	5.3	8.29	7.54	6.56	3.83	13.28	12.86	10.41	9.6	7.94	6.25	7.56	8.35	6.78	12.03	11.98	8.37	17.89	12.67	31.41	32.49	27.41	45.01	34.09	7.02	5.65	3.64	5.29	6.42	8.01	7.17	9.48	8.79	6.82	3.44	18.87	15.68	12.6	13.32	9.81	6.93
G10090_13471	93713	Pcdhga5	1.45	2.16	1.48	1.99	1.79	2.94	1.78	1.66	1.85	1.35	0.58	1.87	1.81	1.83	1.43	1.77	1.93	0.89	1.37	2.09	1.77	1.77	0.84	1.91	1.63	2.08	1.09	1.45	1.98	1.94	1.69	2.46	1.47	2.22	2.11	4.58	2.4	1.9	2.16	1.4	0.52	2.65	2.2	2.21	1.98	2.19	2.14
G10090_1761	170719	Oxr1	24.79	25.14	22.29	24.34	26.35	29.63	25.35	23.46	23.82	20.98	16.09	25.5	24.27	21.52	24.54	24.11	23.8	22.96	23	24.84	24.51	22.56	17.14	20.8	20.26	19.06	20.01	22.07	20.37	20.74	28.92	28.65	22.26	27.13	31.07	46.26	34.32	26.8	27.76	21.8	14.44	36.24	29.59	26.05	34.06	29.79	26.39
G10090_31177	12854	Cort	0	0	0	0	0	0.31	0	0	0	0	0	0	0	0	0.16	0	0	0	0.16	0	0.16	0	0	0	0	0	0	0	0	0	0	0	0	0	0	0.48	0	0	0	0	0	0	0	0	0.22	0	0
G10090_16547	241062	Pgap1	0.79	0.72	0.75	0.78	0.7	0.72	0.87	0.61	0.81	0.61	0.36	0.99	0.86	0.62	1.46	0.8	0.78	0.74	0.87	0.78	1.13	0.87	0.53	0.96	0.8	1.05	1.01	1.02	1.02	1.04	0.92	0.82	0.75	0.87	0.82	1.13	1.18	0.7	0.95	0.64	0.32	1.41	1.04	0.75	2.03	0.99	0.86
G10090_14038	666808	Gm10410	0	0.08	0	0.16	0	0.24	0	0	0.19	0.08	0.21	0.06	0.17	0.1	0	0.06	0	0	0	0.12	0	0	0	0	0	0	0.13	0.11	0	0	0	0.1	0	0.17	0	0.38	0	0	0.22	0.09	0.19	0.08	0.2	0.12	0	0.08	0
G10090_658	68743	Anln	3.65	2.32	4.53	3.32	3.16	1.96	2.14	2.3	2.36	3.14	1.73	5.43	4.4	3.66	8.99	4.63	3.58	3.21	4.36	3.64	5.3	3.35	2.68	4.4	3.48	4.81	4.25	5	3.02	3.96	4.26	2.64	4.53	3.7	3.72	3.07	2.9	2.63	2.75	3.26	1.55	7.72	5.36	4.43	12.48	5.73	3.97
G10090_12797	434117	Vmn2r50	0	0	0.26	0	0	0	0	0.16	0.16	0	0	0	0	0.51	0.04	0	0	0	0	0	0	0.74	0.25	0.43	0.03	0.03	0.03	0	0	0.13	0	0	0.26	0	0	0	0	0.19	0.19	0	0	0	0	0.62	0.05	0	0
G10090_11111	14219	Ccn2	86.52	28.5	82.65	61.92	81.04	29.19	63.27	112.82	119.42	84.7	15.09	106.16	111.22	116.52	137.01	120.67	89.5	110.75	110.5	81.07	60.45	84.43	48.73	97.4	105.44	74.69	97.33	89.23	60.75	92.02	100.91	32.48	82.54	69.02	95.54	45.57	85.67	128.91	139.18	88.03	13.55	150.89	135.61	141.05	190.18	149.12	99.25
G10090_17669	66809	Krt20	0.18	0	0.07	0	0.04	0	0.04	0.08	0.11	0.04	0.03	0.04	0.04	0.04	0.04	0.07	0	0.04	0.14	0	0.11	0.11	0.03	0.04	0.04	0	0.04	0	0	0.07	0.21	0	0.07	0	0.04	0	0.05	0.09	0.13	0.04	0.03	0.05	0.04	0.05	0.05	0.09	0
G10090_2554	74246	Gale	16.31	11.61	16.79	15.32	15.13	13.13	16.01	16.58	14.44	16.21	8.51	18.15	16.2	15.54	20.78	17.81	15.84	17.98	14.16	18.44	22.85	23.11	14.18	25.12	23.31	23.33	23.84	21.68	19.79	17.29	19.02	13.23	16.77	17.08	17.84	20.5	21.68	18.94	16.83	16.85	7.63	25.8	19.75	18.81	28.84	22.01	17.57
G10090_9392	75338	Ccdc83	0.05	0.11	0.04	0.16	0	0.11	0.04	0.11	0	0.11	0	0.04	0.11	0	0	0.11	0.21	0	0	0.05	0.04	0	0.05	0	0.05	0.05	0	0.05	0	0	0.06	0.12	0.04	0.18	0	0.17	0.06	0.13	0	0.11	0	0.06	0.13	0	0	0.13	0.24
G10090_14991	74196	Ttc27	4.55	4.54	3.7	4.41	3.88	3.61	3.86	3.73	4.45	4.05	2.43	5.31	4.05	3.75	5.72	3.83	4.85	4.43	3.91	4.44	4.97	4.55	3.29	4.62	5.12	4.17	4.7	4.81	4.03	4.4	5.31	5.18	3.69	4.91	4.58	5.63	5.22	4.27	5.19	4.21	2.18	7.54	4.94	4.54	7.93	4.73	5.38
G10090_3190	101055758	Gm7592	4.15	1.87	4.83	3.35	3.65	0.17	1.66	3.02	1.76	2.53	2.43	5.18	6.67	5.81	4.52	11.4	14.22	11.66	8.35	6.28	3.46	7.14	5.96	5.38	7.82	4.9	4.55	5.66	2.6	6.32	4.83	2.13	4.83	3.73	4.3	0.26	2.25	3.45	2.06	2.63	2.18	7.36	8.13	7.03	6.27	14.09	15.77
G10090_5008	15218	Foxn1	3.91	0.41	4.18	3.01	1.33	0.08	0.9	1.07	1.32	1.72	0.44	2.7	3.23	2.38	8.61	2.8	3.24	3.52	2.98	1.68	3.21	2.1	1.69	2.28	1.51	1.97	1.89	2.1	0.12	1.48	4.55	0.47	4.17	3.35	1.57	0.12	1.21	1.22	1.54	1.79	0.4	3.84	3.94	2.89	11.95	3.46	3.59
G10090_23700	239985	Arid1b	8.91	8.46	6.98	8.54	8.91	11.68	8.6	8.63	8.35	7.27	4.01	10.02	8.76	9.55	11.37	9.84	9.65	9.14	9.61	9.97	9.93	9.94	5.87	9.99	9.57	9.54	8.52	8.56	8.91	9.87	10.39	9.64	6.97	9.53	10.51	18.23	11.65	9.86	9.73	7.56	3.6	14.24	10.69	11.56	15.78	12.16	10.7
G10090_4182	103611159	Gm38667	0	0	0	0	0	0	0.06	0	0.07	0	0	0	0	0	0	0	0	0	0	0.09	0	0.08	0	0	0	0	0	0	0	0	0	0	0	0	0	0	0.08	0	0.08	0	0	0	0	0	0	0	0
G10090_18582	69216	Svbp	25.81	24.35	22.39	24.28	22.24	22.17	26.93	24.85	17.44	23.03	14.69	33.25	27.58	28.2	32.79	30.18	26.1	28.39	26.15	27.36	25.86	27.78	16.3	31.44	24.72	37.92	36.02	36.05	30.21	37.38	30.1	27.75	22.36	27.06	26.22	34.61	36.46	28.39	20.33	23.94	13.19	47.26	33.63	34.14	45.51	37.3	28.95
G10090_26248	217517	Stxbp6	4.18	6.69	4.36	5.21	5.56	7.63	5.01	3.95	4.75	3.72	3.52	5.79	4.83	4.98	3.78	5.67	4.67	4.28	4.76	6.72	4.01	4.64	3.88	4.03	4.25	3.75	4.42	4.65	5.07	4.14	4.88	7.62	4.35	5.81	6.56	11.91	6.78	4.52	5.54	3.86	3.16	8.24	5.89	6.03	5.25	7	5.18
G10090_24863	13819	Epas1	457.57	185.26	259.73	312.16	329.63	122.12	188.94	287.67	224.08	197.38	92.41	431.13	383.18	318.91	524.31	296.93	324.68	342.33	303.34	278.3	298.56	245.43	153.89	290.3	351.03	296.74	310.15	253.02	141.26	241.91	533.65	211.12	259.39	347.99	388.61	190.67	255.82	328.7	261.14	205.14	82.95	612.77	467.19	386.05	727.79	366.92	360.05
G10090_6661	22223	Uchl1	37.86	140.83	31.21	50.69	70.74	222.78	86.36	73.21	106.29	70.45	49.36	62.41	51.02	99.56	11.3	64.07	69.89	16.65	66.13	132.87	101.07	77.25	25.2	72.93	52.35	43.78	36.75	39.75	65.31	58.49	44.16	160.49	31.17	56.51	83.4	347.82	116.93	83.65	123.87	73.22	44.3	88.7	62.21	120.52	15.68	79.17	77.5
G10090_22449	230649	Atpaf1	12.59	11.66	10.91	13.22	13.15	11.43	9.75	11.42	11.35	9.76	7.86	13.33	13.07	11.79	13.79	11.73	10.97	12.26	12.33	12.45	12.49	10.01	8.17	10.4	10.63	12.15	12.95	12.43	9.69	11.33	14.68	13.29	10.9	14.74	15.5	17.84	13.2	13.04	13.23	10.15	7.05	18.94	15.93	14.27	19.14	14.49	12.17
G10090_31517	234686	Fhod1	5.55	2.96	3.96	3.9	4.01	3.43	4.68	4.81	3.7	3.31	2.1	6.58	4.86	5.55	5.85	4.91	3.83	5.21	4.42	5.22	5.89	7.28	3.95	7.17	5.69	9.45	7.74	7.19	11.24	9.97	6.47	3.37	3.96	4.35	4.73	5.36	6.34	5.5	4.31	3.44	1.88	9.36	5.92	6.71	8.12	6.07	4.25
G10090_13846	17232	Mcpt9	0	0	0	0	0	0	0	0.04	0	0	0	0	0	0	0	0	0	0	0	0	0	0	0	0	0	0	0	0	0	0	0	0	0	0	0	0	0	0.04	0	0	0	0	0	0	0	0	0
G10090_982	16588	Kin	9.04	9.6	7.52	6.98	9.16	10.71	10.69	9.34	9.19	8.59	4.75	11.35	7.48	8.07	9.09	9.95	8.66	9.01	10.47	9.6	10.2	10.29	6.16	9.61	9.5	11.98	11.77	10.9	12.82	10.79	10.54	10.94	7.51	7.78	10.8	16.72	14.48	10.67	10.71	8.92	4.27	16.13	9.12	9.77	12.61	12.3	9.6
G10090_16113	328795	Ubash3a	0.05	0.2	0.04	0.02	0.02	0.16	0.05	0.08	0	0.07	0.06	0.51	0.25	0.31	0.27	0.25	0.2	0.38	0.48	0.66	0.65	1.06	0.65	0.85	0.82	3.3	2.85	2.88	3.42	3.75	0.05	0.23	0.04	0.03	0.03	0.24	0.06	0.09	0	0.07	0.06	0.72	0.31	0.37	0.38	0.3	0.22
G10090_6096	108687	Edem2	28.88	26.39	24.45	28.36	32.93	28.88	22.31	22.31	23.73	20.97	17.62	34.49	31.11	27.68	27.39	30.53	30.16	28.83	28.48	32.64	34.04	37.01	28.26	39.7	37.66	35.1	38.42	33.63	34.03	38.95	33.69	30.07	24.42	31.62	38.82	45.1	30.21	25.49	27.66	21.8	15.81	49.01	37.94	33.5	38.02	37.73	33.44
G10090_9226	20873	Plk4	3.08	5.3	2.54	3.45	4.5	4.77	3.16	2.82	3.02	3.15	2.02	3.68	3.15	2.84	3.38	3.36	3.42	2.37	3.41	3.53	4.97	4.39	2.36	4.39	4.31	4.15	4.48	3.51	4.82	4.22	3.59	6.04	2.54	3.85	5.31	7.44	4.28	3.22	3.52	3.27	1.81	5.23	3.84	3.44	4.69	4.15	3.8
G10090_31079	258316	Olfr727	0	6.88	0	0	0	0	0	0.08	0	0.08	0.38	0.25	0	0.08	0	0	0	0	0	0.66	0.25	0	0.08	0	0	0	0	0.08	0	0.08	0	7.84	0	0	0	0	0	0.1	0	0.08	0.34	0.35	0	0.1	0	0	0
G10090_28710	386753	Dbpht2	0.18	0.65	0.13	0.24	0.49	1.32	0.7	0.42	0.5	0.38	0.33	0.32	0.25	0.55	0.04	0.4	0.28	0.07	0.4	0.9	0.43	0.29	0.14	0.4	0.44	0.26	0.35	0.24	0.55	0.28	0.21	0.74	0.13	0.27	0.57	2.06	0.95	0.48	0.58	0.4	0.3	0.45	0.3	0.67	0.06	0.49	0.31
G10090_29683	19334	Rab22a	17.63	16.46	16.69	18.83	15.09	16.66	19.31	19.66	17.34	17.72	10.27	17.99	17.38	16.19	23.61	16.73	16.31	15.84	17.91	17.75	20.14	17.61	11.47	21.52	19.8	19.56	21.49	20.23	19.94	18.6	20.56	18.75	16.67	20.99	17.8	26	26.14	22.47	20.21	18.42	9.21	25.57	21.19	19.6	32.78	20.68	18.09
G10090_7485	66494	Prelid1	174.85	151.31	161.59	162.33	171.33	162.21	168.91	172.06	159.46	162.81	96.47	212.44	183.47	180.33	235.17	191.83	193.52	190.59	189.88	196.11	234.71	241.46	139.55	253.51	234.02	281.16	280.16	275.81	268.6	304.63	203.93	172.44	161.39	180.97	201.99	253.25	228.7	196.6	185.83	169.21	86.59	301.95	223.7	218.29	326.44	237.04	214.6
G10090_3071	14028	Evx1	0	0	0	0	0	0	0	0	0	0	0	0	0	0	0	0	0	0	0	0.02	0	0	0	0	0	0	0.03	0	0	0	0	0	0	0	0	0	0	0	0	0	0	0	0	0	0	0	0
G10090_49557	115489402	LOC115489402	0	0	0	0	0	0	0	0.09	0	0	0	0	0	0	0	0	0	0	0	0	0	0	0	0	0	0	0	0	0	0	0	0	0	0	0	0	0	0.1	0	0	0	0	0	0	0	0	0
G10090_12660	76763	Mospd2	12.56	11.62	10.83	12.5	11.45	9.63	10.28	11	9.75	8.72	6.65	11.8	11.57	9.82	13.25	10.71	10.97	10.35	12.31	10.37	13.42	13.06	8.32	12.51	12.21	12.67	13.06	13.44	14.65	12.09	14.65	13.24	10.81	13.93	13.49	15.04	13.92	12.56	11.36	9.07	5.97	16.77	14.11	11.89	18.4	13.24	12.16
G10090_21675	171183	Vmn1r37	0.58	0	3.4	0	0	0	0	2.96	7.19	0	0	0.3	0	8.32	0.3	0	0	0	0	0	0.2	6.37	4.86	4.4	0.59	0.39	0.48	0	0.29	2.76	0.67	0	3.4	0	0	0	0	3.38	8.37	0	0	0.42	0	10.08	0.41	0	0
G10090_1393	20776	Tmie	1.79	0.93	1.47	1.66	1.17	0.51	0.71	1.4	0.58	0.53	0.62	1.74	1.82	1.54	1.45	1.31	1.44	1.9	1.24	1.27	0.87	1.06	0.74	1.13	1.39	1.19	1.07	1.04	0.69	0.97	2.08	1.07	1.47	1.85	1.38	0.79	0.96	1.6	0.67	0.55	0.55	2.48	2.22	1.87	2.01	1.62	1.59
G10090_888	67050	Nkap	5.02	4.81	4.11	5.22	4.96	3.99	4.68	5.17	4.5	3.82	2.35	5.24	4.76	4.75	6.04	5.05	4.76	4.63	4.83	4.68	5.5	5.46	3.64	5.03	5.11	5.25	5.61	5.59	5.11	5.45	5.86	5.48	4.1	5.82	5.85	6.23	6.33	5.9	5.25	3.97	2.11	7.45	5.8	5.75	8.38	6.24	5.28
G10090_22213	16693	Krtap11-1	0.75	0	12.01	0.92	0	0.08	0	0.26	1.47	0	0	2.9	4.96	0.77	49.02	11.15	31.12	9.19	35.86	0	10.99	16.36	4.69	4.01	0	8.02	1.83	0	0	0.59	0.87	0	11.99	1.02	0	0.13	0	0.3	1.71	0	0	4.12	6.05	0.93	68.04	13.78	34.51
G10090_1879	27355	Pald1	3.75	2.09	3.03	3.32	3.22	2.17	4.06	3.51	3.52	2.41	1.63	5.02	4.48	3.72	4.92	3.84	3.27	4.87	3.49	4.19	4.61	5.24	3.64	5.3	5.34	6.51	6.27	6.18	6	7.19	4.37	2.39	3.03	3.7	3.8	3.39	5.49	4.01	4.11	2.51	1.46	7.13	5.46	4.5	6.83	4.74	3.63
G10090_694	76707	Clasp1	10.56	10.61	8.73	9.09	10.03	14.34	11.38	10.2	10.96	10.67	4.71	10.71	9.44	9.42	11.66	9.33	8.97	8.37	10.05	9.75	12.55	9.79	4.74	10.44	9.51	9.71	9.07	9.82	9.9	8.98	12.31	12.09	8.72	10.13	11.82	22.39	15.41	11.66	12.78	11.09	4.22	15.22	11.51	11.4	16.19	11.52	9.94
G10090_26502	208166	Gm609	0.11	0.11	0	0.06	0.06	0.42	0.12	0	0.12	0.06	0.3	0.41	0.06	0.3	0.18	0.24	0.2	0.03	0.06	0.11	0.25	0	0.05	0.23	0.11	0.23	0.11	0.34	0.45	0.28	0.13	0.13	0	0.06	0.07	0.65	0.16	0	0.14	0.06	0.27	0.59	0.07	0.36	0.24	0.3	0.22
G10090_11447	105244829	Gm40365	0.59	0.43	0.62	0.47	0.47	0.81	0.5	0.37	0.56	0.4	0.21	0.54	0.39	0.51	0.51	0.37	0.72	0.48	0.44	0.54	0.95	0.34	0.41	0.89	0.46	0.77	0.44	0.52	0.5	0.43	0.68	0.49	0.62	0.53	0.55	1.27	0.67	0.42	0.65	0.41	0.19	0.77	0.47	0.62	0.71	0.46	0.8
G10090_12287	219024	Pip4p1	24.29	21.6	20.35	20.34	20.99	25.81	23.71	22.12	21.47	20.93	11.07	27.99	22.59	24.68	25.86	25.19	23.29	23.6	24.89	25.89	26.37	26.48	16.54	28.99	25.7	29.84	30.81	27.7	33.99	29.75	28.32	24.61	20.33	22.67	24.74	40.3	32.11	25.28	25.02	21.76	9.94	39.79	27.55	29.88	35.9	31.13	25.83
G10090_30724	22412	Wnt9b	0.04	0.07	0.03	0.03	0.01	0.03	0.07	0.07	0.01	0.02	0	0.02	0.01	0.1	0.06	0.03	0.02	0.07	0.01	0.04	0.1	0.09	0.05	0.04	0.08	0.11	0.03	0.08	0.11	0.07	0.05	0.08	0.03	0.03	0.02	0.04	0.1	0.08	0.02	0.02	0	0.03	0.02	0.13	0.08	0.03	0.02
G10090_26841	266632	Irak4	6.67	3.18	5.48	6.16	5.84	3.62	7.17	6.36	6.24	5.28	2.71	8.18	6.67	5.53	10.16	7.77	7	9.07	6.64	6.62	11.49	12.17	7.27	11.53	11.93	13.47	11.16	12.96	14.77	11.48	7.78	3.63	5.48	6.86	6.89	5.65	9.71	7.27	7.27	5.49	2.43	11.63	8.14	6.7	14.1	9.6	7.76
G10090_25220	226720	Becn2	0	0	0	0	0	0	0.04	0	0	0	0	0	0	0.04	0	0	0	0	0	0	0	0	0	0.04	0	0	0	0	0	0	0	0	0	0	0	0	0.06	0	0	0	0	0	0	0.05	0	0	0
G10090_29059	66143	Eef1e1	11.48	14.18	8.15	11.68	11.44	15.57	14.92	10.95	12.6	13.66	7.05	12.58	10.81	12.01	14.31	13.88	11.36	10.33	10.38	13.53	14.9	14.39	9.52	16.67	14.64	14.56	13.05	14.17	13.75	13.74	13.39	16.16	8.14	13.02	13.49	24.31	20.2	12.51	14.69	14.19	6.33	17.89	13.18	14.54	19.86	17.15	12.6
G10090_12396	69171	Cnppd1	30.77	47.77	20.69	30.05	35.55	56.89	41.05	36.1	38.94	32.61	20.83	37.54	34.84	33.85	27.9	38.28	34.67	27.36	33.13	44.92	47.06	38.13	20.16	38.76	37.78	40.18	40.63	36.95	43.35	42.31	35.89	54.44	20.67	33.5	41.91	88.83	55.59	41.25	45.38	33.89	18.7	53.36	42.48	40.98	38.73	47.3	38.45
G10090_4312	241547	Harbi1	4.77	5.05	3.45	4.8	5.94	5.27	4.49	3.86	3.68	4.42	3.14	5.72	5.15	4.68	4.62	4.88	4.73	5.07	5.33	5.49	5.27	5.44	4.06	4.57	4.97	4.68	5.53	5.31	3.75	4.33	5.56	5.75	3.45	5.36	7	8.22	6.08	4.41	4.29	4.59	2.82	8.12	6.28	5.67	6.41	6.04	5.25
G10090_29584	69083	Sult1c2	0.31	0.26	0.2	0.31	0.41	0.1	0.36	0.7	0.26	0.41	0.43	1.88	1.03	0.74	1.4	1.06	0.45	1.12	1.07	0.98	1.99	1.75	1.76	2.7	2.96	2.29	3.37	1.74	0.56	1.88	0.36	0.29	0.2	0.34	0.48	0.16	0.49	0.79	0.31	0.43	0.39	2.67	1.26	0.9	1.94	1.32	0.5
G10090_11590	105243944	Gm39653	0	0.07	0.07	0.07	0	0	0	0	0	0	0	0	0	0.08	0	0	0	0.07	0.07	0	0	0.07	0	0	0	0	0	0	0	0	0	0.09	0.07	0.08	0	0	0	0	0	0	0	0	0	0.09	0	0	0
G10090_1572	66394	Nosip	20.02	19.98	16.47	19.74	20.45	22.31	19.03	18.43	19.15	16.89	11.03	24.33	21.72	24.26	24.67	23.09	22.32	22.46	20.53	23.18	24.64	23.17	14.57	27.39	24.92	26.74	28.1	27.27	26.13	29.7	23.35	22.77	16.45	22	24.11	34.83	25.77	21.06	22.32	17.56	9.9	34.59	26.49	29.37	34.25	28.53	24.75
G10090_7498	235028	Zfp426	8.28	10.43	6.25	8.49	8.8	10.84	8.13	7.33	8.46	6.56	4.35	8.44	8.57	7.71	7.62	8.94	7.6	6.11	7.43	9.98	10.15	8.65	4.62	7.37	8.15	7.85	7.46	8.25	8.24	7.24	9.65	11.89	6.25	9.47	10.38	16.92	11	8.37	9.86	6.81	3.91	12	10.45	9.34	10.58	11.04	8.43
G10090_33184	239766	Rtp1	27.77	120.98	14.14	46.73	69.16	148.83	69.74	52.3	72	50.05	44.49	48.17	39.38	58.72	5.76	63.06	50.12	9.72	54.43	98.41	80.19	49.9	9.46	42.38	40.36	29.17	25.33	29.95	52.18	25.84	32.39	137.87	14.12	52.1	81.53	232.37	94.43	59.76	83.91	52.01	39.93	68.46	48.01	71.08	8	77.93	55.58
G10090_12988	675294	Gm9639	0	0	2.12	0	0	0	0	0	0.57	0	0	0.42	1.1	0.42	7.56	1.92	6.26	1.23	4.16	0	2.26	3.88	1.03	0.82	0	1.1	0.28	0	0	0.14	0	0	2.12	0	0	0	0	0	0.67	0	0	0.59	1.34	0.5	10.5	2.37	6.95
G10090_48745	115487193	Gm51691	0	0	0.01	0.01	0	0.01	0.02	0	0	0	0	0	0	0	0	0	0	0	0.01	0	0.01	0.01	0	0.02	0	0	0	0	0	0	0	0	0.01	0.01	0	0.01	0.02	0	0	0	0	0	0	0	0	0	0
G10090_20299	102635552	Gm32856	0.66	0.54	0.37	0.59	0.62	0.43	0.57	0.35	0.44	0.31	0.39	0.64	0.41	0.43	0.72	0.73	0.59	0.61	0.5	0.33	0.62	0.54	0.32	0.77	0.67	0.42	0.57	0.63	0.5	0.56	0.77	0.61	0.37	0.66	0.73	0.67	0.77	0.4	0.51	0.32	0.35	0.9	0.5	0.52	1	0.91	0.66
G10090_18393	54678	Zfp108	1.46	1.94	1.18	1.17	1.54	2.21	1.6	1.25	1.53	1.32	0.73	1.63	1.16	1.32	0.95	1.55	1.13	1.02	1.72	1.45	1.25	1.35	0.7	1.07	1.24	0.93	1.12	1.1	0.8	1.05	1.7	2.22	1.18	1.31	1.82	3.45	2.16	1.43	1.78	1.37	0.65	2.32	1.42	1.59	1.32	1.92	1.25
G10090_15189	228368	Slc35c1	15.07	11.4	15.35	12.57	14.93	14.75	14.87	15.33	16.61	12	11.15	18.55	15.89	16.77	17.6	17.31	15.69	16.71	15.23	15.99	20.66	25.73	19.46	22.54	21.71	23.46	22.41	23.94	21.28	24.05	17.58	12.99	15.33	14.02	17.6	23.03	20.14	17.52	19.36	12.47	10	26.36	19.37	20.3	24.43	21.4	17.4
G10090_2496	73916	Ift57	12.06	14.27	8.82	11.88	13.77	13.1	14.57	12.64	13.17	9.88	7.43	15.53	14	12.32	11.93	14.87	13.39	13.58	14.43	15.99	16.21	15.82	9.75	16.65	16.96	14.91	17.66	16.59	16.04	16.51	14.06	16.26	8.81	13.24	16.24	20.46	19.73	14.45	15.34	10.27	6.67	22.08	17.07	14.92	16.56	18.38	14.84
G10090_15397	19057	Ppp3cc	7.8	16.62	6.24	9.22	11.78	18.92	13.25	10.87	11.3	9.8	7.69	11.29	10.06	10.86	6.1	11.42	8.74	7.7	11.7	16.62	14.57	12.51	5.31	12.21	9.89	11.19	10.77	12.05	14.22	12.2	9.09	18.94	6.23	10.27	13.89	29.53	17.94	12.42	13.17	10.19	6.91	16.05	12.26	13.14	8.47	14.11	9.69
G10090_24608	238673	Zfp367	3.6	3.55	2.51	3.38	3.86	3.76	2.7	3.77	3	2.91	1.94	4.07	3.12	3.1	3.78	3.79	2.6	2.92	3.58	3.1	4	3.48	2.08	3.47	2.78	4.09	3.41	4.26	3.75	3.09	4.2	4.04	2.51	3.76	4.56	5.86	3.65	4.3	3.5	3.03	1.74	5.79	3.8	3.75	5.25	4.68	2.88
G10090_20183	171264	Vmn1r66	0.05	0.05	0.14	0	0	0	0	0.05	0.1	0	0	0	0	0.25	0	0	0	0	0	0	0	0.34	0.23	0.15	0	0	0	0	0	0.05	0.06	0.06	0.14	0	0	0	0	0.06	0.12	0	0	0	0	0.3	0	0	0
G10090_11854	258396	Olfr1305	0	0.94	0	0	0.19	0.09	0	0	0	0.19	0.09	0.28	0	0	0.09	0	0	0	0.09	0.38	0.19	0	0	0.09	0	0.09	0	0	0	0	0	1.07	0	0	0.22	0.14	0	0	0	0.2	0.08	0.4	0	0	0.13	0	0
G10090_25643	69202	Ptms	261.37	168.19	206.71	211.78	209.42	200.56	221.5	230.41	217.91	176.1	90.65	324.13	287.51	329.11	333.56	254.3	266.04	242.36	209.99	228.65	242.49	224.35	145.81	263.78	272.15	271.94	292.5	258.26	238.13	266.52	304.82	191.67	206.45	236.09	246.89	313.12	299.91	263.26	253.95	183.02	81.36	460.69	350.55	398.39	463.01	314.24	295.02
G10090_15065	12062	Bdkrb2	0.78	0.2	1.35	0.49	0.49	0.14	1.01	0.81	0.57	0.75	0.2	0.69	0.82	0.94	1.29	0.53	0.68	0.61	0.82	0.65	0.92	0.54	0.49	0.76	0.71	0.69	0.59	0.93	0.36	0.72	0.91	0.23	1.35	0.55	0.58	0.22	1.37	0.92	0.67	0.78	0.18	0.98	1	1.14	1.79	0.65	0.75
G10090_10479	16818	Lck	0.49	0.57	0.66	0.69	0.7	0.73	0.89	0.95	0.54	0.6	0.71	3.39	2.79	2.04	2.89	3.35	2.06	3.99	3.19	2.84	4.98	7.06	4.53	7.1	7.28	18.55	17.6	15.91	19.15	21.48	0.57	0.65	0.66	0.77	0.83	1.14	1.21	1.09	0.63	0.63	0.64	4.82	3.4	2.47	4.01	4.13	2.28
G10090_28344	12572	Cdk7	4.38	5.5	3.52	4.34	4.57	5.88	4.76	4.65	4.78	4	2.61	4.82	4.08	3.94	4.32	4.19	4.02	3.44	4.04	4.57	4.6	4.22	2.78	4.36	4.4	4.33	4.27	4.48	4.22	4.02	5.11	6.27	3.51	4.84	5.39	9.18	6.44	5.32	5.57	4.15	2.35	6.85	4.97	4.77	5.99	5.17	4.46
G10090_27067	269614	Pank4	9.34	9.76	7.48	8.02	9.2	11.18	10.51	8.3	8.49	9.48	5.35	9.59	8.88	9.27	10.34	9.9	7.85	9.19	7.7	11.15	10.16	9.88	5.89	10.08	10.42	10.35	9.49	9.93	10.33	10.03	10.89	11.12	7.47	8.94	10.84	17.45	14.23	9.48	9.89	9.85	4.8	13.63	10.83	11.23	14.35	12.23	8.71
G10090_23771	214764	Edrf1	4.57	5.3	4.4	4.03	4.97	6.39	5.34	4.23	5.03	4.72	2.58	4.15	3.62	3.82	3.95	3.84	3.91	3.72	4.59	5	6.12	5.21	2.83	4.21	4.43	4.36	4.47	4.37	4.35	4.34	5.33	6.04	4.4	4.5	5.85	9.98	7.23	4.83	5.86	4.9	2.32	5.89	4.41	4.63	5.48	4.75	4.34
G10090_6728	269608	Plekhg5	8.06	4.78	7.22	7	7.21	5.94	5.86	5.03	4.44	4.3	2.7	9.76	9.01	8.69	10.78	7.24	6.96	8.54	6.57	7.08	5.8	4.61	4.23	6.01	5.2	6.26	5.67	6.18	4.37	5.75	9.4	5.45	7.21	7.8	8.5	9.28	7.93	5.75	5.18	4.46	2.43	13.87	10.99	10.52	14.96	8.95	7.71
G10090_20852	544922	Zkscan4	1.13	1.93	0.57	0.66	0.83	1.92	1.19	0.69	1.05	0.7	0.6	1.02	0.78	1.07	0.7	0.66	1.11	0.69	0.83	1.01	1.13	0.97	0.44	0.83	0.74	0.8	0.68	0.83	0.98	0.79	1.32	2.2	0.57	0.74	0.98	3	1.61	0.79	1.23	0.73	0.54	1.45	0.96	1.29	0.97	0.81	1.24
G10090_5952	13179	Dcn	627.92	344.27	392.4	484.28	475.47	243.42	459.18	506.67	413.65	372.17	196.57	639.83	643.87	484.73	781.17	528.07	593.6	535.91	406.7	462.54	409.91	308.02	293.82	393.27	412.57	500	525.53	522.65	391.85	487.58	732.33	392.33	391.9	539.87	560.56	380.04	621.71	578.92	482.07	386.8	176.42	909.39	785.04	586.79	1084.33	652.54	658.26
G10090_6837	228026	Pdk1	12.18	11.34	11.48	11.34	12.64	13.35	10.47	9.6	9.78	9.62	6.01	11.31	11.61	11.88	10.87	12.31	10.47	10.12	11.88	8.39	9.74	10.89	6.63	9.94	9.24	10.82	10.3	11.22	10.98	11.25	14.21	12.92	11.46	12.64	14.9	20.85	14.18	10.97	11.39	9.99	5.4	16.08	14.15	14.38	15.09	15.21	11.61
G10090_18419	228866	Pcif1	18.61	17.77	15.17	17.78	18	21.03	19.41	17.69	17.01	16.42	8.06	22.33	18.27	20.99	18.06	18.98	17.09	18.2	17.9	19.91	21.34	18.69	11.27	21.03	19.13	20.19	19.69	20.39	21.68	21.85	21.71	20.25	15.15	19.82	21.22	32.84	26.27	20.21	19.82	17.07	7.24	31.74	22.28	25.41	25.07	23.45	18.95
G10090_24778	69938	Scrn1	12.18	37.97	7.84	17.91	24.01	45.89	33.11	17.93	25.63	16.81	13.54	15.85	15.33	20.01	6.93	17.47	15.69	8.01	17.56	26.74	24.3	16.86	5.12	16	15.67	12.25	11.06	13.12	16.49	12	14.2	43.27	7.83	19.97	28.31	71.65	44.83	20.49	29.87	17.47	12.16	22.52	18.7	24.22	9.63	21.59	17.4
G10090_17423	72022	Slc35f2	2.68	0.89	1.77	1.62	1.98	1.17	1.46	1.78	1.19	1.64	0.72	2.23	2.55	1.62	4.64	1.87	1.53	1.82	1.93	1.65	2.87	2.14	1.54	2.58	2.73	3.05	2.72	3.06	0.9	2.53	3.13	1.02	1.77	1.8	2.33	1.82	1.98	2.04	1.39	1.7	0.64	3.17	3.11	1.96	6.44	2.31	1.69
G10090_17065	13119	Cyp4a14	0	0	0	0	0	0	0	0	0	0	0	0	0	0	0	0	0	0	0	0	0	0	0	0.03	0	0	0	0.03	0	0	0	0	0	0	0	0	0	0	0	0	0	0	0	0	0	0	0
G10090_4944	15468	Prmt2	12.38	18.1	9.77	13.59	14.02	25.24	14.56	12.88	13.81	11.96	7.15	13.07	12.36	14.04	9.07	14.46	13.17	8.78	12.6	17.3	15.59	14.39	5.65	13.95	13.64	11.67	10.69	10.36	10.68	11.64	14.44	20.63	9.76	15.15	16.53	39.4	19.71	14.71	16.09	12.43	6.42	18.57	15.07	16.99	12.6	17.87	14.61
G10090_11929	26400	Map2k7	24.74	24.64	18.68	23.53	24.54	26.32	25.34	24.02	22.18	21.9	12.17	26.6	23.55	24.99	25.36	23.53	22.81	21.58	22.61	24.48	23.21	20.79	13.75	24.98	21.43	22.8	23.92	22.08	22.23	23.27	28.86	28.08	18.66	26.23	28.93	41.09	34.31	27.45	25.85	22.76	10.92	37.8	28.71	30.25	35.2	29.08	25.3
G10090_21375	100041281	Gm3250	0	0	1.84	0.1	0	0	0	0.21	0.21	0	0	0.63	1.7	0	8.36	3.22	5.96	2.52	5.85	0	2.66	3.5	1.1	1.12	0	0.76	0.12	0	0	0.17	0	0	1.84	0.11	0	0	0	0.24	0.24	0	0	0.9	2.07	0	11.61	3.98	6.61
G10090_18148	228775	Trib3	6.5	11.78	5.58	9.65	10.9	9.87	8.1	7.73	7.84	8.01	3.78	6.35	7.96	6.12	5.5	7.67	7.07	4.19	6.48	7.6	11.58	8.54	3.43	6.87	8.68	7.4	6.15	7.68	9.59	7.12	7.59	13.42	5.57	10.75	12.85	15.42	10.97	8.83	9.14	8.32	3.39	9.03	9.7	7.41	7.63	9.47	7.83
G10090_32711	13168	Dbil5	1.24	0.44	0.81	1.67	0.22	0.83	1.06	1.8	1.33	0.64	0.58	1.91	0.84	2.51	3.85	1.27	0.42	1.05	2.35	0.87	2.4	1.08	0.8	1.06	2.17	1.07	0.43	1.53	0	1.31	1.45	0.5	0.8	1.86	0.25	1.3	1.44	2.06	1.55	0.67	0.52	2.71	1.02	3.04	5.34	1.57	0.46
G10090_1019	23939	Mapk7	7.62	7.83	5.45	7.18	7.2	10.78	8.85	7.38	7.88	6.86	3.16	8.42	7.37	8.18	8.13	7.74	7.73	6.89	7.22	8.85	9.58	8.78	4.65	9.93	8.22	10.39	9.52	8.63	9.32	10.18	8.88	8.92	5.44	8	8.49	16.83	11.99	8.44	9.18	7.13	2.84	11.96	8.98	9.9	11.28	9.56	8.57
G10090_4704	239188	Enox1	1.96	6.8	1.17	2.71	3.08	8.81	5.15	3.53	4.15	2.72	2.27	2.64	2.39	3.56	0.92	3.54	3.11	1.23	3.08	5.7	4.69	4.17	0.97	3.39	2.8	1.93	2.38	2.23	3.87	2.86	2.28	7.75	1.17	3.02	3.63	13.76	6.98	4.03	4.83	2.83	2.03	3.75	2.91	4.3	1.28	4.38	3.45
G10090_49713	115489720	Gm37116	2.02	1.7	0.96	0.52	0.55	0.51	0.52	2.89	2.31	0.54	0.48	0	0.51	0.49	1.07	1.08	1.05	0.53	0.54	0.55	0.56	0.56	2.05	0.53	0	0	1.16	2.26	2.26	0.58	2.35	1.94	0.96	0.58	0.65	0.79	0.71	3.31	2.69	0.56	0.43	0	0.62	0.59	1.48	1.34	1.17
G10090_26877	20818	Srprb	20.47	25.53	20.15	22.24	21.94	30.72	26.76	22.77	24.34	22.96	13.53	22.34	19.67	21.32	19.29	21.47	19.75	18.19	21.2	25.89	26.63	27.77	16.15	23.64	24.7	22.99	20.19	22.98	23.52	22.36	23.87	29.09	20.12	24.79	25.86	47.97	36.23	26.01	28.36	23.86	12.14	31.75	23.99	25.81	26.77	26.53	21.9
G10090_827	109778	Blvra	13.89	12.07	13.27	12.71	14.13	10.5	13.74	12.13	10.78	10.88	7.95	18.2	15.74	15.08	18.55	14.93	15.52	16.86	15.8	16.36	17.78	19.39	11.54	18.39	21.85	21.33	23.54	19.18	20.13	21.41	16.2	13.75	13.25	14.17	16.65	16.4	18.61	13.86	12.56	11.31	7.13	25.87	19.19	18.26	25.75	18.44	17.21
G10090_21587	69528	1700030J22Rik	2.27	4.39	1.45	2.8	2.93	5.39	3.13	2.86	3.44	2.7	1.63	2.96	2.27	3.21	1.62	2.97	2.86	2.15	2.62	4.07	4.02	3.31	1.65	3.14	3.12	3.14	2.93	3.15	2.88	2.7	2.64	5	1.45	3.12	3.45	8.42	4.24	3.27	4.01	2.81	1.46	4.21	2.77	3.89	2.25	3.67	3.17
G10090_21393	68611	Mrpl28	35.14	29.76	30.08	31.38	34.64	38.64	29.24	30.75	32.68	30.48	18.93	36.34	33.22	32.07	36.85	36.83	32.02	32.65	31.18	36.54	33.56	31.08	19.12	34.92	36.91	33.16	33.05	30.73	28.02	36.87	40.98	33.92	30.04	34.98	40.83	60.32	39.59	35.14	38.09	31.68	16.99	51.65	40.51	38.82	51.15	45.52	35.51
G10090_6465	13482	Dpp4	1.93	2.68	2.07	1.91	1.71	1.38	1.11	1.7	1.74	1.3	2.99	3.28	2.69	2.51	1.93	3.13	3.35	3.42	3.18	3.02	3.08	3.81	3.43	2.96	2.91	4.55	3.99	3.65	4.19	4.17	2.25	3.05	2.07	2.13	2.01	2.15	1.5	1.94	2.03	1.36	2.69	4.66	3.28	3.04	2.68	3.87	3.71
G10090_23627	15364	Hmga2	0.47	1.43	0.21	0.98	1.67	3.93	2.45	2.3	2.17	2.37	0.51	1.24	1.11	1.1	0.43	1.18	0.98	0.49	1.02	1.83	2.56	1.84	0.42	2.26	1.51	2.05	2.03	2.03	3.67	2	0.55	1.63	0.21	1.09	1.97	6.14	3.32	2.63	2.53	2.47	0.46	1.76	1.36	1.33	0.59	1.46	1.09
G10090_33567	121021	Cspg4	5	1.35	4.24	3.28	2.67	1.58	4.24	3.01	1.85	1.69	1.05	5.12	3.96	3.2	5.56	2.65	2.91	2.93	2.35	2.75	1.85	1.68	1.54	1.82	1.79	2.03	2.08	1.83	0.68	1.63	5.84	1.54	4.23	3.66	3.15	2.47	5.74	3.44	2.16	1.76	0.94	7.28	4.83	3.88	7.72	3.27	3.22
G10090_9184	26895	Cops7b	8.76	9.96	7.51	6.46	9.09	10.3	8.96	8.67	8.2	7.12	4.09	9.64	8.14	7.89	9.09	8.55	8.64	7.27	7.96	10.35	8.97	8.75	4.96	10.37	8.43	10.05	9.15	8.78	9.15	8.66	10.22	11.35	7.5	7.2	10.72	16.08	12.14	9.91	9.56	7.4	3.67	13.71	9.92	9.55	12.62	10.56	9.58
G10090_6612	223604	Kcnk9	0	0	0.01	0	0	0.01	0.01	0.01	0.01	0	0.02	0	0	0.01	0.01	0.02	0	0	0	0	0	0	0	0.01	0	0.02	0.01	0	0	0	0	0	0.01	0	0	0.01	0.01	0.01	0.01	0	0.01	0	0	0.01	0.01	0.02	0
G10090_1478	102637099	Gm38495	9.21	9.29	7.04	8.46	9.62	9.96	11.27	9.15	8.85	8.01	4.42	8.93	7.14	7.77	9.02	7.58	7.79	7.47	8.13	8.17	9.69	9.15	4.8	9.05	8.22	8.92	9.63	8.78	9.34	8.34	10.74	10.58	7.03	9.44	11.34	15.55	15.27	10.46	10.31	8.32	3.97	12.7	8.71	9.4	12.52	9.36	8.64
G10090_25086	16638	Klra7	0.15	0.16	0.22	0.31	0.23	0.08	0.08	0.4	0.24	0.31	0.72	3.13	3.09	1.66	2.25	2.75	1.59	3	3.23	2.64	5.62	5.03	2.94	6.6	7.31	4.67	3.12	2.71	5.58	3.46	0.18	0.18	0.22	0.34	0.27	0.12	0.11	0.46	0.28	0.32	0.64	4.44	3.77	2.01	3.12	3.39	1.76
G10090_1170	17250	Abcc1	38.67	38.42	24.98	36.15	40.51	39.38	37.96	41.13	38.03	34.59	16.74	40.72	35.06	31.94	41.1	37.02	34.4	34.49	39.96	37.24	40.95	38.16	19.01	41.97	41.38	37.6	38.81	37.18	29.98	34.21	45.1	43.78	24.94	40.29	47.76	61.48	51.4	46.99	44.32	35.95	15.03	57.88	42.75	38.66	57.05	45.75	38.15
G10090_12381	20620	Plk2	17.4	16.9	12.76	15.42	19.2	22.23	17.98	16.58	18.23	17.26	7.31	19.43	18.13	16.84	23.4	15.4	13.8	15.55	16.61	15.89	14.71	12.47	7.82	14.1	14.78	14.29	15.69	14.92	10.43	14.68	20.29	19.25	12.75	17.19	22.64	34.71	24.35	18.95	21.25	17.94	6.56	27.62	22.1	20.39	32.48	19.03	15.3
G10090_7492	633640	Tmem267	8.73	8.1	8.59	4.3	11.01	8.78	7.59	7.06	6.36	4.82	3.2	6.73	5.09	5.81	8.37	4.9	8.56	7.39	5.85	7.44	6.84	7.09	5.05	6.24	5.62	9.17	6.67	6.27	5.63	6.8	10.18	9.23	8.57	4.79	12.98	13.71	10.27	8.06	7.42	5.01	2.87	9.57	6.21	7.04	11.63	6.06	9.5
G10090_20465	105247198	Gm42337	0	0.08	0.08	0	0	0.08	0	0	0	0	0	0.08	0.08	0	0.08	0	0.08	0.08	0	0	0.08	0	0	0.08	0	0.24	0.08	0.16	0	0.16	0	0.09	0.08	0	0	0.13	0	0	0	0	0	0.12	0.1	0	0.11	0	0.09
G10090_5571	56187	Rabggta	14.07	12.92	11.07	11.73	13.45	15.26	15.02	12.64	12.56	11.52	7.09	15.16	14.8	12.92	15.79	12.77	12.01	13.34	14.4	13.68	15	13.32	8.14	15.43	15.42	14.35	15.6	13.59	14.38	15.45	16.41	14.72	11.06	13.08	15.86	23.83	20.34	14.44	14.64	11.97	6.37	21.55	18.05	15.64	21.92	15.78	13.32
G10090_24298	81014	Vmn1r58	0.82	1.05	1.09	1.24	1.03	1.63	0.9	0.93	1.52	1.23	0.82	0.77	1.21	1.52	0.85	1.02	1.06	0.94	0.97	1.16	0.87	1.94	0.84	1.59	1.02	1.32	0.91	1.19	1.16	1.47	0.96	1.2	1.09	1.38	1.22	2.54	1.22	1.06	1.77	1.28	0.73	1.1	1.47	1.84	1.18	1.26	1.18
G10090_25229	22666	Zbtb14	7.54	7.83	5.17	7.56	8.37	9.19	7.47	8.04	6.74	5.52	3.74	7.9	7.58	7.11	7.4	8.16	7.02	6.17	6.71	7.22	7.21	6.33	3.66	6.45	7.02	6.36	7.07	6.98	7.15	6.49	8.79	8.92	5.16	8.43	9.86	14.34	10.12	9.19	7.86	5.74	3.35	11.23	9.24	8.6	10.27	10.08	7.79
G10090_1978	76809	Bri3bp	4.34	9.91	5.35	6.31	8.65	22.01	9.25	7.07	10.1	7.38	4.33	5.77	7.08	9.37	2.51	8.43	6.7	4.15	6.68	7.65	5.65	5.44	2.97	5.09	4.75	4.64	5.29	4.54	6.47	5.33	5.06	11.3	5.34	7.03	10.19	34.37	12.52	8.08	11.78	7.67	3.89	8.21	8.64	11.34	3.48	10.41	7.43
G10090_27551	67887	Saraf	139.08	278.92	117.28	148.92	183.96	331.05	189.32	168.06	188.65	159.85	119.49	163.56	149.5	194.9	100.79	184.63	166.04	110.15	169.27	250.9	214.9	188.81	91.04	178.65	162.02	159.89	146.15	153.31	187.89	155.04	162.21	317.86	117.13	166.02	216.88	516.87	256.33	192.02	219.86	166.14	107.25	232.48	182.28	235.93	139.91	228.15	184.13
G10090_20554	17436	Me1	50.68	24.9	39.27	41.09	39.55	21.73	42.29	41.84	37.67	34.04	11.8	39.99	40.57	32.97	56.24	33.66	36.94	36.05	38.18	28.74	36.05	33.01	20.55	34.25	32.93	34.42	35.98	33.41	17.39	27.95	59.1	28.38	39.22	45.81	46.63	33.92	57.26	47.81	43.9	35.38	10.59	56.84	49.46	39.92	78.07	41.59	40.96
G10090_1193	76770	Csta2	0	0.25	0	0.24	0	0.24	0.24	0	0.25	0.73	0.23	0.24	0	0	0	0.24	0	0	0	0.74	1.03	2.01	0.91	0.96	1.25	1.97	0.5	1.51	2.22	2.05	0	0.28	0	0.26	0	0.37	0.33	0	0.3	0.76	0.21	0.34	0	0	0	0.3	0
G10090_27941	214240	Disp2	0.55	0.7	0.5	0.61	0.53	1.11	0.4	0.52	0.95	0.46	0.17	0.55	0.61	1.31	0.34	0.53	0.46	0.41	0.47	0.65	0.57	1.55	0.78	1.05	0.6	0.4	0.25	0.42	0.44	0.76	0.65	0.79	0.5	0.68	0.62	1.73	0.54	0.6	1.11	0.48	0.15	0.78	0.74	1.59	0.47	0.66	0.5
G10090_11292	12771	Ccr3	0.06	0.49	0.02	0.08	0.1	0.32	0.13	0.11	0.04	0.18	0.02	0.33	0.12	0.02	0.08	0.1	0.04	0.1	0.02	0.14	0.13	0.12	0.11	0.31	0.18	0.24	0.46	0.38	0.5	0.2	0.07	0.56	0.02	0.09	0.12	0.51	0.17	0.12	0.05	0.19	0.02	0.47	0.15	0.03	0.12	0.13	0.04
G10090_31507	171239	Vmn1r76	0	0	0	0	0	0	0	0	0	0	0	0	0	0	0	0	0	0	0	0	0	0	0	0	0	0	0	0	0	0.09	0	0	0	0	0	0	0	0	0	0	0	0	0	0	0	0	0
G10090_15210	17387	Mmp14	49.08	23.09	36.3	38.38	36.75	20.38	76.8	33.79	29.51	26.51	15.42	56.95	46.03	44.74	51.3	37.92	33.22	41.79	31.93	37.73	40.28	48.96	28.45	54.21	43.77	68.36	67.53	60.22	76.91	73.81	57.24	26.31	36.26	42.78	43.33	31.81	103.99	38.61	34.4	27.55	13.84	80.94	56.12	54.16	71.21	46.86	36.84
G10090_2738	78781	Zc3hav1	16	15.25	12.33	14.65	15.27	21.05	21.22	21.09	21.25	20.16	9.56	21.68	17.77	16.17	19	23.89	22.72	20.07	21.61	22.58	26.17	30.94	13.81	27.68	25.09	29.65	28.14	28.39	35.12	32.07	18.66	17.37	12.31	16.34	18	32.87	28.73	24.09	24.76	20.95	8.58	30.81	21.67	19.57	26.37	29.52	25.19
G10090_27281	14997	H2-M9	0.5	0.08	0.87	0.22	0.38	0	0.29	0.73	0.95	0	0	0.55	0	2.73	0.25	0.16	0.08	0.14	0.16	0.08	0	1.95	1.12	1.6	0.24	0.22	0.15	0.07	0.08	0.75	0.59	0.09	0.87	0.24	0.45	0	0.4	0.83	1.1	0	0	0.79	0	3.3	0.34	0.2	0.09
G10090_27761	20641	Snrpd1	46.8	55.59	36.29	51.61	50.15	43.29	50.27	56.94	56.35	54.17	27.98	64.59	51.68	46.42	63.14	52.67	52.8	41.77	51.8	53.69	64.96	67.98	39.34	65.26	59.52	75.04	75.83	73.25	63.35	68.44	54.58	63.35	36.25	57.54	59.13	67.59	68.06	65.06	65.67	56.29	25.11	91.8	63.01	56.19	87.64	65.09	58.55
G10090_21725	105245580	A930018O16Rik	0.07	0	0.42	0	0	0.07	0.07	0.52	0.15	0.14	0.07	0.22	0.21	0.07	0.36	0.07	0.14	0.28	0	0.22	0.44	0.21	0.07	0.21	0.07	0.14	0.28	0.14	0.35	0.28	0.08	0	0.42	0	0	0.11	0.1	0.59	0.17	0.15	0.06	0.31	0.26	0.09	0.5	0.09	0.15
G10090_9144	17001	Ltc4s	4	3.62	3.6	4.64	4.45	7.11	4.6	3.27	2.72	5.06	2.35	4.88	5.23	5.22	5.11	5.26	3.47	3.57	3.57	4.65	6.03	3.57	1.99	5.55	6.29	8.95	12.5	10.05	8.05	10.39	4.67	4.13	3.59	5.17	5.24	11.1	6.23	3.74	3.17	5.26	2.11	6.93	6.38	6.32	7.09	6.49	3.85
G10090_22087	329460	Olfr1193	0	0.46	0	0.09	0	0.36	0.09	0.09	0	0	0.59	0.37	0	0	0	0.09	0	0	0	1.28	0.28	0	0	0	0	0.09	0	0.09	0.18	0	0	0.52	0	0.1	0	0.56	0.12	0.11	0	0	0.53	0.52	0	0	0	0.11	0
G10090_6385	637898	Vmn2r60	0.03	0	0.13	0.03	0	0	0	0.03	0.05	0	0	0	0	0.16	0	0	0	0	0	0	0	0.13	0.07	0.11	0	0	0	0	0	0.05	0.03	0	0.13	0.03	0	0	0	0.03	0.06	0	0	0	0	0.2	0	0	0
G10090_18116	100040335	Gm20836	0	0	0	0	0	0	0	0	0	0	0	0	0	0	0	0	0	0	0	0.01	0	0	0	0	0	0	0	0	0	0	0	0	0	0	0	0	0	0	0	0	0	0	0	0	0	0	0
G10090_3363	19325	Rab10	53.7	47.94	46.51	50.58	46.27	56.6	51.38	50.84	51.68	48.31	27.57	58.13	54.45	48.19	75.6	55.18	50.86	51.53	52.16	53.21	64.6	54.8	33.47	54.38	52.13	55.07	50.57	57.03	50.65	55.02	62.63	54.63	46.45	56.39	54.55	88.36	69.56	58.09	60.23	50.21	24.75	82.62	66.39	58.34	104.94	68.18	56.4
G10090_3593	213582	Map9	2.35	6.5	1.7	3.21	4.35	7.36	4.19	3.44	4.34	3.08	2.24	3.01	2.85	3.36	2.05	3.13	2.96	2.17	3.67	4.56	5.17	4.39	1.77	3.63	4.09	2.97	2.94	3.45	3.81	3.08	2.74	7.41	1.7	3.58	5.13	11.49	5.67	3.93	5.06	3.2	2.01	4.28	3.48	4.07	2.84	3.87	3.28
G10090_31766	257975	Olfr598	1.87	6.82	0.44	2.72	6.04	16.92	12.39	7.82	10.11	6.1	3.02	2.01	4.87	6.41	0.18	6.68	6.53	0.36	5.85	5.38	8.01	4.25	0.25	4.57	4.06	2.96	1.87	3.17	6.09	1.44	2.18	7.77	0.44	3.03	7.12	26.41	16.78	8.94	11.78	6.34	2.71	2.85	5.93	7.76	0.25	8.25	7.24
G10090_8720	258998	Olfr177	0.47	2.39	0.27	1.78	1.04	1.69	1.14	0.59	0.68	0.57	0.61	0.95	0	0.48	0.38	0.65	0.55	0.19	0.28	1.91	1.35	0.19	0.18	0.56	0.19	0.09	0.28	0.47	0.38	0.76	0.54	2.72	0.27	1.98	1.22	2.64	1.55	0.68	0.79	0.59	0.55	1.36	0	0.58	0.53	0.81	0.61
G10090_33463	100039042	Gm2016	0	0	0	0	0	0	0	0	0	0	0.04	0.04	0	0	0	0	0	0	0	0	0	0	0	0	0	0	0	0	0	0	0	0	0	0	0	0	0	0	0	0	0.03	0.06	0	0	0	0	0
G10090_13395	18045	Nfyb	9.37	10.84	6.8	9.43	10.11	9.93	10.35	9.41	10.11	8.85	5.21	11.16	9.4	9.73	10.05	9.83	9.28	7.36	9.62	10.55	12.19	11.38	6.85	9.84	10.73	11.56	11.2	9.77	10.88	9.94	10.93	12.35	6.79	10.51	11.92	15.5	14.01	10.75	11.78	9.2	4.68	15.86	11.46	11.78	13.94	12.15	10.3
G10090_25739	12700	Cish	6.51	3.3	8.18	6.15	5.46	4.74	9.41	11.29	8.47	11.21	2.88	7.51	8.56	6.88	10.41	6.73	6.79	7.61	7.36	5.96	9.33	10.49	6.39	11.51	10.69	13.32	16.37	11.83	21.72	18.55	7.6	3.76	8.17	6.86	6.43	7.39	12.74	12.9	9.87	11.65	2.59	10.67	10.43	8.32	14.44	8.31	7.53
G10090_14598	66048	Emc6	30.61	35.18	28.75	33.42	32.24	35.82	33.77	35.75	34.6	34.42	20.13	37.82	35.4	32.74	41.5	35.97	33.42	32.07	34.24	38.77	35.88	34.68	19.48	36.24	35.75	35.88	39.53	35.26	31.42	32.85	35.7	40.09	28.71	37.26	38.01	55.92	45.72	40.84	40.32	35.77	18.07	53.76	43.16	39.64	57.61	44.44	37.06
G10090_18425	230622	Skint6	0	0	0.1	0	0	0	0	0	0	0	0	0.03	0.03	0	0.19	0.12	0.05	0.02	0.03	0.02	0.08	0	0.03	0.02	0	0.03	0	0	0	0	0	0	0.1	0	0	0	0	0	0	0	0	0.05	0.04	0	0.26	0.15	0.06
G10090_10001	407785	Ndufs6	126.5	124.57	108.67	130.04	119.12	123.36	126.05	144.8	123.08	135.91	105.07	135.06	154.84	141.12	156.66	124.76	129.5	128.47	127.5	152.34	140.34	120.07	86.15	132.04	122.57	134.93	163.93	144.24	119.03	138.52	147.53	141.95	108.53	144.97	140.43	192.59	170.66	165.45	143.43	141.25	94.3	191.96	188.79	170.83	217.46	154.17	143.6
G10090_5934	224432	Scaf4	11.43	10.67	8.25	10.17	12.11	14.77	11.82	12.26	11.94	10.18	4.93	11.42	10.36	11	10.32	11.14	10.19	9.1	10.58	12.13	14.08	11.66	6.65	11.77	11.21	11.72	11.31	11.03	11.97	11.71	13.33	12.16	8.24	11.33	14.28	23.05	16.01	14.01	13.92	10.58	4.42	16.23	12.63	13.31	14.32	13.77	11.3
G10090_20799	20254	Scg2	0.92	3.72	0.45	1.17	1.57	4.43	1.74	1.03	1.54	1.85	1.08	1.13	1.03	0.86	0.18	0.89	0.82	0.28	1.3	2.68	2.03	1.06	0.14	0.99	0.68	0.41	0.38	0.35	0.5	0.42	1.08	4.24	0.45	1.31	1.85	6.91	2.35	1.18	1.79	1.93	0.97	1.6	1.25	1.04	0.26	1.1	0.91
G10090_21980	623459	Faiml	0	0	0	0	0	0	0	0	0	0	0	0	0	0	0	0	0	0	0	0	0	0	0	0	0	0	0	0	0	0	0	0	0	0	0	0	0	0	0	0	0	0	0	0	0	0	0
G10090_11131	20148	Dhrs3	69.21	43.83	43.62	54.05	56.55	35.99	33.19	41.03	35.5	35.29	25.88	58.27	58.41	53.04	83.9	47.38	58.49	64.3	50.14	51.48	54.07	53.13	29.13	51.95	62.17	52.52	54.09	45.57	40.19	51.28	80.72	49.94	43.57	60.25	66.67	56.19	44.94	46.88	41.37	36.68	23.23	82.82	71.21	64.21	116.46	58.55	64.86
G10090_9006	19281	Ptprt	0.38	0.63	0.59	0.49	0.68	1.01	0.83	0.56	0.94	0.74	0.57	0.37	0.5	0.54	0.2	0.5	0.51	0.33	0.67	0.49	0.77	0.99	1.06	0.87	0.72	0.61	0.49	0.67	0.76	0.86	0.45	0.72	0.59	0.55	0.8	1.57	1.13	0.64	1.1	0.77	0.51	0.52	0.61	0.66	0.28	0.62	0.57
G10090_16789	73809	Satl1	0	0	0.03	0.03	0	0	0	0.03	0	0	0	0	0	0	0	0	0	0	0	0	0	0	0	0	0	0	0	0	0	0	0	0	0.03	0.03	0	0	0	0.03	0	0	0	0	0	0	0	0	0
G10090_12698	237523	Ptprq	0.01	0.03	0.01	0.01	0.01	0.07	0.05	0.03	0.06	0.02	0.02	0.02	0.04	0.03	0.02	0.02	0.02	0	0.01	0.02	0.01	0.02	0.01	0.01	0	0.01	0.01	0.02	0.01	0.02	0.01	0.04	0.01	0.01	0.01	0.11	0.07	0.04	0.08	0.02	0.02	0.03	0.05	0.04	0.03	0.03	0.02
G10090_2524	16841	Lect2	0	0	0	0	0.12	0	0	0	0	0	0	0	0	0.1	0	0	0	0	0.1	0	0.11	0	0	0	0	0	0	0	0.1	0	0	0	0	0	0.14	0	0	0	0	0	0	0	0	0.13	0	0	0
G10090_33094	258572	Olfr1032	3.15	7.32	0.91	3.54	5.26	11.39	8.73	5.21	7.26	4.45	2.01	1.43	3.29	4.49	0	5.49	2.85	0.28	7.32	5.32	6.14	4.05	0.17	3.83	2.91	3.18	2.14	2.93	4.11	1.22	3.68	8.35	0.91	3.94	6.21	17.79	11.82	5.95	8.46	4.63	1.8	2.03	4.01	5.44	0	6.78	3.16
G10090_13583	76629	Tmem270	0	0	0	0	0	0	0	0	0	0	0.1	0	0	0	0	0	0	0	0	0	0	0	0	0	0	0.09	0	0	0	0	0	0	0	0	0	0	0	0	0	0	0.09	0	0	0	0	0	0
G10090_6186	11448	Chrne	0.51	0	0.86	1.04	0.37	0	0.85	0.89	0.38	1.05	0.48	1.36	2.07	1.22	1.42	0.89	0.5	1.82	0.5	0.51	0.42	0.48	0.57	0.28	0.38	0.8	0.32	0.87	0.32	0.77	0.59	0	0.86	1.16	0.44	0	1.15	1.02	0.44	1.09	0.43	1.94	2.52	1.47	1.97	1.1	0.55
G10090_28472	15898	Icam5	0.38	0.09	0.18	0.42	0.27	0.09	0.32	0.3	0.16	0.18	0.04	0.34	0.38	0.16	0.59	0.29	0.2	0.38	0.36	0.36	0.3	0.09	0.06	0.11	0.29	0.46	0.46	0.2	0.09	0.18	0.44	0.1	0.18	0.47	0.31	0.14	0.43	0.35	0.19	0.19	0.04	0.49	0.47	0.2	0.82	0.35	0.22
G10090_27612	13448	Dok1	5.55	7.94	4.15	4.63	5.75	5.85	6.52	6.1	5.19	4.6	4.38	9.64	5.99	7.23	6.44	7.36	6.5	5.72	5.81	8.78	7.4	8.74	4.32	8.91	8.05	11.71	11.53	10.2	12.86	13.87	6.47	9.05	4.15	5.17	6.78	9.13	8.83	6.96	6.05	4.78	3.93	13.71	7.3	8.75	8.93	9.09	7.21
G10090_31347	12951	Crx	0	0	0.02	0	0	0	0	0	0	0	0	0	0	0	0	0	0	0	0	0	0	0	0	0	0	0	0	0	0	0	0	0	0.02	0	0	0	0	0	0	0	0	0	0	0	0	0	0
G10090_27087	66085	Eif3f	178.11	132.18	140.41	167.48	164.53	140.98	137.17	150.76	138.09	132	76.02	206.33	180.46	166.91	234.48	193.38	181.63	197.44	186.98	175.37	196.8	177.49	125.67	191.04	188.02	194.69	211.7	180.22	178.71	197.74	207.72	150.63	140.23	186.7	193.98	220.12	185.72	172.25	160.93	137.19	68.23	293.26	220.03	202.05	325.48	238.96	201.42
G10090_22367	258435	Olfr382	0	0.09	0	0	0	0	0	0	0	0.19	0	0	0.09	0.09	0	0	0.09	0	0	0	0.1	0	0	0	0	0	0	0	0.09	0	0	0.11	0	0	0	0	0	0	0	0.2	0	0	0.11	0.11	0	0	0.1
G10090_24097	117149	Tirap	6.38	4.21	4.63	5.81	5.67	4.35	6.77	7.44	7.42	7.17	2.72	5.75	4.94	4.07	6.37	5.27	5.03	6.39	5.5	5.14	7.6	8.17	5.06	8.08	9.24	7.93	7.2	7.92	8.01	7.27	7.44	4.79	4.63	6.48	6.68	6.79	9.16	8.5	8.64	7.45	2.44	8.17	6.02	4.93	8.85	6.51	5.57
G10090_11836	67161	Sclt1	4.36	6.55	3.46	4.61	5.06	4.94	4.05	3.85	4.68	3.91	2.89	4.66	3.77	3.87	4.34	4.66	4.38	4.06	4.57	5.18	5.73	5.21	2.98	4.96	4.76	4.53	5.16	4.55	4.27	4.4	5.09	7.47	3.45	5.14	5.96	7.71	5.49	4.39	5.46	4.06	2.6	6.63	4.6	4.68	6.02	5.76	4.85
G10090_8135	77771	Csrnp3	0.17	0.52	0.11	0.26	0.26	0.5	0.31	0.24	0.31	0.17	0.13	0.2	0.17	0.24	0.06	0.19	0.22	0.07	0.33	0.44	0.45	0.25	0.11	0.29	0.2	0.13	0.13	0.15	0.32	0.23	0.2	0.59	0.11	0.29	0.3	0.79	0.41	0.28	0.37	0.18	0.12	0.28	0.21	0.29	0.08	0.23	0.25
G10090_27414	18570	Pdcd6	49.48	50.56	43.15	50.9	52.43	47.28	51.92	52.76	54.69	48.21	27.85	59.7	55.4	51.99	58.69	55.47	51.19	51.91	53.34	54.19	59.2	52.31	36.19	61.19	55.7	65.53	71.14	61.79	56.96	60.42	57.7	57.62	43.09	56.74	61.82	73.81	70.29	60.29	63.73	50.11	25	84.85	67.54	62.94	81.47	68.55	56.76
G10090_1622	100043596	Vmn1r130	0	0	0	0	0	0	0	0	0	0	0	0	0	0.01	0	0	0	0	0	0	0	0	0	0	0	0	0	0	0	0	0	0	0	0	0	0	0	0	0	0	0	0	0	0.01	0	0	0
G10090_5841	259083	Olfr547	0.09	0.66	0	0	0.19	0.92	0.56	0.49	0.57	0.47	0.09	0.09	0	0.19	0	0.28	0	0.09	0.19	0	0.66	0.19	0	0.09	0.46	0.28	0	0.19	0.37	0	0.11	0.75	0	0	0.22	1.44	0.76	0.56	0.67	0.49	0.08	0.13	0	0.23	0	0.34	0
G10090_7994	11789	Apc	9.68	18.02	6.65	11.17	13.58	22.08	14.8	11.04	13.06	10.96	7.08	10.08	8.41	8.94	7.6	9.86	8.45	7.04	11.62	11.99	13.33	10.21	4.64	11.05	10.35	9.97	9.26	9.4	9.41	7.77	11.3	20.53	6.65	12.45	16	34.47	20.04	12.61	15.22	11.39	6.35	14.33	10.26	10.82	10.56	12.18	9.37
G10090_28759	18008	Nes	1.77	1.71	1.64	1.6	1.21	1.34	15.49	1.4	1.2	1.29	1.02	3.13	1.83	1.7	1.79	0.85	1.02	0.74	1	1.04	1.18	1.14	0.64	1.07	1.05	1.13	0.93	1.37	1.7	1.17	2.07	1.95	1.64	1.78	1.43	2.09	20.98	1.6	1.4	1.34	0.91	4.44	2.24	2.06	2.49	1.06	1.13
G10090_2329	77701	Lcn12	0.28	0.32	0	0.18	0.5	0.37	0.66	0.19	0.24	0.04	0.22	0.66	0.28	0.47	0	1.14	0.42	0.55	0	0.32	0.53	0.33	0.13	0.53	0.18	0.18	0.6	0.27	0.47	0.5	0.32	0.37	0	0.2	0.59	0.57	0.9	0.22	0.28	0.04	0.19	0.94	0.34	0.57	0	1.41	0.46
G10090_4678	20355	Sema4f	0.85	1.64	0.39	0.92	1.46	2.39	1.24	1.01	1.29	1.08	0.82	1.23	0.97	1.47	0.5	1.19	1.11	0.39	0.98	1.94	1.61	1.39	0.54	1.19	1.17	1.31	1.07	1.39	1.63	1.65	0.99	1.86	0.39	1.02	1.72	3.72	1.68	1.15	1.51	1.12	0.74	1.75	1.18	1.78	0.69	1.47	1.23
G10090_13259	18508	Pax6	5.12	8.83	5.21	5.77	7.19	11.36	5.93	5.55	5.99	5.25	5.23	6.95	5.94	6.28	4.26	5.93	5.38	4.37	5.6	8.75	7.67	8	5.42	7.66	6.68	7.68	6.71	7.57	9.12	7.89	5.97	10.06	5.21	6.43	8.47	17.74	8.03	6.34	6.98	5.45	4.69	9.88	7.24	7.61	5.92	7.33	5.96
G10090_137	13101	Cyp2d10	0	0	0.04	0	0	0	0	0	0	0	0	0	0	0	0	0	0	0.04	0.05	0	0	0	0	0.05	0.05	0	0	0.05	0.05	0.05	0	0	0.04	0	0	0	0	0	0	0	0	0	0	0	0	0	0
G10090_25458	18399	Slc22a6	0	0	0	0	0	0	0	0	0	0	0	0	0	0	0	0	0	0	0	0	0.02	0.02	0	0	0	0	0	0.02	0	0	0	0	0	0	0	0	0	0	0	0	0	0	0	0	0	0	0
G10090_30927	18590	Pdgfa	30.13	25.09	23.16	26.39	26.34	19.41	21.35	19.48	20.33	14.3	12.67	33.86	29.42	29.44	30.6	25.39	26.49	24.11	21.43	26.54	22.64	24.32	13.13	23.48	26	26.12	30.41	28.09	21.07	25.53	35.14	28.59	23.13	29.42	31.06	30.3	28.91	22.26	23.7	14.86	11.37	48.13	35.87	35.63	42.48	31.38	29.38
G10090_8407	232878	Zscan22	5.52	6.01	4.44	4.47	4.44	7.94	5.78	4.13	4.82	4.71	3.17	5.44	4.73	4.76	4.75	5.2	4.8	4.49	4.53	6.34	6.05	5.12	3.21	5.66	5.47	5.39	4.3	4.31	4.69	4.71	6.43	6.85	4.43	4.98	5.23	12.4	7.82	4.72	5.62	4.9	2.85	7.73	5.77	5.76	6.59	6.42	5.32
G10090_9500	11857	Arhgdib	84.22	55.29	59.98	61.7	64.85	50.97	88.66	83.4	72.83	60.27	35.41	148.38	90.37	92.85	129.2	128.77	104.82	130.98	102.39	126.31	171.01	225.05	104.63	224.81	187.94	302.09	281.1	252.46	334.1	295.55	98.23	63.01	59.9	68.79	76.45	79.57	120.05	95.29	84.88	62.64	31.78	210.89	110.18	112.4	179.34	159.13	116.24
G10090_21243	67370	Zfp606	3.48	5.17	3.19	3.78	4.7	5.96	4.89	3.91	3.64	3.28	2.64	3.86	3.53	3.66	2.63	3.29	3.6	2.85	3.47	4.98	4.43	3.23	2.1	3.4	2.88	3.37	3.02	3.17	3.63	2.89	4.05	5.89	3.18	4.21	5.54	9.3	6.62	4.47	4.24	3.4	2.37	5.49	4.31	4.43	3.65	4.07	3.99
G10090_21542	56217	Mpp5	7.16	8.02	6.08	7.04	7.66	8.59	8.32	7.72	7.65	6.53	4.04	7.01	6.71	5.87	6.7	6.68	5.77	5.76	6.26	7.25	8.14	7	3.74	6.73	7.3	6.15	6.25	7.21	6.68	5.68	8.35	9.14	6.07	7.85	9.03	13.41	11.26	8.82	8.91	6.78	3.62	9.96	8.18	7.1	9.3	8.26	6.4
G10090_29516	12331	Cap1	81.55	80.74	63.15	70.49	81.03	91.26	87.26	82.53	79.82	70.82	39.13	101.54	88.41	88.3	90.46	94.66	87.03	83.21	83.37	89.74	110.17	125.05	65.18	121.32	116.99	135.03	126.74	124.65	141.79	135.22	95.11	92.01	63.07	78.59	95.53	142.48	118.14	94.3	93.02	73.6	35.12	144.31	107.79	106.89	125.57	116.97	96.51
G10090_28571	230235	Frrs1l	0	0	0.05	0	0.02	0.03	0.02	0.02	0.07	0.05	0	0	0	0.02	0	0	0.02	0	0.02	0.02	0.02	0.03	0.02	0.02	0	0	0	0.03	0	0.02	0	0	0.05	0	0.02	0.05	0.02	0.02	0.08	0.05	0	0	0	0.02	0	0	0.02
G10090_18216	66377	Ndufc1	139.47	155.27	142.5	152.88	140.25	126.16	163.47	198.8	163.02	174.64	133.62	169.4	166.96	158.74	206.24	150.59	157.05	177.29	163.28	188.16	165.01	139.46	90.34	169.23	139.13	169.52	189.15	166.27	121.11	155.16	162.65	176.95	142.32	170.43	165.34	196.96	221.33	227.15	189.98	181.5	119.93	240.77	203.56	192.16	286.27	186.09	174.15
G10090_4866	75410	Kmt2b	12.82	10.95	9.89	11.89	12.5	14.31	12.37	11.36	11.42	10.52	5.3	14.09	11.83	12.14	12.85	13.15	11.17	11.86	12.2	12.86	13.5	12.47	7.73	13.26	12.45	12.76	12.33	11.81	13.7	13.36	14.95	12.48	9.88	13.26	14.73	22.34	16.74	12.98	13.31	10.93	4.75	20.03	14.42	14.7	17.84	16.26	12.39
G10090_1234	56708	Clcf1	6.35	2.74	5.34	4.79	5.1	2.23	5.69	5.39	3.42	3.9	2.08	7.6	5.82	4.98	7.52	5.35	4.61	4.98	4.37	5.54	5.12	5.3	3.21	6.53	5.48	5.87	6.23	6.7	5.62	6.37	7.41	3.12	5.33	5.34	6.01	3.48	7.7	6.16	3.99	4.06	1.87	10.8	7.1	6.03	10.44	6.61	5.12
G10090_2874	100609	Nsun5	5.49	4.91	4.78	4.35	3.86	4.56	4.73	4.7	4.07	4.32	2.2	4.85	3.87	4.84	5.33	5.06	4.6	4.93	3.7	4.75	5.28	4.71	2.76	5.63	4.42	4.66	4.16	4.47	4.05	5.02	6.4	5.6	4.77	4.85	4.56	7.12	6.4	5.38	4.75	4.49	1.98	6.89	4.72	5.86	7.4	6.26	5.11
G10090_9230	104027	Synpo	15.77	7.57	11.87	13.39	14.04	12.62	16.12	16.57	15.81	14.59	5.29	18.36	17.46	15.26	17.54	12.26	13.11	12.12	10.1	12.49	12.97	12.01	7.59	13.81	16.45	12.86	11.73	11.23	10.6	11.93	18.39	8.63	11.86	14.92	16.56	19.71	21.82	18.93	18.43	15.16	4.75	26.09	21.29	18.48	24.34	15.15	14.54
G10090_30007	105242869	Gm38958	0.34	0.18	0.34	0.52	0.35	0	0.18	0.37	0.18	0	0	1.23	0.87	0.53	0.18	0	0.17	0.35	0.35	0	0.9	0.53	0.16	0.53	0.71	0.88	1.07	0.9	0.53	1.08	0.4	0.21	0.34	0.58	0.42	0	0.24	0.42	0.21	0	0	1.75	1.06	0.64	0.25	0	0.19
G10090_3004	52551	Sgta	44.64	47.61	36.89	43.6	45.82	55.11	47.3	44.26	41.53	40.4	22.87	52.8	48.6	47.61	54.92	50.95	48.63	45.15	46.63	51.65	51.85	49.09	29.55	50.78	51.14	51.58	49.64	47.56	48.93	52.27	52.06	54.26	36.84	48.61	54.02	86.05	64.04	50.57	48.4	41.99	20.53	75.04	59.26	57.64	76.23	62.95	53.93
G10090_361	12153	Bmp1	25.86	11.18	18	18.29	16.73	13.21	53.89	19.1	15.59	11.44	7.2	27.11	22.54	22.14	23.81	18.3	15.55	20.84	14.64	19.91	13.43	11.73	9.95	15.41	15.73	18.18	16.77	13.17	12.3	16.29	30.16	12.74	17.98	20.39	19.72	20.62	72.97	21.82	18.17	11.89	6.46	38.53	27.48	26.8	33.05	22.61	17.24
G10090_23506	100126765	Esp36	0	0	0	0	0	0	0	0	0.08	0	0	0	0	0	0	0	0	0	0	0	0	0	0	0	0	0	0	0	0	0	0	0	0	0	0	0	0	0	0.09	0	0	0	0	0	0	0	0
G10090_29492	114679	Selenom	93.75	185.5	104.4	110.01	148.6	424.51	157.49	151.97	181.92	147.57	85.28	135.9	128.49	247.45	59.28	143.33	118.02	69.96	131.3	165.07	106.93	148.08	69.21	129.55	92.68	132.73	119.9	99.93	174.18	143.73	109.34	211.4	104.27	122.63	175.19	662.78	213.23	173.64	212.01	153.37	76.54	193.16	156.66	299.55	82.29	177.12	130.87
G10090_1766	434008	Tmem178b	1.13	6.14	0.65	1.91	2.78	7.25	3.94	2.64	3.42	2.4	1.98	1.68	1.44	2.49	0.22	2.36	2.02	0.42	2.27	4.16	3.42	1.91	0.44	1.99	1.5	1.09	1.02	1.25	2.22	1.04	1.31	7	0.65	2.13	3.28	11.31	5.34	3.02	3.99	2.49	1.78	2.39	1.76	3.01	0.31	2.92	2.24
G10090_33398	226999	Slc9a2	4.71	7.71	3.91	5.34	8.1	12.12	7.16	5.76	6.2	5.52	3.42	4.96	5.22	5.14	3.59	5.54	4.95	3.59	5.32	5.95	4.04	2.81	1.81	3.46	3.6	3.15	3.05	3.25	3.15	2.85	5.49	8.78	3.9	5.96	9.54	18.92	9.69	6.59	7.23	5.73	3.07	7.05	6.36	6.22	4.98	6.85	5.49
G10090_28900	102637020	Gm33933	0.34	0.92	0.19	0.42	0.51	1.17	0.88	0.35	0.11	0.26	0.31	0.46	0.53	0.49	0.27	0.36	0.38	0.25	0.28	0.65	0.49	0.44	0.09	0.24	0.4	0.2	0.32	0.11	0.31	0.14	0.4	1.05	0.19	0.47	0.6	1.83	1.19	0.4	0.13	0.27	0.28	0.65	0.65	0.59	0.38	0.45	0.43
G10090_5426	245386	Tmem255a	0.46	0.49	0.32	0.43	0.45	0.59	3.84	0.38	0.44	0.21	0.19	0.57	0.54	0.42	0.45	0.34	0.38	0.47	0.34	0.39	0.24	0.5	0.25	0.54	0.22	0.24	0.5	0.23	0.29	0.46	0.54	0.56	0.31	0.48	0.53	0.91	5.2	0.43	0.51	0.22	0.17	0.81	0.66	0.51	0.63	0.41	0.42
G10090_20958	73078	Pmpcb	35.27	40.93	30.15	36.52	37.91	43.91	38.05	40.68	37.79	34.77	24.04	39.27	35.82	33.69	36.03	41.13	33.7	36.39	37.52	42.65	40.16	36.97	23.64	38.81	37.76	36.58	37.15	34.64	36.44	37.36	41.13	46.64	30.11	40.71	44.7	68.56	51.52	46.49	44.05	36.14	21.57	55.81	43.68	40.79	50.01	50.82	37.37
G10090_6754	76933	Ifi27l2a	242.68	365.64	371.08	397.35	354.96	275.75	242.03	278.98	306.97	337.75	553.42	603.51	729.64	726.68	416.53	1017.98	1919.31	819.36	740.02	729.2	325.86	574.14	915.43	539.59	476.71	547.08	520.51	527.56	515.96	879.53	283.03	416.68	370.61	442.96	418.47	430.52	327.7	318.76	357.75	351.02	496.71	857.77	889.61	879.67	578.19	1257.92	2128.38
G10090_25913	258487	Olfr722	0	2.59	0.14	0.19	0.23	1.21	0.43	0.34	0.43	0.28	1.53	1.66	0.38	0.34	0	0.28	0.18	0.05	0.14	2.78	1.29	0	0.04	0.28	0	0.42	0.14	0.05	0.05	0.23	0	2.95	0.14	0.21	0.27	1.89	0.58	0.39	0.5	0.29	1.37	2.36	0.46	0.41	0	0.34	0.2
G10090_3306	20392	Sgce	19.7	13.9	15.89	13.67	16.04	15.44	16.58	16.14	15.08	11.45	7.93	18.12	17.12	17.82	16.23	16.14	14.99	13.95	13.36	16.56	11.36	11.68	9.39	11.48	12.34	13.24	13.65	13.55	9.75	13.87	22.98	15.85	15.87	15.24	18.91	24.1	22.45	18.44	17.57	11.9	7.12	25.76	20.87	21.57	22.53	19.94	16.63
G10090_15959	11604	Agrp	1.34	1.01	1.91	1.47	1.49	0.49	0.88	1.82	1.93	1.13	0.46	1.5	0.87	2.38	1.5	1.85	1.46	1.23	0.64	1.13	0.89	1.62	0.35	0.86	1.62	1.11	1.74	1.26	0.62	0.5	1.57	1.15	1.91	1.64	1.76	0.77	1.19	2.08	2.24	1.17	0.41	2.13	1.06	2.88	2.08	2.28	1.62
G10090_18476	56093	Pfpl	0	0	0	0	0	0.02	0	0	0	0	0	0.03	0	0	0	0	0	0	0	0	0	0	0	0	0	0	0	0	0	0	0	0	0	0	0	0.03	0	0	0	0	0	0.05	0	0	0	0	0
G10090_48379	109729085	Htd2	0	0.2	0	0.53	0	0.2	0	0.44	0.57	0.24	0	0.2	0.39	0	0	0	0.21	0	0.69	0.73	0.45	0.31	0	0.35	0.2	0.22	0.23	0	0	0.17	0	0.23	0	0.59	0	0.32	0	0.5	0.67	0.25	0	0.28	0.48	0	0	0	0.23
G10090_13063	14461	Gata2	13.11	9.84	9.03	10.18	12.18	13.62	8.01	9.4	8.61	6.67	4.7	15.89	13.96	13.57	13.35	11.72	10.65	12.34	8.13	9.93	7.4	6.41	5.11	8.32	7.45	7.55	8.38	7.46	6.19	8.06	15.29	11.21	9.02	11.35	14.36	21.26	10.85	10.75	10.03	6.93	4.22	22.59	17.02	16.43	18.53	14.48	11.82
G10090_23905	100126777	Esp4	0.22	0.24	0.65	0.45	1.17	0.23	0	0	0.24	0.23	0.42	0.23	0.23	1.13	0	0.46	0.68	0.68	1.16	0.23	0	0	0	0.23	0	0	0	0	0	0	0.26	0.27	0.65	0.5	1.38	0.35	0	0	0.28	0.24	0.38	0.33	0.28	1.37	0	0.57	0.75
G10090_31073	14938	Gzma	0.4	1.14	0.79	1.01	1.54	1.32	0.83	2.25	1.58	1.75	2.66	11.99	5.61	4.56	11.75	11.85	8.11	11.67	5.93	8.59	29.36	35.84	15.52	32.93	28.06	24.31	23.44	28.33	45.6	27.35	0.47	1.3	0.79	1.13	1.81	2.06	1.12	2.57	1.84	1.82	2.39	17.04	6.84	5.52	16.31	14.64	8.99
G10090_26833	100039672	Msmp	0.16	0.56	0.5	0	0	0.18	0	0	0.18	0	0	0	0.17	0.19	0.18	0.3	0	0.5	0	0.17	0	0	0	0	0.33	0.17	0.32	0	0	0.16	0.18	0.64	0.5	0	0	0.28	0	0	0.21	0	0	0	0.21	0.23	0.25	0.37	0
G10090_25436	67075	Magt1	12.63	12.71	12.79	13.31	13.88	16.04	13.97	12.15	12.83	12.98	8.55	12.95	11.66	11.73	12.81	12.03	11.62	10.51	11.63	13.87	15.5	16.14	10.53	12.67	13.51	11.76	10.99	12.39	13.62	11.78	14.72	14.49	12.77	14.83	16.36	25.04	18.91	13.88	14.96	13.49	7.67	18.41	14.22	14.19	17.77	14.87	12.88
G10090_3282	78752	Csgalnact2	8.95	6.67	6.8	7.49	7.2	7.79	8.05	8.6	7.36	6.93	4.07	8.89	7.39	6.54	8.71	7.41	6.68	7.02	6.82	7.96	8.43	7.82	4.81	8.02	7.43	8.96	7.87	8.25	9.24	8.14	10.44	7.6	6.79	8.35	8.49	12.16	10.9	9.83	8.58	7.21	3.66	12.64	9.01	7.91	12.1	9.16	7.4
G10090_2190	15450	Lipc	1.32	1.61	1.25	1.17	0.71	1.43	1.17	0.94	0.43	0.24	1.02	1.88	1.11	1.57	0.35	0.95	0.6	1.18	0.65	1.92	0.31	0.65	0.18	0.49	0.6	0.85	0.81	0.31	0.43	0.5	1.54	1.84	1.25	1.31	0.84	2.23	1.59	1.08	0.5	0.24	0.92	2.67	1.35	1.9	0.49	1.18	0.67
G10090_14512	404289	Vmn1r181	0	0.08	0.29	0	0	0.08	0.08	0.08	0.23	0	0.14	0	0	0.15	0	0	0	0	0	0	0.54	0.91	0.21	0.9	0.15	1.5	1.12	1.06	1.12	1.66	0	0.09	0.29	0	0	0.12	0.1	0.09	0.27	0	0.13	0	0	0.19	0	0	0
G10090_19558	258278	Olfr284	0	0.1	0	0	0.1	0.19	0	0	0	0	0	0	0	0	0	0	0	0.1	0	0	0	0	0	0	0	0	0	0	0	0	0	0.11	0	0	0.11	0.3	0	0	0	0	0	0	0	0	0	0	0
G10090_9194	319653	Slc25a40	4.39	4.67	3.72	4.94	4.37	4.36	4.36	3.45	3.27	3.59	2.17	6.1	4.16	4.49	4.94	4.8	3.93	3.59	4.78	4.23	4.74	4.36	2.77	3.76	4.18	4.15	4.49	3.61	3.86	4.65	5.11	5.32	3.72	5.5	5.15	6.8	5.91	3.94	3.81	3.73	1.95	8.67	5.07	5.44	6.85	5.93	4.36
G10090_8776	19231	Ptma	821.04	879.42	672.07	801.32	804.57	897.31	813.95	858.3	808.12	759.91	435.65	980.71	881.83	907.76	1054.63	848.03	859.16	763.75	806.23	936.76	1065.14	948.12	554.36	991.62	910.39	934.26	951.38	905.79	852.43	892.33	957.56	1002.18	671.22	893.31	948.55	1400.95	1102.06	980.7	941.79	789.78	391.01	1393.9	1075.17	1098.87	1463.91	1047.91	952.74
G10090_28746	331531	AV320801	0.13	0	0	0.23	0.14	0	0.05	0	0.07	0.05	0.23	0.12	0.09	0	0.06	0.05	0.04	0.3	0.25	0.07	0	0.06	0.13	0.01	0.19	0.16	0.1	0.16	0.07	0.18	0.15	0	0	0.26	0.17	0	0.07	0	0.08	0.06	0.21	0.17	0.11	0	0.09	0.06	0.04
G10090_10944	104383	Rcor2	2.41	2.67	2	2.83	2.19	3.41	3.37	1.58	1.38	1.72	1.01	2.97	2.25	3.37	1.81	2.42	2.55	1.61	1.75	3.92	2.65	1.85	1.19	2.08	1.65	1.49	1.47	0.84	0.82	1.23	2.81	3.05	2	3.15	2.58	5.32	4.57	1.8	1.61	1.79	0.9	4.22	2.75	4.08	2.51	2.99	2.83
G10090_5431	76630	Stambpl1	6.37	4.15	4	4.78	5.35	3.39	4.05	5.34	3.99	3.46	1.84	6.1	5.47	5.31	6.34	5.6	4.89	5.5	4.03	4.55	5.26	5.79	3.2	6.06	6.18	6.13	6.04	5.42	4.78	6.13	7.43	4.73	4	5.33	6.3	5.3	5.48	6.11	4.65	3.59	1.66	8.67	6.66	6.43	8.8	6.92	5.42
G10090_32795	434017	Vmn1r20	0.1	0	0.19	0	0	0	0	0.41	0.6	0	0	0	0	0.49	0	0	0	0	0	0	0	0.2	0.09	0.19	0	0	0	0	0	0.29	0.11	0	0.19	0	0	0	0	0.46	0.7	0	0	0	0	0.6	0	0	0
G10090_32897	378431	Txlnb	4.01	0.36	4.17	7.28	1.05	0.32	3.43	5.09	4.35	6.34	6.77	6.79	6.66	3.58	7.8	2.86	2.08	7.29	3.32	2.89	3.52	1.69	1.82	1.39	3.01	2.48	1.14	5.14	0.54	2.91	4.67	0.41	4.17	8.12	1.24	0.5	4.64	5.82	5.07	6.59	6.07	9.65	8.13	4.33	10.82	3.54	2.3
G10090_12710	246133	Kcne2	0.49	1.17	0.26	0.49	1.12	1.84	1.35	1.92	1.98	1.13	0.5	0.74	0.45	0.51	0.32	0.75	0.46	0.8	0.77	0.95	1.01	0.76	0.25	0.93	0.85	0.68	0.5	0.4	0.89	0.47	0.57	1.34	0.26	0.55	1.32	2.87	1.83	2.2	2.31	1.17	0.45	1.06	0.55	0.62	0.44	0.93	0.51
G10090_5531	28000	Prpf19	18.05	18.79	16.26	17.78	19.17	18.1	16.9	16.38	16.01	15.74	10.98	21.44	19.68	17.73	20.59	17.47	16.69	16.78	16.85	19.6	18.03	16.99	11.31	17.97	17.72	17.5	17.7	17.53	14.54	17.68	21.05	21.41	16.24	19.82	22.6	28.25	22.88	18.72	18.65	16.35	9.86	30.48	24	21.47	28.58	21.59	18.51
G10090_5050	384814	Gm5347	0	0	0	0	0	0	0	0	0	0	0	0	0	0	0	0	0	0	0	0	0	0	0	0	0	0	0	0	0	0	0	0	0	0	0	0	0	0	0	0	0	0	0	0	0	0	0
G10090_3893	16185	Il2rb	1.1	1.03	1.2	1.09	1.12	0.6	1.1	2.19	1.82	2	1.36	8.02	5.8	5.07	8.58	6.03	5.04	7.7	5.92	5.06	12	15.02	9.18	15.14	15.27	20.06	19.43	17.05	27.9	23.96	1.28	1.17	1.2	1.22	1.32	0.94	1.49	2.51	2.12	2.08	1.22	11.4	7.07	6.14	11.91	7.45	5.59
G10090_28654	626397	Vmn1r12	0	0	0.09	0	0	0	0	0	0.1	0	0	0	0	0.1	0	0	0	0	0	0	0	0.1	0	0	0.1	0	0	0	0	0	0	0	0.09	0	0	0	0	0	0.11	0	0	0	0	0.12	0	0	0
G10090_20792	258979	Olfr1255	0	0.86	0.09	0.28	0.09	0.84	0.57	0.2	0.19	0.47	0.44	0.19	0.09	0	0	0.56	0.09	0	0.09	0.29	0.19	0	0.09	0.28	0	0	0.09	0.09	0	0.28	0	0.98	0.09	0.31	0.11	1.31	0.77	0.22	0.23	0.49	0.39	0.27	0.11	0	0	0.69	0.1
G10090_14574	105247297	LOC105247297	0.04	0	0	0	0	0	0	0	0	0	0	0	0	0	0	0.04	0	0	0	0	0	0	0	0	0	0	0.04	0	0	0	0.05	0	0	0	0	0	0	0	0	0	0	0	0	0	0	0.05	0
G10090_21004	17886	Myh9	51.75	45.57	37.06	44.07	46.85	61.27	58.27	57.5	54.97	47.68	19.14	63.26	54.63	54.33	56.32	50.75	49.21	49.7	46.59	54.26	64.06	67.78	37.37	69.04	69.6	69.66	69.81	65.05	83.18	73.26	60.36	51.93	37.01	49.13	55.24	95.67	78.9	65.7	64.06	49.56	17.18	89.91	66.61	65.77	78.18	62.71	54.57
G10090_12936	21749	Terf1	6.08	7.27	4.67	5.13	6.04	6.32	4.91	5.12	4.83	4.8	3.06	6.58	5.19	5.01	6.85	4.94	6.23	5.76	5.5	5.92	7.31	7	4.15	6.34	5.73	7.29	7.11	6.25	7.53	6.29	7.1	8.28	4.66	5.71	7.12	9.86	6.65	5.85	5.63	4.99	2.75	9.35	6.33	6.07	9.5	6.1	6.91
G10090_4927	71101	Uvssa	5.7	5.96	3.82	5.55	5.59	5.24	5.54	4.65	4.99	4.15	2.93	5.04	4.53	4.38	5.49	4.94	4.06	3.77	5.25	4.52	5.36	4.66	2.93	5.14	4.77	5.05	5.41	5.16	4.69	4.73	6.65	6.8	3.82	6.19	6.59	8.19	7.5	5.31	5.82	4.31	2.63	7.16	5.53	5.31	7.62	6.1	4.5
G10090_28884	100041504	LOC100041504	16.58	18.25	10.36	16.28	39.69	18.27	7.53	30.02	18.69	14.83	0	38.3	30.08	23.83	11.1	36.4	18.69	38.01	17.97	34.07	33.5	12.03	22.85	23.97	40.41	46.42	58.23	50.85	33.71	37.19	19.34	20.8	10.35	18.15	46.8	28.52	10.19	34.3	21.79	15.41	0	54.43	36.67	28.84	15.4	44.98	20.72
G10090_8300	72124	Seh1l	15.59	16.93	13.33	14.29	15.75	17.83	16.61	18.41	17.47	15.99	8.13	16.58	15.71	15.46	16.36	15.12	14.78	13.36	15.15	17.17	18.27	18.54	9.88	17.35	17.1	18.44	16.78	17.47	19.62	18.17	18.18	19.29	13.32	15.93	18.56	27.84	22.49	21.04	20.36	16.62	7.3	23.56	19.15	18.71	22.71	18.68	16.39
G10090_21970	22421	Wnt7a	0	0	0.02	0	0.02	0.02	0.23	0	0.02	0	0	0.02	0	0	0.02	0	0	0	0	0	0	0	0	0	0	0	0.02	0	0	0.02	0	0	0.02	0	0.03	0.03	0.31	0	0.03	0	0	0.03	0	0	0.03	0	0
G10090_24690	100041062	Gm13286	0	0	0	0	0	0	0	0	0	0	0	0	0	0	0	0	0	0	0	0	0	0	0	0	0	0	0	0	0	0	0	0	0	0	0	0	0	0	0	0	0	0	0	0	0	0	0
G10090_15231	258374	Olfr127	0	0.18	0	0	0	0	0.09	0	0	0	0.08	0	0	0	0	0	0	0	0	0.27	0.18	0	0	0	0	0	0	0	0	0	0	0.2	0	0	0	0	0.12	0	0	0	0.07	0	0	0	0	0	0
G10090_13896	258537	Olfr777	0.09	1.33	0	0.19	0.09	2.04	0.47	0.1	0.48	0.28	0.78	0.85	0	0	0	0.83	0.09	0	0	1.8	0.57	0.09	0.09	0.09	0.09	0.09	0	0.09	0.19	0.19	0.11	1.51	0	0.21	0.11	3.19	0.64	0.11	0.56	0.29	0.7	1.21	0	0	0	1.03	0.1
G10090_5051	171209	Asic3	1.45	0.58	1.48	1.03	0.8	0.87	1.46	1.12	0.66	0.29	0.49	1.42	1.19	1.39	0.96	0.83	0.41	0.78	0.6	1.25	0.63	0.77	0.51	1.16	0.7	1.05	0.76	0.55	0.62	0.72	1.69	0.66	1.48	1.14	0.95	1.36	1.98	1.28	0.77	0.31	0.44	2.02	1.45	1.68	1.34	1.03	0.45
G10090_24760	268395	Mpg	9.02	8.35	6.43	8.14	8.61	8.58	8.79	7.45	7.5	6.74	5.04	9.38	10.07	9.67	10.5	9.52	9	9.39	8.31	8.85	8.25	7.27	6.23	8.6	8.3	9.67	8.41	9.26	7.41	10.14	10.52	9.52	6.42	9.07	10.15	13.4	11.9	8.51	8.74	7	4.52	13.33	12.27	11.71	14.57	11.76	9.98
G10090_26359	105513	Chmp7	14.56	15.77	12.95	12.85	13.82	17.46	15.9	14.1	13.84	13.85	8.13	15.87	15.25	14.69	14.69	14.59	14.61	12.97	12.82	16.05	15.8	14.83	8.62	13.15	15.12	16.29	13.5	13.98	13.51	14.34	16.98	17.97	12.93	14.33	16.29	27.26	21.53	16.12	16.13	14.4	7.3	22.56	18.6	17.78	20.38	18.03	16.2
G10090_17569	170732	Trhr2	0.03	0	0	0	0	0	0.1	0.02	0	0	0	0	0	0.02	0	0.02	0	0	0.03	0	0.02	0.03	0	0	0	0	0	0	0.03	0	0.04	0	0	0	0	0	0.14	0.02	0	0	0	0	0	0.02	0	0.02	0
G10090_3810	26987	Eif4e2	24.26	19.41	22.4	22.13	23.92	20.07	23.2	23.91	23.98	20.41	11.61	27.25	24.04	21.04	29.12	20.88	23.85	24.8	21.89	22.23	33.19	30.4	18.1	32.89	29.19	37.03	37.06	31.91	32.42	32.16	28.29	22.12	22.37	24.67	28.2	31.33	31.42	27.32	27.95	21.21	10.42	38.73	29.31	25.47	40.43	25.8	26.45
G10090_5355	14344	Fut2	6.1	6.08	8.83	6.69	6.82	6.11	4.97	6.04	6.87	7.05	3.27	6.94	7.61	6.75	10.97	8.68	7.82	8.25	8.41	6.95	10.72	11.67	8.74	11.29	10.22	7.43	7.12	9.15	6.03	8.03	7.11	6.93	8.82	7.45	8.04	9.54	6.72	6.9	8.01	7.32	2.93	9.87	9.28	8.17	15.22	10.73	8.67
G10090_1626	27428	Shroom3	11.76	11.05	8.84	10.52	12.84	15.8	11.19	12.53	11.78	11.81	5.17	12.89	11.91	12.89	10.41	12.41	12.39	10.59	12.06	13.58	13.86	12.92	7.54	13.33	14.47	11.02	11.2	10.09	12.3	11.54	13.71	12.6	8.83	11.72	15.14	24.66	15.14	14.32	13.73	12.28	4.64	18.32	14.52	15.6	14.45	15.34	13.74
G10090_23774	384569	Nova2	0.49	1.05	0.41	0.55	0.78	1.69	0.87	0.6	0.87	0.52	0.36	0.72	0.74	0.8	0.36	0.59	0.79	0.36	0.53	1.03	0.87	0.58	0.32	0.71	0.71	0.47	0.53	0.39	0.6	0.64	0.57	1.2	0.41	0.61	0.92	2.64	1.17	0.68	1.02	0.54	0.32	1.02	0.91	0.97	0.5	0.73	0.87
G10090_16561	259023	Olfr1055	0	0.41	0	0.08	0.08	0.48	0.41	0.08	0.33	0.49	0.07	0.08	0	0	0.08	0.16	0.16	0	0.08	0.41	0.16	0.08	0.07	0	0.16	0.24	0	0	0.24	0	0	0.46	0	0.09	0.09	0.75	0.55	0.1	0.39	0.51	0.07	0.12	0	0	0.11	0.2	0.17
G10090_19167	20713	Serpini1	2.89	6.26	1.94	3.27	4.57	8.43	4.89	4.73	5.06	4.17	2.82	3.46	3.03	4.1	1.48	3.26	3.39	1.39	3.23	4.7	4.85	3.59	1.06	3.61	2.87	2.04	2.26	2.14	2.62	1.81	3.38	7.13	1.93	3.65	5.39	13.16	6.62	5.41	5.9	4.34	2.53	4.92	3.7	4.96	2.05	4.02	3.76
G10090_21715	21975	Top3a	3.01	2.65	2.43	2.66	3.03	2.95	3.69	3.24	2.73	2.74	1.36	2.99	2.94	2.51	2.91	3.26	2.79	2.8	2.82	2.84	2.89	2.88	2.02	3.33	3.08	3.75	3.24	3.32	3.94	3.85	3.51	3.02	2.43	2.97	3.58	4.6	5	3.7	3.18	2.85	1.22	4.24	3.59	3.04	4.05	4.02	3.09
G10090_12954	12238	Commd3	60.56	57.12	55.86	63.07	62.36	46.56	61.31	57.6	57.24	48.61	47.62	75.21	65.69	63.73	80.62	65.87	64.19	64.8	61.96	60.92	64.06	67.55	55.35	67.36	71.52	82.93	83.03	80.88	65.94	73.99	70.63	65.09	55.79	70.31	73.52	72.7	83.01	65.81	66.7	50.52	42.74	106.89	80.09	77.15	111.91	81.39	71.18
G10090_15612	69032	Lyzl4	1.53	1.04	1.73	1.82	0.86	0.18	1.46	2.38	1.99	2.37	1.32	1.42	1.93	0.79	1.18	1.77	1.27	1.28	1.3	2.08	0.79	0.65	1.21	0.51	1.33	0.78	0.5	0.66	0.13	1.43	1.79	1.19	1.73	2.03	1.02	0.28	1.97	2.72	2.32	2.46	1.18	2.02	2.36	0.96	1.63	2.19	1.41
G10090_26666	14567	Gdi1	76.14	124.42	56.87	77.83	92.45	149.95	100.17	88.9	91.42	79.91	52.43	89.86	82.46	94.78	70.57	86.95	86.93	61.47	81.23	118.03	105.74	91.11	44.5	86.08	89.61	82.75	79.38	79.41	90.88	83.15	88.8	141.79	56.8	86.77	108.99	234.11	135.63	101.58	106.54	83.05	47.06	127.72	100.54	114.73	97.96	107.45	96.4
G10090_27629	80860	Ghdc	6.67	7.5	5.83	6.03	6.11	9.08	7.84	6.41	5.88	5.28	3.82	7.96	7.37	7.89	6.89	7.49	7.5	6.73	6.61	7.68	8.47	7.29	5.39	7.49	7.54	8.14	7.12	7.5	7.35	8.34	7.78	8.55	5.82	6.72	7.2	14.18	10.62	7.33	6.85	5.48	3.43	11.31	8.99	9.55	9.56	9.25	8.31
G10090_17043	494468	Armcx5	5.89	5.63	4.81	5.14	5.65	6.18	5.67	4.2	5.63	4.2	2.56	6.05	5.94	4.57	5.8	5.02	4.84	4.53	6.06	4.81	5.04	3.9	2.91	4.82	4.73	5.16	5.39	4.52	4.83	4.68	6.87	6.41	4.8	5.73	6.67	9.64	7.68	4.8	6.56	4.36	2.3	8.59	7.24	5.54	8.05	6.2	5.37
G10090_14395	75002	Tmprss12	0.4	0.8	0.56	0.62	0.57	0.23	0.23	0.3	0.58	0.52	0.32	0.93	0.46	0.76	1.06	0.68	0.5	0.79	0.68	0.98	0.58	0.46	0.21	0.74	0.85	0.73	0.67	0.85	0.11	0.23	0.46	0.92	0.56	0.69	0.67	0.36	0.31	0.34	0.68	0.54	0.29	1.32	0.56	0.92	1.47	0.83	0.56
G10090_24091	245522	Zc4h2	2.23	3.33	1.35	1.92	3.1	3.97	2.79	2.37	2.04	1.86	1.34	2.58	2.1	2.13	1.89	2.21	2.22	1.36	2.39	2.86	2.7	2.3	0.81	2.29	2.47	2.03	2.28	1.92	2.14	2.15	2.6	3.79	1.34	2.14	3.65	6.19	3.77	2.71	2.38	1.93	1.2	3.67	2.56	2.58	2.62	2.73	2.47
G10090_13245	217149	Cisd3	28.06	25.1	24.64	30.76	22.33	23.51	21.49	28.71	26.78	23.58	17.26	34.85	33.11	29.61	39.4	24.68	27	33.54	24.53	29.68	29.63	27.27	15.76	29.84	37.65	34.96	40.03	36.84	34.78	35.62	32.73	28.61	24.61	34.29	26.32	36.71	29.1	32.8	31.21	24.51	15.5	49.53	40.37	35.84	54.69	30.5	29.94
G10090_1310	56876	Nsmf	29.36	76.52	16.76	35.01	44.91	95	53.88	41.57	51.06	42.75	26.21	36.78	35.48	43.36	16.36	39.67	36.7	19.49	38.97	59.83	47.71	34.25	11.13	37.53	30.38	29.88	26.5	26.93	38.52	28.27	34.24	87.2	16.74	39.02	52.94	148.32	72.95	47.49	59.5	44.43	23.53	52.27	43.25	52.49	22.71	49.02	40.7
G10090_2342	17978	Ncoa2	8.85	10.26	7.14	9.59	9.9	11.89	9.77	7.79	8.39	8.35	5.15	9.33	8.31	8.25	9.41	8.75	8.33	8.2	10.14	9.45	11.24	9.82	5.64	9.98	9.46	9.44	9.43	10.13	10.45	9.16	10.32	11.69	7.13	10.69	11.67	18.56	13.23	8.9	9.78	8.67	4.62	13.26	10.14	9.98	13.06	10.82	9.24
G10090_13592	16176	Il1b	2.71	3.34	3.97	2.22	3.75	16.16	52.6	70.47	55.38	78.59	3.3	12.31	7.36	4.91	16.55	12.82	9.56	16.2	14.37	25.1	138.97	189.19	57.53	169.42	147.26	199.94	225.27	207.77	317.4	236.79	3.17	3.8	3.97	2.48	4.43	25.22	71.23	80.52	64.54	81.68	2.96	17.5	8.97	5.94	22.97	15.84	10.6
G10090_4659	229706	Slc6a17	3.9	13.31	2.05	5.41	7.81	18.12	11.23	7.04	9.09	6.45	3.5	5.98	4.34	7.06	1.64	5.75	5.32	1.84	4.75	9.27	6.76	4.2	1.01	4.04	4	3.26	2.74	2.97	4.78	2.54	4.55	15.17	2.05	6.03	9.2	28.29	15.21	8.04	10.6	6.71	3.14	8.5	5.29	8.55	2.28	7.1	5.9
G10090_10128	246293	Klhl8	4.05	5.14	3.1	3.58	4.3	6.62	5.62	3.57	4.75	3.3	2.39	4.49	4.02	3.75	3.7	3.5	2.69	3.03	3.66	5.15	4.63	3.83	2.22	3.63	3.24	3.37	3.43	3.31	3.42	3.46	4.73	5.86	3.1	3.99	5.07	10.33	7.61	4.08	5.53	3.43	2.15	6.39	4.91	4.54	5.13	4.32	2.98
G10090_5255	76080	Ttpal	9.19	5.72	8.51	8.14	6.89	6.24	7.37	7.86	7.68	7.87	3.49	9.44	8.18	7.02	13.41	8.83	8	8.92	8.34	7.03	9.68	7.97	5.36	8.73	7.85	8.46	7.18	8	5.95	8.08	10.72	6.51	8.5	9.07	8.12	9.75	9.97	8.98	8.95	8.18	3.14	13.42	9.98	8.5	18.61	10.91	8.87
G10090_9907	52023	Pibf1	3.33	3.99	2.26	3.11	3.81	3.83	3.71	3.6	3.95	2.72	1.97	4.33	2.95	3.05	3.28	3.53	2.63	2.59	3.67	4.13	4.56	4.3	2.27	3.51	3.83	3.52	3.74	4.05	3.9	3.56	3.88	4.55	2.26	3.47	4.49	5.99	5.02	4.11	4.6	2.83	1.77	6.16	3.59	3.69	4.55	4.37	2.92
G10090_30536	19951	Rpl32	1514.88	1039.89	1338.89	1327.35	1152.63	781.35	1086.77	1334.7	1156.01	1250.51	898.5	1699.01	1550.93	1389.29	2363.99	1531.51	1568.55	1635.05	1490.99	1413.57	1575.69	1486.14	1341.35	1810.89	1668.83	1821.47	2150.09	1821.87	1311.09	1889.89	1766.77	1185.06	1337.19	1479.72	1358.89	1219.9	1471.45	1525.03	1347.22	1299.66	806.44	2414.81	1890.96	1681.79	3281.43	1892.49	1739.42
G10090_24258	105246978	Gm42166	1.74	2.18	1.14	1.78	1.89	2.88	1.86	2.19	1.74	1.34	0.87	1.68	1.58	1.75	1.11	1.48	1.61	1.3	1.8	1.86	2.52	1.89	0.94	1.73	2.26	1.93	1.84	1.67	1.91	1.87	2.03	2.48	1.14	1.98	2.23	4.5	2.51	2.51	2.03	1.4	0.78	2.38	1.92	2.12	1.54	1.83	1.78
G10090_18186	69453	Prss56	0	0	0	0.03	0	0.39	0.21	0.1	0.07	0.13	0.03	0.07	0.07	0.03	0.04	0.03	0	0	0.07	0	0.23	0.16	0	0.23	0.19	0.13	0.03	0.25	0.35	0.1	0	0	0	0.04	0	0.6	0.29	0.12	0.08	0.14	0.03	0.1	0.09	0.04	0.05	0.04	0
G10090_28738	218975	Mapk1ip1l	14.13	14.48	12.14	13.53	14.68	17.97	14.97	15.73	14.7	13.29	6.46	15.54	13.54	12.57	16.08	14.4	13.34	13.63	14.22	14.78	17.65	18.01	9.1	17.66	15.86	18.05	16.71	16.7	20.75	16.88	16.47	16.5	12.13	15.08	17.31	28.05	20.27	17.97	17.13	13.81	5.8	22.09	16.51	15.21	22.33	17.8	14.79
G10090_22099	19819	Rnaseh1	6.93	7.55	6.42	6.22	7.42	8.42	7.03	7.81	8.27	6.77	3.43	7.89	7.68	7.77	7.77	7.66	7.13	7.34	7.01	8.35	7.96	8.89	5.28	9.19	8.37	9.92	9.17	9.3	9.53	10.9	8.08	8.61	6.41	6.93	8.75	13.14	9.51	8.92	9.63	7.04	3.08	11.21	9.37	9.4	10.79	9.46	7.91
G10090_3021	330149	Hfm1	0.05	0.05	0.01	0.04	0.07	0.05	0	0	0.08	0.02	0	0.02	0.03	0.03	0	0.06	0.01	0.05	0	0.02	0	0	0	0	0.01	0	0	0.05	0.01	0	0.06	0.06	0.01	0.05	0.08	0.07	0	0	0.09	0.02	0	0.02	0.04	0.04	0	0.08	0.02
G10090_24224	100216455	Gm14124	0.02	0.04	0	0.07	0.02	0.02	0	0	0	0	0	0.02	0	0.02	0.02	0.02	0.02	0	0.02	0	0	0	0	0	0	0.02	0.04	0	0.02	0	0.03	0.05	0	0.07	0.03	0.03	0	0	0	0	0	0.03	0	0.03	0.03	0.03	0.02
G10090_21303	627488	Gm6763	0	0	0	0	0	0	0	0	0.02	0	0	0	0	0	0	0	0	0	0	0	0	0	0	0	0	0	0	0	0	0	0	0	0	0	0	0	0	0	0.02	0	0	0	0	0	0	0	0
G10090_33180	100042922	H2al1a	2.34	7.38	1.07	2.09	2	6.77	4.12	3.67	2.65	3.53	1.24	2.94	2.04	2.77	0.79	3.92	2.81	0	3.07	3.02	5.54	1.17	0.33	3.52	1.81	2.61	0	0.89	1.64	2.09	2.73	8.41	1.07	2.33	2.36	10.57	5.58	4.2	3.08	3.67	1.12	4.18	2.48	3.35	1.09	4.85	3.12
G10090_10639	108735	Sft2d2	29.24	26.49	29.12	28.31	29.63	36.13	29.53	29.26	32.27	27.17	15.99	26.45	25.77	27.73	26.16	25.71	26.36	24.84	27.95	24.99	31.28	37	26.31	33.95	28.59	32.3	31.71	32.24	39.76	33.82	34.11	30.19	29.08	31.56	34.93	56.41	39.98	33.43	37.61	28.23	14.35	37.59	31.42	33.57	36.31	31.77	29.23
G10090_4710	54631	Nphs1	0.67	4.6	0.31	0.83	1.72	6.39	3.38	2.1	2.76	1.98	1.47	1.32	0.71	1.06	0.15	0.94	0.9	0.22	0.87	2.44	1.47	0.73	0.07	0.63	0.76	1.01	0.5	0.76	1.27	0.38	0.78	5.24	0.31	0.93	2.02	9.98	4.58	2.4	3.22	2.06	1.32	1.88	0.87	1.28	0.2	1.16	1
G10090_21699	257926	Olfr544	1.74	4.44	0.73	2.76	3.72	6.94	3.9	3.53	3.06	2.32	1.52	1.99	2.99	2.98	0	3.81	2.19	0.07	3.45	3.56	4.35	2.37	0.06	2.09	2.16	1.39	0.73	1.09	1.67	0.61	2.03	5.07	0.73	3.07	4.38	10.84	5.28	4.04	3.57	2.41	1.36	2.83	3.64	3.61	0	4.7	2.43
G10090_15502	73095	Slc25a42	6.79	6.32	5.8	7.15	7.86	7.61	6.7	7.08	5.83	5.65	3.63	7.37	7.71	7.12	6.48	6.78	7.38	6.72	7.08	7	6.52	5.92	3.91	6.06	6.43	5.71	6.12	5.66	4.55	6.41	7.92	7.2	5.79	7.97	9.26	11.89	9.07	8.09	6.79	5.87	3.25	10.48	9.4	8.62	9	8.38	8.19
G10090_11771	21960	Tnr	0.13	0.15	0.11	0.12	0.12	0.12	0.14	0.12	0.1	0.11	0.09	0.14	0.1	0.08	0.11	0.08	0.1	0.11	0.12	0.12	0.13	0.08	0.06	0.11	0.09	0.12	0.09	0.11	0.09	0.11	0.15	0.17	0.11	0.13	0.14	0.19	0.19	0.14	0.12	0.12	0.08	0.2	0.13	0.09	0.15	0.1	0.11
G10090_16698	207375	Fam120c	3.28	4.03	2.7	3.4	3.85	4.7	3.86	2.81	3.27	2.63	2.24	3.24	3.19	3.09	3.25	3.26	3.51	2.81	3.34	3.41	3.37	3.25	1.79	2.72	3.14	2.51	2.32	2.4	1.98	2.28	3.82	4.59	2.7	3.78	4.54	7.34	5.23	3.21	3.81	2.73	2.01	4.61	3.89	3.74	4.51	4.02	3.89
G10090_11034	13411	Dnah11	10.1	14.56	5.71	10.05	11.63	12.66	10.6	8.97	10.56	7.88	6.42	11.43	8.92	9.28	8.07	11.82	9.58	10.22	10.69	14.78	12.54	10.84	5.64	11.64	12.14	9.74	10.04	9.24	9.34	9.15	11.78	16.59	5.7	11.21	13.71	19.77	14.35	10.25	12.3	8.19	5.76	16.24	10.87	11.24	11.2	14.61	10.62
G10090_17309	70439	Taf15	16.17	20.17	14.27	14.56	19.6	21.1	20.5	20.63	20.19	19.21	10.33	21.03	17.52	20.4	20.37	17.69	17.19	14.29	17.74	19.3	24.82	23.44	11.55	21.96	17.85	19.99	20.43	18.32	20.89	18.6	18.86	22.98	14.25	16.23	23.1	32.95	27.75	23.58	23.53	19.97	9.27	29.89	21.36	24.7	28.27	21.87	19.07
G10090_15255	12267	C3ar1	1.42	1.24	1.07	1.14	1.45	0.88	2	3.51	3.13	1.82	1.2	4.69	3.88	2.95	3.02	3.67	2.57	3.35	2.8	2.92	4.61	6.76	3.52	7.48	5.1	8.75	7.95	7.62	12.41	10.89	1.66	1.41	1.06	1.27	1.71	1.37	2.71	4.01	3.65	1.89	1.08	6.66	4.73	3.57	4.19	4.54	2.85
G10090_5583	381229	Cfap58	4.11	6	3.24	5.13	5.47	4.81	4.05	4.36	4.55	2.72	3	4.92	4.65	3.6	3.31	5.17	4.53	4.69	4.75	5.75	6.17	5.19	2.92	4.43	5.03	3.21	4.68	4.41	3.96	4.19	4.79	6.84	3.24	5.72	6.45	7.51	5.49	4.99	5.3	2.83	2.69	6.99	5.67	4.36	4.59	6.39	5.03
G10090_18083	360198	H3c1	0.55	0.3	0.27	0.56	0	0	0.28	0	0	0	0	0	0.56	0	0.57	0.86	0.28	0.28	0.29	0	0.88	0	0.27	0	0.29	0.29	1.18	0.94	1.17	1.08	0.64	0.34	0.27	0.62	0	0	0.38	0	0	0	0	0	0.68	0	0.8	1.06	0.31
G10090_3979	66799	Ube2w	10.97	14.36	8.93	11.52	12.27	17.06	12.18	11.37	11.1	10.87	8.29	11.67	10.64	10.58	10.59	11.67	10.49	7.49	9.95	13.57	13.52	11.95	6.72	12.47	10.12	10.59	10.35	10.91	11.65	10.15	12.79	16.36	8.92	12.84	14.47	26.64	16.49	13	12.94	11.3	7.44	16.59	12.97	12.8	14.7	14.42	11.63
G10090_48297	100861814	Gm3371	0.05	0.05	0	0	0	0.1	0	0.05	0.05	0	0	0.05	0	0.02	0	0	0.05	0	0	0	0	0	0.05	0.05	0	0	0	0	0	0.05	0.06	0.06	0	0	0	0.15	0	0.06	0.06	0	0	0.07	0	0.03	0	0	0.05
G10090_14389	260299	Cadm4	32.42	21.84	27	29.23	31.97	24.32	22.96	28.1	23.76	24.37	11.29	33.31	31.88	32.3	36.61	30.58	30.16	32.33	29.14	28.2	32.01	35.46	18.57	40.68	37.28	36.45	37.83	36.59	33.28	31.96	37.81	24.89	26.97	32.58	37.69	37.96	31.09	32.11	27.7	25.33	10.13	47.34	38.87	39.1	50.82	37.79	33.44
G10090_3260	56873	Lmbr1	3.89	3.81	2.86	3.42	3.84	4.1	3.26	3.35	3.42	2.8	1.97	3.55	3.64	3.71	4.13	3.57	3.47	2.8	3.18	3.45	4.32	3.61	1.96	3.51	3	3.54	3.9	3.33	3.4	3.5	4.54	4.34	2.85	3.82	4.52	6.4	4.41	3.83	3.98	2.91	1.77	5.04	4.44	4.49	5.73	4.41	3.85
G10090_14926	68970	Dcaf12	16.74	15.32	13.55	14.27	14.65	16.96	17.45	15.47	15.58	13.73	7.49	15.73	14.59	15.97	17.28	17.41	15.63	16.68	15.57	16.39	18.41	17.92	9.79	18.52	17.42	18.37	16.67	17.95	18.04	18.35	19.53	17.46	13.53	15.91	17.27	26.48	23.62	17.68	18.16	14.27	6.72	22.36	17.79	19.34	23.99	21.52	17.33
G10090_11685	70941	4921539E11Rik	0	0	0	0.06	0	0	0	0	0.06	0	0	0	0	0	0	0.06	0	0	0	0.06	0	0	0	0	0	0	0.11	0.06	0	0	0	0	0	0.06	0	0	0	0	0.07	0	0	0	0	0	0	0.07	0
G10090_27249	407790	Ndufa4l2	29.91	1.55	25.55	20.4	10.7	1.79	9.54	10.34	14.53	17.13	4.93	33.48	22.37	24.8	53.29	26.16	24.28	29.36	29.89	19.73	34.15	11.63	12.04	15.64	16.62	15.54	15.92	26.67	1.34	23.26	34.89	1.76	25.52	22.74	12.61	2.79	12.91	11.81	16.94	17.81	4.43	47.59	27.28	30.02	73.97	32.32	26.93
G10090_20294	258028	Olfr901	0	0.57	0	0.09	0.37	0.28	0.28	0.2	0.39	0	0.09	0.47	0.19	0	0	0.19	0.09	0.09	0	0.38	0.29	0.09	0	0	0.09	0.09	0	0.09	0.37	0.28	0	0.65	0	0.1	0.44	0.44	0.38	0.22	0.45	0	0.08	0.67	0.23	0	0	0.23	0.1
G10090_31681	68525	Evc2	3.92	1.82	2.98	2.5	2.98	2.23	4.04	2.54	2.54	2.07	1.26	3.5	3.18	3.05	4.7	2.8	2.68	2.92	2.59	2.65	2.36	2.14	2.01	2.77	2.58	2.69	1.98	2.4	1.56	2.66	4.57	2.07	2.98	2.79	3.51	3.48	5.48	2.9	2.96	2.15	1.13	4.97	3.88	3.69	6.52	3.46	2.98
G10090_8119	58803	Pga5	0	0	0	0	0	0	0	0	0	0	0	0	0.05	0	0	0	0.05	0	0.05	0	0	0.05	0	0	0	0	0	0	0	0.05	0	0	0	0	0	0	0	0	0	0	0	0	0.07	0	0	0	0.06
G10090_17453	228228	Olfr1102	0.46	1.58	0.15	0.15	0.62	1.32	1.03	1.31	0.4	1.5	0.15	0.4	0.78	0.56	0.16	0.46	0.61	0.08	0.55	0.39	1.99	0.47	0.07	0.54	0.55	0.39	0.23	0.63	0.31	0.23	0.54	1.8	0.15	0.17	0.74	2.06	1.39	1.49	0.47	1.56	0.13	0.56	0.95	0.68	0.22	0.57	0.68
G10090_1519	68744	Zfp740	30.32	24.14	22.93	25.16	27.18	25.88	26.07	25.13	23.34	20.86	12.97	26.77	23.92	23.32	26.53	26.02	24.06	24.91	25.76	25	24.35	24.35	16.22	27.04	24.6	26.36	26.93	24.62	24.99	25.38	35.36	27.51	22.9	28.04	32.04	40.41	35.3	28.71	27.21	21.68	11.64	38.05	29.17	28.23	36.83	32.16	26.68
G10090_4277	215445	Rab11fip3	15.95	18.99	12.58	16.57	18.25	25.37	16.92	16.51	15.43	13.81	9.97	18.92	16.51	17.43	15.94	18.32	17.01	13.29	16.2	20.7	17.42	13.09	8.4	14.85	14.81	13.27	12.63	12.74	13.77	13.24	18.6	21.65	12.56	18.47	21.51	39.61	22.91	18.86	17.99	14.36	8.95	26.89	20.13	21.1	22.13	22.64	18.86
G10090_29176	67596	Tespa1	0.3	0.22	0.38	0.09	0.13	0.3	0.09	0.31	0.44	0.1	0.16	1.01	0.54	0.4	0.52	0.42	0.42	0.47	0.77	0.48	0.86	1.03	0.88	1.09	1.11	1.76	1.82	1.48	2.26	1.88	0.35	0.25	0.38	0.1	0.15	0.47	0.12	0.36	0.51	0.1	0.14	1.43	0.66	0.48	0.72	0.52	0.47
G10090_6053	69241	Polr2d	15.19	19.54	15.2	14.7	15.85	18.05	17.7	16.32	18.37	15.17	6.65	18.05	17.44	16.39	17.95	17.34	14.39	16.32	15.66	15.85	17.75	16.84	10.41	15.86	17.43	18.59	19.12	17.81	15.22	20.12	17.72	22.27	15.18	16.39	18.69	28.18	23.97	18.65	21.41	15.76	5.97	25.66	21.26	19.84	24.92	21.42	15.96
G10090_12512	77220	Tmem200a	0.53	0.37	0.44	0.45	0.59	0.88	0.58	0.7	1.09	0.29	0.19	0.46	0.23	0.81	0.17	0.36	0.35	0.14	0.24	0.62	0.32	0.82	0.45	0.69	0.27	0.18	0.22	0.1	0.12	0.42	0.62	0.42	0.44	0.5	0.7	1.38	0.79	0.8	1.27	0.3	0.17	0.65	0.28	0.98	0.23	0.45	0.39
G10090_4263	260409	Cdc42ep3	17.67	14.31	14.15	14.48	15.61	10.99	15.25	14.31	12.49	9.28	6.86	19.2	16.56	15.43	22.24	16.03	15.33	18.27	15.45	15.84	14.75	14.18	9.39	15.06	14.89	16.1	17.87	15.54	12.68	14.82	20.61	16.31	14.13	16.14	18.41	17.16	20.64	16.35	14.55	9.65	6.16	27.29	20.2	18.68	30.87	19.8	16.99
G10090_15623	20745	Spock1	11.13	38.32	8.48	13.98	22.11	59.91	26.35	21.72	29.87	18.02	11.75	16.41	13.34	27.96	2.53	18.44	16.22	3.77	17.44	32.87	29.48	25.23	7.41	21.94	14.75	11.42	9.62	12.09	21.29	13.89	12.98	43.67	8.47	15.59	26.07	93.54	35.68	24.82	34.81	18.73	10.54	23.32	16.27	33.85	3.51	22.78	17.99
G10090_1510	21847	Klf10	18.61	9.64	13.56	12.83	12.59	6.44	16.1	20.98	17.49	17.28	5.11	15.58	12.69	10.79	19.67	13.58	13.61	17.93	14.29	11.55	19.36	19.77	14.28	20.28	21.77	22.39	18.43	17.69	15.01	15.79	21.7	10.99	13.54	14.3	14.85	10.05	21.81	23.97	20.38	17.96	4.59	22.15	15.48	13.06	27.3	16.78	15.09
G10090_20818	100039801	Cldn24	0	0.63	0	0.26	0.25	0.29	0.23	0	0	0	0	0	0	0	0	0	0	0	0.2	0.26	0	0	0	0	0	0.22	0	0	0	0	0	0.71	0	0.29	0.3	0.45	0.32	0	0	0	0	0	0	0	0	0	0
G10090_16616	67675	Cuta	85	81.22	67.26	85.76	81.74	88.82	83.86	86.65	81.06	75.03	56.86	103.46	93.66	87.03	108.27	94.88	91.46	96.42	99.07	97.6	91.3	94.1	58.92	99.33	100.51	116.11	130.51	108.6	91.04	105.19	99.13	92.56	67.18	95.61	96.37	138.68	113.54	99	94.47	77.98	51.03	147.04	114.2	105.35	150.29	117.24	101.43
G10090_30330	258522	Olfr1183	0	0.79	0	0	0	0	0	0	0	0	0	0.1	0	0	0	0	0	0	0	0.1	0	0	0	0	0	0	0	0	0	0	0	0.9	0	0	0	0	0	0	0	0	0	0.14	0	0	0	0	0
G10090_12336	70821	4921507P07Rik	0.62	0.61	0.6	0.67	0.55	0.76	0.51	0.55	0.63	0.5	0.14	0.73	0.43	0.45	0.51	0.54	0.51	0.47	0.63	0.6	0.45	0.66	0.45	0.76	0.39	0.47	0.23	0.27	0.4	0.52	0.72	0.69	0.6	0.75	0.64	1.18	0.69	0.63	0.74	0.52	0.12	1.03	0.52	0.54	0.7	0.67	0.57
G10090_16666	22307	Vmn2r10	0.05	0	0	0	0	0	0	0.03	0.08	0	0	0	0	0.14	0	0	0.03	0	0	0	0	0.13	0.07	0.13	0	0	0	0	0.03	0.11	0.06	0	0	0	0	0	0	0.03	0.1	0	0	0	0	0.17	0	0	0.03
G10090_7694	213438	P2ry10b	1.13	0.34	0.5	0.55	0.81	0.22	1.04	0.44	0.34	0.29	0.35	0.77	0.8	0.67	0.94	0.44	0.63	0.73	0.53	0.43	0.65	0.77	0.57	0.6	0.81	0.83	0.67	0.55	0.71	0.72	1.31	0.38	0.5	0.62	0.96	0.34	1.41	0.5	0.39	0.3	0.32	1.09	0.98	0.81	1.31	0.54	0.7
G10090_3509	102632837	Rnf212b	0	0.07	0	0.07	0	0	0	0	0	0	0	0	0	0	0	0	0	0	0	0	0	0	0	0	0	0	0	0	0	0	0	0.08	0	0.07	0	0	0	0	0	0	0	0	0	0	0	0	0
G10090_5486	15248	Hic1	2.38	1.97	1.9	1.89	2.32	2.39	2	1.36	1.57	1.29	1.17	3.67	2.72	2.59	2.63	1.97	2.18	2.05	1.38	1.7	2.97	2.21	1.49	2.18	2.07	3.5	3.19	2.07	4.37	4.2	2.78	2.25	1.89	2.11	2.73	3.73	2.71	1.55	1.84	1.34	1.05	5.21	3.32	3.14	3.66	2.44	2.41
G10090_33944	233578	Olfr553	1.47	4.07	0.42	1.39	1.14	4.09	2.3	1.46	2.34	2.47	0.65	0.44	0.7	1.6	0	1.38	0.94	0.43	1.4	2.65	2.32	1.05	0.08	1.3	0.96	1.22	0.86	1.14	1.82	0.7	1.71	4.64	0.42	1.55	1.34	6.38	3.11	1.67	2.73	2.56	0.58	0.63	0.85	1.94	0	1.71	1.04
G10090_26865	258368	Olfr1450	0	0.53	0.09	0.26	0.09	0.7	0.09	0.09	0.27	0.27	0.16	0	0.09	0.09	0	0.35	0	0.09	0.09	0.36	0.27	0.09	0	0.09	0	0.17	0	0.18	0.17	0.09	0	0.61	0.09	0.29	0.1	1.09	0.12	0.1	0.32	0.28	0.15	0	0.11	0.11	0	0.43	0
G10090_12830	68947	Chst8	1.74	8.39	1.16	2.13	4.51	11.33	7.57	4.03	6.17	4.46	3.32	3.84	2.68	4.04	0.5	3.64	4.06	1.2	3.21	8.44	4.97	1.66	0.6	3.41	2.73	2.71	1.98	2.66	4.17	1.66	2.03	9.56	1.16	2.37	5.31	17.69	10.25	4.6	7.2	4.64	2.98	5.46	3.27	4.9	0.69	4.5	4.5
G10090_33493	18935	Phox2b	0	0	0	0	0	0	0	0	0	0	0	0	0	0	0	0	0	0	0	0	0	0	0	0	0	0	0	0	0	0.02	0	0	0	0	0	0	0	0	0	0	0	0	0	0	0	0	0
G10090_13123	14423	Galnt1	26.07	28.48	20.87	25.34	26.36	30.38	32.28	27.24	24.92	22.21	14.01	29.78	24.87	24.26	27.18	26.85	25.05	24.19	24.64	28.28	29.22	27.56	16.41	28.61	29.13	29.41	30.65	30.15	30.92	30.16	30.41	32.46	20.84	28.25	31.07	47.42	43.71	31.12	29.04	23.08	12.57	42.32	30.32	29.37	37.73	33.18	27.78
G10090_10145	66454	Nmnat1	3.57	3.48	2.7	3.39	3.72	4.47	3.13	3.72	2.91	3.08	2	3.6	3.89	3.65	3.34	3.17	3.02	2.83	2.36	4.26	3.64	3.38	2.29	3.58	3.23	3.66	2.86	3.52	3.8	2.88	4.17	3.97	2.7	3.78	4.39	6.98	4.23	4.25	3.39	3.21	1.79	5.11	4.74	4.42	4.64	3.92	3.35
G10090_8816	17833	Muc5ac	75.52	59.56	22.01	53.36	84.5	2.1	50.52	92.26	75.14	45.95	34.02	224.74	170.96	106.86	282.87	153.85	110.19	154.51	138.22	71.55	252.2	249.91	143.19	265.25	327.65	257.18	442.25	482.55	254.75	321.79	88.08	67.87	21.98	59.49	99.63	3.28	68.4	105.42	87.57	47.75	30.54	319.42	208.44	129.35	392.65	190.11	122.19
G10090_15882	667281	H60b	0	0	0	0	0	0	0.18	0.1	0	0	0	0.09	0.09	0	0	0.09	0.09	0	0	0	0.09	0.09	0	0	0.09	0.09	0	0.09	0	0	0	0	0	0	0	0	0.25	0.11	0	0	0	0.13	0.11	0	0	0.11	0.1
G10090_7919	15356	Hmgcl	14.49	11.13	11.85	12.4	11.62	12.09	13.86	11.53	11.85	11.43	7.19	14.45	15.23	10.87	14.2	16.13	13.34	14.61	12.33	14.88	14.2	16.2	10	15.71	15.27	18.61	17.12	16.46	18.44	19.1	16.9	12.69	11.83	13.83	13.7	18.88	18.77	13.17	13.81	11.88	6.45	20.54	18.57	13.16	19.72	19.93	14.79
G10090_25472	232286	Tmf1	6.98	7.41	6.07	6.77	7.28	8.74	9.02	8.18	7.54	6.35	3.6	7.12	6.03	5.51	7.19	6.58	5.93	5.3	6.68	7.29	8.33	7.7	4.31	7.71	7.3	7.07	6.62	7.16	7.5	6.56	8.14	8.45	6.06	7.55	8.58	13.64	12.21	9.35	8.79	6.6	3.23	10.12	7.35	6.67	9.98	8.13	6.58
G10090_22761	69069	Tmem273	0.46	0.77	0.25	0.51	0.25	0.41	0.36	0.27	0.1	0.57	0.24	0.52	0.31	0.58	0.21	0.4	0.6	0.25	0.31	0.57	1.04	1.22	0.33	0.96	0.91	1.36	1.15	1.43	2.21	1.46	0.53	0.88	0.25	0.57	0.3	0.64	0.49	0.3	0.12	0.59	0.21	0.74	0.37	0.7	0.29	0.5	0.66
G10090_1204	11499	Adam5	0.44	0.52	0.3	0.51	0.53	0.36	0.26	0.32	0.28	0.25	0.07	0.4	0.35	0.54	0.27	0.57	0.38	0.45	0.38	0.46	0.51	0.4	0.19	0.44	0.65	0.48	0.77	0.78	0.41	0.58	0.51	0.59	0.3	0.57	0.62	0.57	0.36	0.37	0.33	0.26	0.06	0.57	0.43	0.66	0.38	0.71	0.42
G10090_25273	27405	Abcg3	0.44	0.71	0.22	0.26	0.49	0.5	0.29	0.18	0.29	0.25	0.43	1.31	0.67	0.5	0.97	0.58	0.54	0.98	0.62	0.79	1.64	1.89	0.98	1.34	1.5	1.6	2.02	1.97	2	2.12	0.51	0.81	0.22	0.29	0.58	0.78	0.39	0.21	0.34	0.26	0.39	1.86	0.82	0.61	1.34	0.72	0.6
G10090_14661	229320	Clrn1	0.05	0.09	0.06	0.11	0.07	0.09	0.1	0	0.11	0.12	0.04	0.12	0.07	0.02	0.05	0.09	0.15	0.13	0.07	0.17	0.11	0.09	0.02	0.09	0.05	0.02	0.05	0.12	0.05	0.13	0.05	0.11	0.06	0.12	0.08	0.14	0.13	0	0.13	0.12	0.04	0.17	0.08	0.03	0.07	0.11	0.17
G10090_33754	74158	Josd1	11.05	10.02	10.34	10.39	11	11.82	10.43	10.31	10.43	9.94	5.97	11.59	10.9	9.59	11.61	11.06	9.97	9.81	9.41	10.72	11.96	10.96	7.64	10.45	11.62	9.91	10.68	10.56	9.61	11.45	12.88	11.42	10.32	11.58	12.97	18.46	14.12	11.77	12.15	10.33	5.36	16.47	13.29	11.61	16.11	13.67	11.05
G10090_2722	68347	Mettl26	28.09	30.5	24.63	25.14	32.92	30.48	29.83	30.16	28.77	25.28	17.53	28.68	28.21	28.73	31.57	30.48	34.2	31.2	28.88	37.01	27.53	28.01	20.23	30.46	34.72	29.02	32.01	22.5	23.97	26.94	32.77	34.76	24.6	28.02	38.81	47.58	40.39	34.46	33.53	26.27	15.73	40.76	34.4	34.78	43.82	37.67	37.93
G10090_26751	258348	Olfr1133	0.37	0.47	0.27	0	0.28	2.67	0.94	0.58	0.76	0.56	0.34	0.09	0.37	0.47	0	0.64	0.54	0.09	0.83	0.37	0.47	0.56	0	0.46	0.46	0.18	0.64	0.28	0.37	0.19	0.43	0.53	0.27	0	0.33	4.17	1.27	0.66	0.89	0.58	0.31	0.13	0.45	0.57	0	0.79	0.6
G10090_32171	209837	Slc38a5	0.04	1.15	0.07	0.04	0.04	0.08	0.16	0.08	0.12	0.15	0.21	0.47	0	0.28	0.04	0	0.04	0.04	0	0.39	0.23	0.11	0.25	0	0.04	0.11	0.07	0.3	0.08	0.11	0.04	1.31	0.07	0.04	0.04	0.12	0.21	0.09	0.14	0.16	0.19	0.66	0	0.33	0.05	0	0.04
G10090_23250	18542	Pcolce	176.92	77.05	122.2	136.6	129.07	64.53	220.74	142.26	103.07	93.75	46.98	181.2	150.92	136.22	146.93	122.93	123.46	136.27	102.59	128.79	78.09	73.06	54.89	100.59	107.29	117.33	112.11	94.31	65.11	91.06	206.34	87.81	122.04	152.28	152.17	100.75	298.88	162.54	120.12	97.43	42.17	257.55	184	164.9	203.95	151.91	136.91
G10090_9834	258881	Olfr1404	0.64	1.81	0.16	0.48	1.22	2.91	1.31	1.61	1.34	0.82	0.68	0.49	0.73	0.5	0	1.12	0.79	0.08	1.13	0.74	1.66	1.46	0	0.97	0.73	0.73	0.88	0.49	1.21	0.49	0.75	2.06	0.16	0.54	1.43	4.54	1.78	1.84	1.56	0.85	0.61	0.7	0.89	0.6	0	1.39	0.88
G10090_21775	632778	Erich4	0.1	0	0	0	0	0	0	0	0	0	0	0	0	0	0	0	0	0	0	0	0	0	0	0	0	0	0	0.21	0	0	0.12	0	0	0	0	0	0	0	0	0	0	0	0	0	0	0	0
G10090_33383	13085	Cyp2a12	0.17	0.26	0.26	0.09	0.26	0	0.09	0.36	0.27	0.04	0.16	0.31	0.13	0.09	0.18	0.17	0.09	0.13	0.13	0.09	0.04	0.09	0.04	0.04	0.09	0	0.13	0.04	0.04	0.13	0.2	0.3	0.26	0.1	0.31	0	0.12	0.42	0.31	0.05	0.15	0.44	0.16	0.11	0.25	0.21	0.1
G10090_5949	19069	Nup88	26.29	29.89	22.1	26.43	27.05	31.7	31.19	26.45	27.1	25.8	14.9	29.1	26.25	25.76	25.2	27.88	24.74	23.29	23.8	28	30.81	29.62	16.98	29.17	29.6	29.18	29.33	27.93	28.84	28.22	30.66	34.06	22.08	29.47	31.89	49.5	42.24	30.23	31.58	26.81	13.37	41.35	32.01	31.18	34.98	34.45	27.44
G10090_6258	74435	Lrriq3	0.64	1.71	0.62	0.9	1.1	1.64	1.42	0.92	0.83	0.72	0.59	1.06	0.51	1	0.63	1.03	0.96	0.65	0.94	1.24	1.35	1.21	0.6	0.92	1.01	1.27	0.95	0.65	0.62	1.22	0.75	1.95	0.62	1.01	1.3	2.56	1.92	1.05	0.96	0.75	0.53	1.51	0.63	1.21	0.88	1.27	1.06
G10090_6101	20274	Scn9a	5.82	31.98	2.61	10.15	14.85	35.05	18.94	12.29	17.35	12.88	9.99	7.96	7.18	10.05	1.01	11.35	10.03	2.08	12.41	20.17	21.08	9.72	1.39	9.3	8.41	6.79	5.08	7.31	12.52	5.35	6.79	36.44	2.61	11.31	17.5	54.72	25.64	14.05	20.22	13.38	8.96	11.32	8.76	12.17	1.4	14.02	11.12
G10090_20510	213439	Gpr174	0.01	0.02	0.03	0	0	0.06	0.01	0	0.03	0.03	0.06	0.21	0.09	0.15	0.12	0.17	0.18	0.18	0.17	0.21	0.35	0.33	0.23	0.29	0.31	0.55	0.64	0.41	0.7	0.51	0.02	0.03	0.03	0	0	0.1	0.02	0	0.03	0.03	0.05	0.3	0.11	0.18	0.17	0.2	0.2
G10090_1405	22138	Ttn	3.07	0.01	3.39	4.84	0.77	0.01	1.94	2.95	2.54	4.51	5.41	5.13	4.25	2.4	5.96	1.88	1.18	4.49	2.08	2.18	2.79	1.03	1.39	0.92	2.32	1.87	0.79	4.32	0.19	2.03	3.58	0.01	3.39	5.4	0.91	0.02	2.63	3.37	2.96	4.69	4.85	7.3	5.18	2.91	8.27	2.32	1.31
G10090_15682	16478	Jund	52.84	42.76	49.56	41.82	47.39	46.63	55.63	54.16	51.16	57.99	21.12	62.6	52.39	62.85	66.71	56.85	55.29	63.44	54.84	65.88	60.43	61.59	45.35	69.07	74.35	68.68	69.2	64.97	58.06	69.27	61.62	48.73	49.5	46.62	55.88	72.81	75.32	61.88	59.63	60.27	18.96	88.98	63.88	76.08	92.6	70.25	61.31
G10090_16281	142682	Zcchc14	11.03	9.61	9.19	10.02	10.29	12.33	12.87	10.34	10.38	10.63	4.22	10.88	10.23	9.79	10.12	9.68	8.77	9.28	8.88	10.23	10.56	10.97	6.46	10.49	10.25	10	9.63	9.07	9.78	9.44	12.87	10.96	9.18	11.17	12.13	19.24	17.42	11.81	12.1	11.05	3.79	15.47	12.48	11.85	14.04	11.96	9.73
G10090_478	240479	Dipk1c	0.37	0.19	0.26	0.33	0.25	0.16	0.97	0.24	0.22	0.13	0.24	0.26	0.38	0.47	0.47	0.14	0.39	0.17	0.3	0.22	0.3	0.41	0.17	0.12	0.27	0.28	0.16	0.29	0.27	0.35	0.44	0.22	0.26	0.37	0.29	0.24	1.32	0.27	0.26	0.13	0.22	0.38	0.46	0.56	0.66	0.17	0.44
G10090_31457	71395	Cdcp3	30.4	117.59	19.62	60.32	98.98	284.82	93.02	72.5	90.16	82.3	40.56	50.15	69.1	87.31	3.93	93.56	52.85	13.28	87.35	99.07	139.04	107.27	5.95	92.55	71.9	75.46	59.13	69.96	156.29	45.75	35.45	134	19.59	67.25	116.69	444.69	125.94	82.84	105.08	85.54	36.41	71.28	84.24	105.69	5.46	115.61	58.61
G10090_3765	54446	Nfat5	20.75	26.15	14.62	19.79	22.48	32.15	29.71	28.2	27.03	22.17	11.13	20.03	18.61	17.51	20.8	19.33	18.1	15.41	20.07	22.52	27.14	19.75	9.59	19.24	19.25	17.73	17.41	17.01	17.76	16.46	24.2	29.8	14.6	22.06	26.5	50.2	40.22	32.22	31.5	23.05	9.99	28.47	22.69	21.2	28.87	23.89	20.07
G10090_12429	68499	Mrpl53	31.71	34.17	36.52	42.45	35.18	35.18	43.4	42.97	42.07	36.13	34.95	49.01	46.28	38.79	56.69	41.47	39.41	53.46	46.56	47.92	47.07	49.97	34.4	46.96	52.75	44.77	58.4	52.84	38.59	47.99	36.98	38.94	36.47	47.32	41.47	54.93	58.76	49.1	49.02	37.55	31.37	69.65	56.43	46.96	78.7	51.25	43.7
G10090_1441	66528	Smim5	17.22	14.32	14.68	17.11	17.8	7.92	9.54	12.19	11.65	12.58	10.53	22.24	16.52	15.76	19.29	21.06	16.14	18.62	16.97	17.96	16.92	14.97	9.68	13.22	18.78	17.82	19.51	18.19	10.45	16.84	20.08	16.31	14.66	19.07	20.98	12.36	12.91	13.92	13.58	13.08	9.45	31.61	20.14	19.07	26.78	26.03	17.9
G10090_6244	19210	Ptdss1	17.86	14.32	16.71	15.89	15.75	15.91	16.12	15.48	15.13	14.65	7.66	16.76	18.47	15.17	21.86	17.57	16.43	15.79	16.83	15.29	17.7	15.32	10.82	16	14.68	17.27	15.59	16.67	13.78	16.87	20.83	16.32	16.69	17.71	18.56	24.85	21.82	17.69	17.64	15.22	6.88	23.82	22.52	18.37	30.35	21.71	18.22
G10090_5025	16800	Arhgef2	23.65	23.78	17.51	20.17	23.82	29.81	23.98	25.69	22.78	21.84	10.84	27.44	24.21	24.84	19.84	22.99	23.09	21.65	20.19	26.17	28.22	29.73	16.6	29.86	28.63	31.25	31.16	28.84	35.66	32.85	27.58	27.1	17.48	22.48	28.08	46.55	32.47	29.35	26.55	22.7	9.72	39	29.52	30.07	27.54	28.4	25.6
G10090_13716	11979	Atp7b	2.28	7.09	2.25	4.03	4.83	6.43	2.34	1.74	2.49	2.15	2.25	3.99	2.84	3.21	1.65	2.94	3.25	2.78	4.18	4.45	2.34	1.09	0.66	1.41	1.61	0.94	1.39	1.19	1.75	1.58	2.66	8.08	2.25	4.49	5.69	10.04	3.16	1.99	2.9	2.23	2.02	5.67	3.46	3.88	2.29	3.63	3.6
G10090_4815	20475	Six5	8.64	6.45	7.49	6.55	8.76	9.04	9.83	6.29	5.86	4.6	4.12	8.25	8.62	9.01	8.01	8.73	9.12	6.74	7.63	8.73	6.85	6.34	5.24	6.22	7.13	5.99	6.17	5.02	4.56	5.75	10.08	7.35	7.48	7.31	10.33	14.12	13.31	7.18	6.83	4.78	3.7	11.73	10.51	10.91	11.12	10.79	10.11
G10090_22387	67468	Mmd	16.71	29.43	12.98	20.48	27.08	39.19	20.57	18.17	19.31	18.27	11.46	20.31	23.54	21.89	16.69	27.1	21.72	14.54	22.09	22.41	23.22	22.76	10.87	21.83	19.78	23.6	23.44	23.51	31.44	26.19	19.49	33.54	12.96	22.84	31.93	61.18	27.85	20.76	22.5	18.99	10.29	28.86	28.7	26.5	23.17	33.49	24.09
G10090_9941	258861	Olfr763	0.24	0.9	0	0.45	0.63	1.01	0.96	0.57	1.02	0.45	0.2	0.15	0.44	0.53	0	0.64	0.55	0	0.52	0.78	0.6	0.68	0	0	0.43	0.63	0.09	0.09	0.42	0.25	0.27	1.02	0	0.5	0.75	1.58	1.29	0.65	1.19	0.47	0.18	0.22	0.54	0.65	0	0.79	0.61
G10090_10630	233552	Gdpd5	15.08	16.59	10.85	13.62	15.74	22.94	17.9	14.25	14.76	13.29	7.65	16.12	15.02	15.38	13.84	14.17	13.62	11.55	13.94	16.78	12.94	13.38	8.95	14.08	12.91	11.57	12.23	11.28	10.94	11.24	17.59	18.91	10.83	15.18	18.55	35.82	24.24	16.29	17.2	13.81	6.87	22.92	18.31	18.62	19.21	17.52	15.1
G10090_2781	170748	Smco4	11.55	10.09	12.37	13.26	12.19	6.5	8.13	8.15	8.65	6.9	6.77	14.83	14.24	13.36	16.22	12.19	12.82	13.58	12.56	9.79	10.61	9.11	8.59	10.69	12.68	10.2	13.41	10.42	8.05	12.05	13.47	11.49	12.36	14.78	14.38	10.16	11.01	9.31	10.08	7.17	6.07	21.08	17.36	16.17	22.51	15.06	14.21
G10090_12434	207521	Dtx4	5.93	8.35	4.71	6.12	7.94	12.79	7.56	7.29	6.65	6.23	4.64	8.23	7.07	6.54	6.43	8.46	7.82	6.46	7.06	8.33	10.17	9.73	5.17	9.53	8.54	9.58	9.32	8.56	11.06	9.09	6.92	9.51	4.71	6.83	9.36	19.96	10.23	8.33	7.75	6.47	4.17	11.69	8.62	7.92	8.93	10.46	8.67
G10090_8934	26466	Zfp260	13.62	15.32	10.61	13.69	15.24	18.52	17.23	14.32	13.73	12.83	7.57	14.89	14.02	11.73	13.4	12.33	11.96	10.98	12.5	14.11	15.9	14.39	7.56	12.5	12.75	13.95	13.07	12.88	12	12.58	15.88	17.46	10.59	15.26	17.97	28.92	23.33	16.36	16	13.34	6.8	21.17	17.1	14.2	18.59	15.24	13.26
G10090_14591	230673	Ipo13	31.09	39.66	26.66	32.53	35.54	51.19	33.79	29.93	33.61	29.43	21.98	39.43	35.7	34.9	32.86	34.76	33.21	29.86	32.41	43.21	38.57	28.34	15.61	29.88	30.58	27.18	24.11	28.65	25.81	25.8	36.26	45.19	26.63	36.26	41.9	79.93	45.75	34.2	39.17	30.59	19.73	56.04	43.53	42.25	45.62	42.95	36.83
G10090_22356	269152	Kif26b	1.75	1.97	1.52	2.3	2.42	1.12	2.96	1.82	1.67	1.51	1.12	2.6	2.32	1.83	2.33	2.18	2.06	2.17	2.34	1.78	2.25	2.31	1.56	2.2	2.46	1.75	2.55	1.84	1.36	1.67	2.05	2.25	1.51	2.57	2.85	1.75	4	2.09	1.95	1.57	1.01	3.69	2.83	2.22	3.24	2.69	2.29
G10090_4140	237253	Lrp11	6.42	21.7	3.88	8.24	11.98	28.24	14.74	11.67	14.71	10.66	7.34	9.11	7.69	11.63	2.53	9.58	8.57	3.27	10.24	17.47	13.51	10.47	3.28	9.56	7.62	7.21	6.43	7	9.9	6.88	7.48	24.73	3.88	9.18	14.12	44.1	19.96	13.34	17.15	11.08	6.59	12.95	9.37	14.07	3.52	11.84	9.51
G10090_24319	68240	Rpa3	20.06	29.34	13.94	18.16	26.48	27.57	20.77	16.5	19.19	12.65	14.42	24.74	20.33	24.76	23.82	24.06	20.3	14.83	21.1	24.56	24.98	24.46	11.89	22.86	22.23	24.26	26.39	25.19	23.7	27.84	23.4	33.43	13.92	20.25	31.22	43.04	28.12	18.85	22.37	13.14	12.94	35.16	24.78	29.97	33.06	29.73	22.51
G10090_12854	170761	Pdzd3	0.16	0.29	0.13	0.22	0.35	0.45	0.13	0.2	0.29	0.29	0.06	0.16	0.26	0.26	0.23	0.16	0.28	0.19	0.19	0.32	0.26	0.25	0.03	0.19	0.28	0.09	0.25	0.22	0.28	0.19	0.18	0.33	0.13	0.25	0.41	0.7	0.18	0.23	0.34	0.3	0.05	0.23	0.31	0.32	0.31	0.19	0.31
G10090_13012	237890	Slfn14	0	0.64	0	0.02	0.02	0.25	0.11	0.02	0.03	0.02	0.07	0.35	0	0.03	0.04	0.02	0.05	0	0.02	0.23	0.08	0.05	0	0.02	0	0.17	0.02	0	0.02	0.02	0	0.73	0	0.03	0.03	0.39	0.15	0.02	0.03	0.03	0.06	0.5	0	0.03	0.05	0.03	0.05
G10090_2682	27410	Abca3	24.1	29.93	18.33	24.13	28.88	36.91	23.62	23.42	24.08	19.95	12.27	27.11	24.18	24.46	21.6	27.07	24.74	21.66	26.48	29.38	28.62	27.05	14.43	26.57	26.81	23.57	23.52	22.63	24.76	22.69	28.1	34.11	18.31	26.9	34.04	57.62	31.98	26.76	28.06	20.73	11.02	38.54	29.48	29.61	29.98	33.45	27.43
G10090_27239	71902	Cand1	10.93	11.67	9.43	11.07	12.02	14.18	12.19	10.54	10.83	9.83	5.45	11.64	10.8	9.6	11.05	11.34	9.98	8.57	10.78	11.77	13.05	11.69	6.47	10.92	10.63	10.72	10.29	10.49	10.81	10.24	12.75	13.3	9.42	12.34	14.17	22.14	16.51	12.04	12.62	10.21	4.89	16.54	13.16	11.62	15.34	14.01	11.07
G10090_19172	407821	Znrf3	3.26	3.13	3.08	3.23	3.33	3.96	3.62	2.81	2.91	2.61	1.24	3.26	3.56	2.91	4.3	3.48	3.06	2.89	3.49	2.96	3.41	2.66	1.6	3.08	2.51	2.24	2.52	2.71	2.29	2.48	3.8	3.57	3.08	3.6	3.93	6.19	4.9	3.21	3.4	2.72	1.11	4.63	4.34	3.53	5.98	4.3	3.4
G10090_425	65973	Asph	29.39	22.45	21.46	28.44	27.81	29.53	26.64	21.93	20.6	20.06	14.48	29.54	25.71	24.37	30.21	27.82	21.5	26.48	26.57	22.98	21.61	21.66	11.61	21.43	23.56	22.24	21.72	24.89	19.21	22.35	34.28	25.58	21.43	31.71	32.78	46.11	36.08	25.06	24.01	20.84	12.99	41.99	31.34	29.5	41.93	34.37	23.85
G10090_17656	320080	Zbtb39	2.38	2.77	2.33	2.7	3.12	3.59	3.34	3.06	3.09	2.85	1.15	3.1	2.76	2.75	3.19	3.07	2.62	2.72	2.72	3.06	3.74	3.3	1.77	3.28	3.13	2.95	2.63	2.94	3.28	3.15	2.78	3.15	2.33	3.01	3.68	5.61	4.52	3.5	3.61	2.97	1.04	4.41	3.37	3.33	4.43	3.8	2.91
G10090_34006	258331	Olfr1330	0.09	0.19	0.09	0.09	0.18	1.1	0.28	0.19	0.09	0.09	0.09	0	0	0.09	0	0	0.18	0.18	0	0.19	0.38	0	0	0.09	0.18	0.18	0	0.09	0.27	0.09	0.11	0.21	0.09	0.1	0.22	1.71	0.38	0.22	0.11	0.1	0.08	0	0	0.11	0	0	0.2
G10090_26073	258891	Olfr1302	0	0.28	0	0.09	0	0.27	0	0.1	0	0.09	0	0	0	0.09	0	0.09	0.09	0	0	0.19	0.28	0.18	0	0	0.18	0	0.18	0	0.18	0	0	0.32	0	0.1	0	0.43	0	0.11	0	0.1	0	0	0	0.11	0	0.11	0.1
G10090_9771	100502766	Kifc1	2.18	2.44	2.44	2.41	2.44	1.34	1.13	1.13	1.12	1.75	1.19	3.82	3.04	2.24	4.65	3.26	2.52	2.76	2.68	2.58	4.11	2.99	1.84	3.64	2.52	4.64	3.8	3.87	3.32	4.66	2.55	2.78	2.43	2.69	2.88	2.09	1.52	1.29	1.3	1.81	1.07	5.43	3.7	2.72	6.46	4.02	2.79
G10090_29810	217169	Tns4	25.35	5.08	22.34	16.97	13.95	1.48	19.24	12.22	12.28	16.17	4.51	25.21	22.92	20.84	34.53	14.61	13.75	20.06	15.31	11.02	15.06	11.9	8.89	16.53	13.76	14.66	16.58	16.02	5.13	13.08	29.57	5.79	22.31	18.92	16.45	2.31	26.05	13.96	14.31	16.8	4.04	35.84	27.95	25.23	47.94	18.06	15.24
G10090_10341	20341	Selenbp1	135.75	115.62	112.15	156.16	170.13	71.86	77.06	106.43	91.16	81.99	60.18	196.26	155.77	151.61	223.31	173.22	153.96	195.4	170.66	128.03	102.71	92.34	61.5	111.86	135.71	90.04	97.2	86.91	46.09	98.94	158.32	131.76	112	174.09	200.58	112.19	104.33	121.61	106.24	85.21	54.01	278.95	189.92	183.53	309.98	214.05	170.73
G10090_5468	104010	Cdh22	0.3	0.45	0.18	0.22	0.51	0.63	0.51	0.29	0.3	0.38	0.25	0.2	0.28	0.39	0.08	0.42	0.41	0.21	0.67	0.25	0.39	0.34	0.1	0.3	0.13	0.09	0.27	0.39	0.33	0.38	0.35	0.51	0.18	0.25	0.6	0.98	0.7	0.33	0.35	0.39	0.22	0.28	0.34	0.47	0.11	0.52	0.46
G10090_24565	18377	Omg	0	0.09	0	0	0	0.03	0.06	0	0.03	0.03	0	0.06	0	0.03	0.03	0	0.09	0	0.03	0.03	0.1	0.06	0.06	0.03	0	0.06	0.03	0	0.09	0.12	0	0.11	0	0	0	0.05	0.09	0	0.04	0.03	0	0.09	0	0.04	0.04	0	0.1
G10090_7174	230598	Nrd1	40.01	36.31	37.45	41.02	37.29	43.35	38.42	34.57	37.35	36.55	21.76	44.56	43.41	38.72	59.96	42.94	40.34	41.58	44.81	39.47	51.56	44.2	29.96	44.6	42.64	45.02	42.01	44.89	41.71	45.2	46.66	41.38	37.4	45.72	43.96	67.69	52.01	39.5	43.53	37.99	19.53	63.33	52.92	46.87	83.22	53.06	44.73
G10090_7089	101772	Ano1	53.63	29.86	43.54	48.1	46.48	17.43	25.9	34.05	27.52	26.93	15.74	42.69	45.54	40.43	50.21	40.85	42.59	46.87	37.45	28.93	26.19	27.27	21.18	30.26	37.89	27.08	29.06	26.95	13.28	26.21	62.55	34.03	43.49	53.63	54.8	27.21	35.07	38.9	32.08	27.98	14.13	60.67	55.53	48.94	69.7	50.48	47.23
G10090_26898	215748	Cnksr3	6.3	5.38	5.6	5.42	6.16	6.19	6.3	5.43	5.28	5.71	3.16	6.83	5.41	5.88	7.21	5.92	5.6	5.81	5.38	5.94	6.15	5.45	3.36	5.01	4.94	4.99	5.01	4.97	3.85	4.39	7.35	6.13	5.59	6.04	7.26	9.67	8.53	6.21	6.15	5.93	2.83	9.7	6.59	7.11	10.01	7.31	6.21
G10090_17930	18571	Pdcd6ip	41.57	28.8	33.38	36.1	36.01	30.34	35.61	37.87	34.59	32.94	14.65	42.22	37.15	34.94	49.88	37.79	35.54	38.97	35.97	33.37	42.35	39.59	24.67	43.37	41.25	40.26	41.41	39.54	38.32	39.8	48.49	32.82	33.34	40.24	42.46	47.36	48.22	43.27	40.32	34.23	13.15	60	45.29	42.3	69.24	46.69	39.41
G10090_4598	98403	Zfp451	5.7	6.29	4.99	6.02	5.95	7.9	7.35	6.39	6.71	5.71	3.03	5.95	5.1	4.76	6.22	5.84	4.98	5.02	5.37	5.27	6.42	6.4	3.02	5.51	5.81	6.24	5.51	5.53	5.63	5.59	6.65	7.17	4.99	6.71	7.01	12.34	9.95	7.31	7.82	5.94	2.72	8.45	6.21	5.76	8.63	7.22	5.52
G10090_11054	66183	Sptssb	56.93	4.9	39.14	33.57	29.54	0.94	23.7	30.56	30.36	29.08	10.37	49.67	36.96	33.01	84.32	36.12	35.23	42.55	42.26	30.53	34.42	20.57	20.07	26.85	30.95	36.57	36.64	42.97	0.77	25.03	66.39	5.58	39.09	37.43	34.83	1.47	32.08	34.92	35.38	30.23	9.31	70.59	45.06	39.96	117.04	44.63	39.06
G10090_12198	75524	Tex48	0	0	0	0	0	0	0	0	0	0	0	0.16	0.16	0	0	0	0	0	0	0.16	0	0	0	0	0	0	0	0.16	0	0.16	0	0	0	0	0	0	0	0	0	0	0	0.22	0.19	0	0	0	0
G10090_714	105247220	Gm42355	0.03	0.03	0.02	0.08	0.05	0	0.05	0.07	0.05	0.06	0	0.06	0	0.1	0.03	0.03	0	0.05	0.01	0.05	0.08	0.06	0.03	0.03	0.02	0.03	0.03	0.06	0.01	0.04	0.04	0.03	0.02	0.08	0.05	0	0.06	0.08	0.06	0.07	0	0.09	0	0.12	0.05	0.04	0
G10090_14500	75974	Dock11	2.65	3.53	1.9	2.6	2.95	5.24	3.83	3.49	3.46	3.13	1.72	3.73	3.53	2.85	3.67	3.56	3.12	2.85	3.42	4.01	5.85	5.33	2.44	5.34	5.47	5.23	5.09	5.7	5.78	5.04	3.09	4.03	1.9	2.9	3.48	8.19	5.18	3.99	4.04	3.26	1.55	5.3	4.3	3.45	5.1	4.4	3.46
G10090_26348	258674	Olfr1427	0.83	5.11	0.27	0.83	0.56	6.23	1.42	0.39	1.45	0.47	2.09	4.26	0.56	0.57	0.19	0.28	0.18	0	0.28	4.92	2.96	0	0.44	0.93	0	0.65	0.28	0.56	0.09	0.37	0.97	5.83	0.27	0.93	0.66	9.72	1.92	0.45	1.68	0.49	1.87	6.05	0.68	0.69	0.26	0.34	0.2
G10090_16151	26379	Esrra	19.73	13.56	16.76	16.97	18.49	14.83	18.81	18.61	14.07	14.43	9.34	21.34	20.43	18.03	26.25	21.75	20.41	22.41	17.53	19.04	18.39	18.32	11.14	19.94	20.12	19.15	19.74	18.96	16.08	19.47	23.01	15.45	16.74	18.92	21.8	23.15	25.47	21.26	16.4	15	8.38	30.33	24.91	21.82	36.44	26.88	22.63
G10090_6607	105244600	Gm40190	0.43	0.38	0.34	0.71	0.37	0.87	0.51	0.32	0.64	0.35	0.26	0.19	0.63	0.65	0.28	0.49	0.55	0.22	0.47	0.72	0.54	0.47	0.17	0.65	0.43	0.37	0.46	0.34	0.28	0.49	0.51	0.43	0.34	0.8	0.44	1.37	0.69	0.37	0.74	0.36	0.24	0.27	0.77	0.78	0.39	0.61	0.61
G10090_3780	235406	Snx33	8.37	6.59	7.22	6.78	7.72	6.49	5.77	5.78	5.36	4.61	3.2	8.14	6.99	6.46	7.13	7.06	6.31	6.29	5.95	6.08	6.77	7.42	4.78	6.52	6.52	7.14	6.44	6.12	5.83	6.21	9.77	7.51	7.21	7.56	9.1	10.13	7.81	6.6	6.24	4.79	2.87	11.57	8.52	7.82	9.9	8.72	6.99
G10090_27247	108168567	Gm21380	0	0	0	0	0	0	0	0	0	0	0	0	0	0	0	0	0	0	0	0	0	0	0	0.01	0	0	0	0	0	0	0	0	0	0	0	0	0	0	0	0	0	0	0	0	0	0	0
G10090_17297	381411	Accsl	0	0	0.12	0.13	0.03	0	0	0.16	0	0.09	0	0.39	0.25	0.09	0.82	0.55	0.29	0.28	0.43	0	0.41	0.04	0.12	0.29	0.12	0.18	0.09	0.17	0	0.17	0	0	0.12	0.14	0.04	0	0	0.19	0	0.1	0	0.55	0.31	0.11	1.14	0.68	0.32
G10090_13701	17160	Man2b2	21.39	13.7	16.21	17.05	18.8	13.31	20.85	15.75	13.18	12.07	8.42	25.2	20.69	20.61	22.33	22.37	19.33	23.92	20.04	18.76	18.6	22.69	14.59	22.08	24.21	26.08	25.91	24.64	25.95	27.73	24.95	15.61	16.19	19	22.17	20.77	28.24	18	15.36	12.55	7.56	35.82	25.22	24.95	31	27.64	21.43
G10090_4424	71198	Otud1	5.44	5.72	5.26	5.23	4.83	9.61	6.77	5.45	5.61	5.33	2.06	7.14	6.36	7.07	8.29	6.21	6.13	5.57	6.59	7.51	4.97	4.33	2.62	4.96	4.44	4.56	4.49	4.72	3.64	4.65	6.34	6.52	5.25	5.84	5.7	15	9.17	6.23	6.53	5.54	1.85	10.15	7.75	8.55	11.51	7.68	6.8
G10090_16220	243978	Mrgprx2	0.04	0.01	0.07	0.06	0.04	0	0.04	0.01	0	0.01	0.04	0.04	0.01	0.07	0.14	0.07	0.07	0.03	0.04	0.03	0.06	0.04	0	0.06	0.03	0.04	0	0.03	0	0.01	0.05	0.02	0.07	0.06	0.05	0	0.06	0.02	0	0.01	0.04	0.06	0.02	0.09	0.2	0.09	0.08
G10090_1137	384997	Pglyrp4	3.72	0.13	3.22	2.41	2.25	0.07	4.65	4.19	3.02	2.83	0.77	3.84	1.98	2.15	5.93	3.65	2.44	4.11	3.04	2.25	2.14	2.88	2.25	4.98	4.12	3.79	3.48	4.83	0.4	2.67	4.33	0.15	3.21	2.69	2.65	0.1	6.29	4.79	3.52	2.94	0.69	5.46	2.41	2.6	8.24	4.51	2.7
G10090_7221	68147	Gar1	9.69	7.32	8.58	9.59	7.15	6.08	8.3	9.17	7.95	7.44	5.16	9.68	8.58	8.92	12.41	7.93	8.13	8.88	7.85	8.45	8.47	7.63	5.39	10.27	8.17	8.99	9.97	7.88	6.44	8.79	11.31	8.34	8.57	10.7	8.43	9.49	11.24	10.48	9.27	7.73	4.63	13.76	10.46	10.79	17.23	9.79	9.01
G10090_2523	224697	Adamts10	12.01	5.06	8.99	7.64	9.06	5.59	15.97	7.98	6.31	4.1	3.66	11.38	10.55	10.22	10.39	7.71	7.94	8.52	7.53	9.09	6.31	5.81	4.82	6.67	6.84	8.77	8.17	7.88	7.23	7.78	14.01	5.77	8.97	8.52	10.68	8.73	21.63	9.11	7.36	4.26	3.29	16.17	12.86	12.38	14.42	9.53	8.81
G10090_16149	12321	Calu	71.32	46.78	57.77	59.72	56.56	47.84	78.22	63.39	57.99	51.16	29.44	70.81	63.51	53.55	68.25	53	51.29	52.36	50.88	54.47	62.56	65.36	40.73	65.93	62.15	67.32	65.77	67.91	65.03	62.41	83.18	53.31	57.7	66.57	66.68	74.7	105.9	72.43	67.58	53.17	26.43	100.65	77.43	64.82	94.73	65.49	56.87
G10090_4339	626596	Rgs22	6.77	6.62	4.87	7.64	7.58	3.39	4.42	5.67	5.82	4.8	4.16	7.28	6.25	5.95	5.87	5.67	5.41	6.61	6.77	5.85	5.95	6.35	4.61	6.57	9.05	5.24	7.37	6.52	5.15	5.6	7.89	7.55	4.87	8.52	8.94	5.29	5.99	6.48	6.78	4.99	3.73	10.34	7.62	7.2	8.15	7.01	6
G10090_6185	215814	Ccdc28a	9.33	12.06	5.61	9.19	12.52	14.88	8.64	9.51	9.07	8.75	6.72	8.57	9.87	11.29	7.27	10.73	8.73	7.44	10.38	11.7	11.86	10.88	5.78	11.81	11.78	9.74	9.46	10.71	10.37	9.61	10.88	13.74	5.6	10.25	14.77	23.24	11.7	10.87	10.57	9.09	6.03	12.18	12.04	13.67	10.09	13.25	9.68
G10090_2485	74055	Plce1	4.37	4.66	3.33	4.48	4.86	7.05	6.48	6.26	6.24	5.67	1.7	4.42	4.01	4.34	3.85	4.66	4.19	3.92	4.92	5.99	9.2	7.9	3.47	8.67	9.02	6.91	7.41	7.27	7.86	6.53	5.1	5.31	3.32	5	5.73	11	8.78	7.15	7.27	5.89	1.53	6.28	4.88	5.26	5.35	5.76	4.65
G10090_3952	20741	Sptb	2.39	1.83	2.76	2.94	1.81	1.15	1.89	2.23	1.92	2.7	1.83	3.53	2.86	2.15	2.97	2.08	1.79	3.15	2.14	2.09	2.16	1.63	1.53	1.54	1.9	1.84	1.29	2.33	1.17	1.75	2.78	2.08	2.76	3.28	2.13	1.8	2.56	2.55	2.24	2.81	1.64	5.02	3.49	2.6	4.13	2.57	1.99
G10090_413	240058	Cpne5	2.13	0.41	1.93	1.39	1.05	0.89	1.87	1.27	1.41	1.51	0.51	1.88	1.71	1.76	3.93	2.12	2.38	2.51	1.72	1.51	2.33	1.83	1.42	1.62	2.43	1.75	1.43	1.9	0.77	1.39	2.49	0.47	1.92	1.55	1.24	1.39	2.53	1.45	1.64	1.57	0.46	2.66	2.09	2.14	5.45	2.62	2.64
G10090_21997	227377	Farp2	4.44	3.77	3.83	4.86	4.02	4.21	5.91	3.25	3.39	3.04	2.2	4.29	3.5	3.3	2.66	3.36	2.57	4.09	3.05	4.31	2.59	2.42	2.02	2.82	3.24	3.09	2.65	2.87	2.59	2.57	5.18	4.3	3.82	5.42	4.74	6.58	8	3.71	3.95	3.16	1.98	6.1	4.26	3.99	3.69	4.15	2.85
G10090_29188	20196	S100a13	66.33	66.37	52.88	68.16	67.81	71.3	70.01	75.82	64.77	67.37	32.35	76.57	69.02	65.13	76.12	68.69	68.62	60.41	60.7	72.3	71.71	66.31	34.97	77.17	76.38	78.39	84.08	76.38	67.11	69.84	77.36	75.63	52.81	75.98	79.94	111.32	94.79	86.64	75.48	70.01	29.04	108.82	84.15	78.84	105.66	84.89	76.09
G10090_50286	75129	4930524J08Rik	1.16	0.35	0.97	1.33	0.68	0.67	1.02	1.07	1.41	1.19	1.09	1.69	2.01	1.35	0.85	1.51	0.33	0.84	0.51	1.37	1.91	0.51	0.32	0.84	1.37	1.36	0.85	1.55	0.68	1.38	1.35	0.39	0.97	1.49	0.8	1.04	1.38	1.22	1.64	1.24	0.98	2.41	2.45	1.63	1.18	1.87	0.37
G10090_4858	16582	Kifc3	16.15	14.63	14.41	14.78	17.21	16.9	16.29	13.37	12.41	13.34	7.4	18.36	16.11	15.62	18.61	18.06	17.01	15.59	16.79	17.13	16.77	15.6	8.62	18.57	17.02	19.12	20.61	19.3	22.56	19.64	18.84	16.67	14.39	16.48	20.29	26.38	22.06	15.28	14.46	13.86	6.64	26.09	19.64	18.91	25.83	22.32	18.86
G10090_7651	100502953	Gm10100	0.5	0	10.59	0	0	0	0	0.58	0.67	0	0	2.57	2.72	1.31	22.2	12.31	25.2	4.24	10.51	0	9.93	9.6	3.58	1.61	0	3.83	1.79	0	0	1.15	0.59	0	10.58	0	0	0	0	0.66	0.79	0	0	3.66	3.32	1.58	30.82	15.21	27.95
G10090_6318	78938	Fbxo34	9.52	7.27	7.26	7.71	7.21	7.9	9.85	11.84	10.38	10.56	3.67	10.03	7.81	8.19	12.77	9.47	8.27	9.48	9.38	8.78	11.38	11.22	6.77	11.97	12.77	12.86	11.37	11.42	10.19	11.13	11.11	8.28	7.25	8.6	8.5	12.34	13.34	13.52	12.09	10.97	3.29	14.26	9.52	9.92	17.72	11.7	9.17
G10090_6917	214663	Slc25a29	5.59	4.85	6.57	5.88	6.35	5.91	3.95	3.6	3.94	5.12	3.88	5.4	5.62	4.8	4.87	5.33	6.16	5.41	4.13	5.45	3.23	3.2	3.87	3.26	4.1	3.13	3.48	4.06	2.44	2.74	6.52	5.53	6.56	6.56	7.48	9.23	5.35	4.11	4.59	5.32	3.48	7.67	6.85	5.81	6.76	6.59	6.84
G10090_17799	68585	Rtn4	50.41	44.19	45.06	50.64	44.21	53.05	53.11	54.04	49.49	47.93	30.98	62.12	58.29	48.36	67.57	47.57	44.63	51.49	50.51	50.28	60.31	49.41	26.62	51.59	47.52	55.11	54.45	60.1	52.1	53.93	58.79	50.35	45	56.45	52.12	82.82	71.9	61.75	57.68	49.81	27.81	88.29	71.07	58.54	93.79	58.78	49.49
G10090_4390	77116	Mtmr2	15.86	15.28	14.48	15.29	15.82	14.92	16.32	14.98	13.97	14.17	7.26	16.92	14.94	13.56	15.55	14.38	14.07	14	14.98	14.24	16.35	13.26	9.83	16.99	15.7	15.25	15.95	14.73	15.57	15.53	18.5	17.42	14.46	17.04	18.65	23.3	22.09	17.11	16.29	14.73	6.52	24.05	18.22	16.42	21.58	17.77	15.6
G10090_8755	211329	Ncoa7	2.86	4.69	3.16	3.02	3.61	5.33	6.56	7.01	7.49	6.16	2.14	4.92	3.93	4.8	4.82	5.13	5.12	4.8	4.23	6.11	7.12	9.52	3.91	7.57	6.17	7.47	6.73	6.94	8.63	8.5	3.34	5.35	3.16	3.37	4.25	8.31	8.88	8.01	8.73	6.4	1.92	6.99	4.79	5.81	6.69	6.33	5.68
G10090_24699	51797	Ctps	7.18	6.1	7.55	7.12	6.52	6.86	12.05	15.59	12.61	12.56	3	8.89	7.37	6.36	9.32	8.46	7.69	8.22	8.08	8.56	16.99	20.7	9.31	19.68	15.94	18.32	15.96	17.2	22.56	16.85	8.38	6.95	7.54	7.94	7.68	10.71	16.32	17.81	14.7	13.05	2.7	12.64	8.98	7.7	12.93	10.46	8.52
G10090_8877	26945	Tpsg1	0.16	0	0.08	0.2	0.12	0.24	0	0.12	0.13	0.24	0.22	0.25	0.23	0.16	0	0.16	0.11	0.08	0.12	0.24	0.16	0.34	0.11	0	0.06	0	0	0	0.12	0.13	0.19	0	0.08	0.22	0.14	0.38	0	0.14	0.15	0.25	0.2	0.35	0.29	0.2	0	0.2	0.13
G10090_30977	257979	Olfr1281	0	3.7	0	0	0	0	0	0	0	0	0	0	0	0	0	0	0	0	0	0.1	0	0	0	0	0	0	0	0	0	0	0	4.22	0	0	0	0	0	0	0	0	0	0	0	0	0	0	0
G10090_19841	258751	Olfr608	0.45	3.98	0.09	1.09	1.83	3.63	2.68	1.24	1.98	2.76	1.44	0.74	1.74	1.49	0	2.17	1.79	0.18	2.37	2.22	2.15	1.47	0.17	1.45	1.46	0.91	0.9	1.19	2.45	0.64	0.53	4.53	0.09	1.21	2.16	5.67	3.63	1.42	2.3	2.87	1.3	1.05	2.12	1.8	0	2.68	1.98
G10090_16606	381820	Smim10l1	37.24	41.24	32.03	37.05	37.27	48.57	35.86	38.48	45.95	32.36	26.46	40.01	41.72	35.69	39.93	37.3	39.18	34.86	38.66	46.56	38.11	33.15	20.21	35.32	33.91	29.07	39.14	38.11	29.27	27.49	43.44	46.99	31.99	41.3	43.94	75.83	48.55	43.97	53.55	33.63	23.75	56.87	50.87	43.2	55.42	46.1	43.45
G10090_23466	12778	Ackr3	26.88	19.6	19.49	23.03	19.74	17.68	26.64	20.54	17.33	20.12	9.53	25.94	24.89	22.2	29.74	17.65	16.56	17.92	14.98	16.9	21.02	17.27	11.35	21.53	17.88	20.52	19.98	18.33	12.16	16.72	31.35	22.34	19.47	25.68	23.27	27.6	36.07	23.46	20.19	20.91	8.56	36.87	30.35	26.87	41.28	21.81	18.36
G10090_2519	54672	Adgrg3	2.86	1.79	1.61	1.24	1.56	1.16	1.18	1.8	1.53	1.37	0.4	3.26	1.89	2.64	1.9	1.46	1.59	1.7	1.74	1.58	2.07	1.7	1.07	1.82	1.95	2.26	2.54	1.76	2.22	2.69	3.34	2.04	1.6	1.39	1.84	1.81	1.6	2.06	1.78	1.43	0.36	4.63	2.3	3.2	2.63	1.81	1.77
G10090_49600	115489469	Gm52523	1.15	0.78	0.56	0.58	1.45	1.35	1.48	1.12	0.7	0.78	0.45	0.78	0.49	1.91	1.68	1.44	0.85	1.55	0.58	1.77	1.19	1.07	0.63	0.87	1.26	1.25	0.67	1.27	1.73	0.78	1.34	0.89	0.56	0.65	1.71	2.11	2.01	1.28	0.82	0.81	0.4	1.11	0.6	2.31	2.34	1.78	0.94
G10090_2082	75079	Zbtb49	2.51	2.95	2.3	2.37	2.35	3.7	2.69	2.23	3.25	1.97	1.5	2.94	2.36	3.04	2.28	2.63	1.68	1.72	2.57	2.36	2.64	2.37	1.3	2.19	2.35	3	3.06	2.36	2.26	2.98	2.92	3.37	2.3	2.64	2.77	5.78	3.65	2.55	3.79	2.05	1.35	4.18	2.87	3.68	3.16	3.25	1.86
G10090_13829	227998	4933409G03Rik	0	0	0	0	0	0	0	0	0	0	0	0	0	0.06	0	0	0	0	0	0	0	0	0	0	0	0	0	0	0	0	0	0	0	0	0	0	0	0	0	0	0	0	0	0.07	0	0	0
G10090_8864	81910	Rrbp1	81.51	61.31	80.98	68.63	71.68	61.87	89.11	76.7	72.92	75.65	52.08	83.34	75.7	78.7	78.91	75.48	72.68	80.93	72.1	76.95	86.02	112.9	80.31	102.51	99.36	100.16	98.65	89.51	113.28	106.36	95.07	69.87	80.88	76.5	84.51	96.6	120.66	87.64	84.98	78.62	46.74	118.45	92.3	95.27	109.53	93.27	80.59
G10090_26817	338417	Scgb1c1	4568.16	25877.1	3493.71	9541.71	14607.8	37653.2	12097.8	11949.5	14053.8	15705.5	8077.2	9634.55	9025.32	11743.5	833.17	13009.4	10713.4	3036.84	13649.5	19366.8	13477.8	10695.2	1568.59	10738.4	8886.04	10030.2	10772.2	9240.27	17083.8	8144.65	5327.73	29489.5	3489.26	10637	17221.8	58786.8	16380	13653.5	16378.4	16322.8	7249.57	13693.7	11004.1	14215.9	1156.51	16075.8	11880.4
G10090_8527	382044	Ces1b	2.16	1.37	1.45	2.05	1.54	0.15	0.71	1.99	1.92	1.49	1.14	1.88	1.22	1.79	1.56	1.2	1.59	1.87	1.4	1.45	1.54	1.29	1.47	1.87	2.08	1.74	1.98	2.28	1.45	2.22	2.52	1.56	1.44	2.29	1.82	0.23	0.96	2.28	2.23	1.54	1.02	2.67	1.49	2.17	2.17	1.48	1.76
G10090_21293	56327	Arl2	35.29	32.06	30.29	32.55	36.06	38.85	36.87	31.03	32.95	31.9	23.35	39.02	39.58	41.8	37.45	39.19	37.91	34.49	37.96	38.97	33.07	32.51	22.26	40.26	39.95	43.73	46.02	39.66	37.42	39.86	41.15	36.53	30.25	36.29	42.51	60.65	49.92	35.45	38.39	33.15	20.95	55.46	48.25	50.6	51.98	48.42	42.04
G10090_19868	68020	Coa8	28.85	30.77	27.28	31.29	33.78	39.19	30.59	28.95	30.37	26.64	18.18	35.83	37.03	32.73	30.09	36.08	29.3	28.5	34.83	37.22	28.54	25.18	21.27	25.83	26.23	27.48	33.89	29.65	25.28	28.37	33.64	35.07	27.25	34.88	39.82	61.18	41.41	33.07	35.39	27.69	16.32	50.93	45.15	39.62	41.77	44.59	32.49
G10090_10166	217946	Cdca7l	5.62	4.6	4.62	5.05	4.62	3.97	4.49	3.78	3.72	2.63	3.02	6.38	5.78	5.73	8.02	6.57	6.7	6	7.17	6.55	5.9	6.8	4.54	6.91	5.35	5.7	6.72	7.57	6.24	6.21	6.55	5.24	4.61	5.63	5.44	6.2	6.08	4.32	4.34	2.74	2.71	9.07	7.05	6.94	11.14	8.12	7.43
G10090_235	227399	Ppip5k2	5.12	7.09	4.27	5.3	6.77	8.37	5.99	4.57	5.92	5.37	3.33	5.84	5.4	4.94	5.71	6.1	4.96	4.26	5.93	6.38	8.28	7.02	3.75	6.58	6.11	6.47	5.72	6.51	7.68	5.9	5.97	8.08	4.26	5.9	7.98	13.07	8.11	5.22	6.9	5.58	2.99	8.3	6.58	5.98	7.93	7.54	5.5
G10090_12678	637873	Vmn2r61	0	0	0.03	0	0	0	0	0.03	0.03	0	0	0	0	0.05	0	0	0	0	0	0	0	0	0	0	0	0	0	0	0	0	0	0	0.03	0	0	0	0	0.03	0.03	0	0	0	0	0.07	0	0	0
G10090_24253	545948	Scgb1b20	0	0	0	0	0	0	0	0	0	0	0	0	0	0	0	0	0	0	0	0	0	0.93	0	0	0	0	0	0	0	0	0	0	0	0	0	0	0	0	0	0	0	0	0	0	0	0	0
G10090_12607	218772	Rarb	6.12	9.39	4.28	7.17	8.58	12.64	8.05	5.99	6.41	5.25	4	8.49	8.3	8.59	6.7	7.21	6.68	5.87	7.03	8.73	7.76	5.67	2.86	5.98	5.81	5.48	5.7	5.38	7.39	5.92	7.13	10.7	4.28	7.99	10.12	19.73	10.89	6.85	7.47	5.46	3.59	12.07	10.12	10.4	9.3	8.91	7.41
G10090_25571	13006	Smc3	14.61	16.97	11.94	13.53	14.42	17.77	13.89	12.88	14.96	12.89	8.04	13.93	13.84	12.53	14.41	14.19	12.5	11.22	12.81	14.28	17.28	14.41	8.8	14.77	13.2	13.86	13.4	14.05	14.55	13.61	17.04	19.33	11.92	15.08	17	27.75	18.81	14.71	17.43	13.39	7.22	19.8	16.88	15.17	20	17.53	13.86
G10090_11024	258744	Olfr875	0.92	2.74	0.25	1.17	1.52	5.39	2.22	0.97	2.61	1.28	0.87	0.86	1.27	1.12	0	1.67	1.32	0.17	1.52	2.22	2.5	1.44	0.08	1.68	1.6	1.34	1.59	1.61	2.27	0.93	1.07	3.12	0.25	1.31	1.79	8.41	3.01	1.11	3.04	1.33	0.78	1.22	1.55	1.36	0	2.07	1.47
G10090_25699	77358	9430069I07Rik	0.42	0.22	0.2	0.42	0.65	0	0	0.45	0	0	0.2	0.21	0.42	0	0.43	0.43	0.21	0	0.43	0	0	0	0	0	0.22	0.22	0	0.22	0	0.22	0.49	0.25	0.2	0.47	0.77	0	0	0.52	0	0	0.18	0.3	0.52	0	0.6	0.53	0.23
G10090_2698	373864	Col27a1	28.61	8.32	25.79	15.67	14	7.13	25.32	12.84	15.77	10.04	4.22	16.77	15.04	10.84	22.9	17.63	19.95	14.36	12.02	12.08	10.9	17.4	6.81	14.05	11.63	13.97	12.52	16.07	7.91	13.15	33.37	9.48	25.76	17.47	16.51	11.14	34.28	14.67	18.38	10.43	3.79	23.83	18.34	13.12	31.79	21.78	22.13
G10090_2868	54141	Spag5	1.61	2.26	1.52	1.73	2.5	1.7	1.13	0.94	1.07	1.06	0.81	2.52	1.98	1.5	2.96	2.1	1.84	1.54	2.24	2.5	2.77	2.75	1.07	2.59	3.11	3.07	2.69	2.74	3.49	3.23	1.88	2.57	1.52	1.92	2.95	2.66	1.53	1.07	1.24	1.1	0.73	3.58	2.42	1.81	4.11	2.59	2.04
G10090_540	77480	Kidins220	17.57	25.38	13.24	17.78	19.68	28.45	41.28	16.73	19.31	15.85	11.71	17.6	14.52	17.3	15.36	17.2	15.74	12.47	18.43	20.7	22.45	17.89	8.41	17.65	16.93	15.45	15.1	15.71	17.39	14.94	20.49	28.92	13.22	19.82	23.2	44.41	55.89	19.12	22.5	16.47	10.51	25.02	17.7	20.94	21.32	21.25	17.45
G10090_28930	28019	Ing4	25.9	26.94	23.3	23.95	25.66	32.44	25.86	23.89	25.73	20.6	14.9	29.42	27.03	24.63	26.46	29.11	26.71	25.37	26.21	31.31	33.85	29.64	16.39	27.66	28.94	28.57	29.42	27.99	29.17	27.08	30.21	30.7	23.27	26.7	30.26	50.65	35.02	27.3	29.99	21.41	13.38	41.81	32.95	29.82	36.72	35.97	29.62
G10090_31547	72852	Mblac2	4.13	3.1	3.4	4.67	4.2	3.76	3.89	2.81	2.48	1.79	1.4	3.83	3.38	3.3	4.85	4	3.3	3.14	3.78	2.81	3.28	2.69	1.8	2.75	2.55	2.78	2.98	2.92	2.14	2.34	4.82	3.53	3.4	5.2	4.95	5.86	5.27	3.21	2.89	1.86	1.26	5.44	4.13	3.99	6.73	4.95	3.66
G10090_4047	381686	Kpna7	0	0	0	0.03	0	0	0	0	0.03	0	0	0	0.03	0	0	0	0	0	0	0	0.07	0	0	0	0	0.03	0	0	0	0	0	0	0	0.04	0	0	0	0	0.04	0	0	0	0.04	0	0	0	0
G10090_8434	320095	6430550D23Rik	0.45	0.97	0.52	0.61	0.5	0.49	0.68	0.16	0.59	0.45	0.64	0.38	0.53	0.39	0.46	0.5	0.51	0.62	0.63	0.46	0.65	0.59	0.23	0.69	0.63	0.72	0.99	0.57	0.61	0.89	0.52	1.11	0.52	0.68	0.59	0.76	0.92	0.19	0.69	0.47	0.58	0.54	0.64	0.47	0.64	0.61	0.56
G10090_12508	20192	Ryr3	0.13	0.41	0.05	0.15	0.36	0.58	0.47	0.21	0.3	0.22	0.11	0.11	0.12	0.19	0.05	0.17	0.14	0.06	0.2	0.17	0.18	0.05	0.01	0.06	0.06	0.06	0.08	0.07	0.08	0.07	0.15	0.46	0.05	0.17	0.42	0.91	0.64	0.24	0.35	0.22	0.1	0.15	0.15	0.23	0.07	0.21	0.16
G10090_26033	258773	Olfr818	0.09	0.64	0	0.36	0.27	0.36	0.09	0.09	0.09	0.18	0.17	0.37	0	0.09	0	0	0.44	0	0	0.64	0.28	0	0	0.45	0.09	0	0	0.18	0	0	0.1	0.73	0	0.4	0.32	0.56	0.12	0.11	0.11	0.19	0.15	0.52	0	0.11	0	0	0.49
G10090_30129	228136	Zdhhc5	30.68	25.43	26.16	26.89	28.67	29.71	30.93	26.5	28.7	25.58	13.75	33.03	27.38	26.67	38.78	29.94	29.4	28.35	28.5	29.1	31.62	28.97	18.53	32.69	29.73	29.61	26.86	29.26	24.05	27.57	35.78	28.98	26.13	29.98	33.8	46.39	41.88	30.27	33.45	26.58	12.34	46.94	33.38	32.29	53.83	37	32.6
G10090_25026	100862059	Gm21440	0	0	0.06	0	0	0	0	0	0.03	0	0	0	0	0	0	0	0	0	0	0	0	0	0	0	0	0	0	0	0	0	0	0	0.06	0	0	0	0	0	0.03	0	0	0	0	0	0	0	0
G10090_7183	14121	Fbp1	37.41	17.28	43.6	33.34	29.61	4.82	16.83	35.28	20.05	27.72	7.2	24.99	27.49	19.89	19.45	26.35	33.28	27.4	22.31	17.82	6.21	6.29	4.47	7.31	9.27	9.64	10.19	11.36	2.1	5.98	43.63	19.69	43.54	37.17	34.91	7.52	22.78	40.32	23.36	28.81	6.46	35.52	33.52	24.08	27	32.57	36.91
G10090_20688	24128	Xrn2	20.99	20.61	16.13	19.03	20.63	19.05	21.06	20.46	22.49	20.05	8.82	22.76	20.4	18.23	19.79	21.21	19.37	19.07	19.37	20.56	26.25	23.8	15.37	26.2	23.78	25.19	26.6	24.42	25.28	27.22	24.49	23.48	16.11	21.22	24.32	29.74	28.51	23.37	26.21	20.84	7.92	32.35	24.88	22.07	27.48	26.2	21.48
G10090_4791	71838	Phf7	5.22	5.55	4.88	4.85	5.08	5.49	4.81	4.49	3.91	3.83	3.19	6.4	5.33	4.58	5.78	5.32	4.86	5.69	4.72	5.8	5.09	5.26	3.95	5.01	5.56	5.71	5.67	6.23	6.02	5.73	6.09	6.32	4.87	5.4	5.99	8.56	6.51	5.13	4.55	3.98	2.86	9.1	6.5	5.54	8.03	6.58	5.39
G10090_27489	18330	Olfr31	0.18	3.87	0	0	0.09	1.09	0.55	0.29	0.28	0.09	1.44	1.1	0	0.28	0	0.18	0	0	0	1.84	1.3	0	0	0	0	0.09	0.09	0.09	0	0.09	0.21	4.41	0	0	0.11	1.69	0.75	0.33	0.33	0.1	1.29	1.57	0	0.34	0	0.22	0
G10090_12428	328699	Gabrr3	0	0	0	0	0	0	0	0	0	0	0	0	0	0	0	0	0	0	0	0	0	0	0	0	0	0	0	0	0	0	0	0	0	0	0	0	0	0	0	0	0	0	0	0	0	0	0
G10090_1272	209294	Csta1	8.75	0.62	10.63	7.77	4.03	0.42	3.34	6.39	5.47	7.54	2.43	9.08	8.73	7.19	22.64	9.25	8.89	10.85	10.4	4.66	11.64	4.21	6.58	9.46	6.42	8.82	8.63	11.84	0.24	8.65	10.21	0.71	10.62	8.67	4.75	0.66	4.52	7.3	6.38	7.84	2.18	12.9	10.64	8.71	31.42	11.43	9.85
G10090_3546	69367	Glrx2	17.96	18.37	23.42	22.95	20.55	13.3	19.62	20.17	25.9	19.19	13.94	27.98	25.82	23.4	36.03	22.66	21.15	20.35	20.64	24.8	25.22	24.62	19.18	21.81	30	26.07	30.79	30.6	20.2	28.67	20.94	20.93	23.39	25.58	24.22	20.77	26.57	23.05	30.18	19.95	12.52	39.77	31.48	28.33	50.01	28	23.46
G10090_10336	70009	Ssty2	0	0	0	0	0	0	0	0	0	0	0	0	0	0	0	0	0	0	0	0	0	0	0	0.01	0	0	0	0	0	0	0	0	0	0	0	0	0	0	0	0	0	0	0	0	0	0	0
G10090_5116	228140	Tnks1bp1	32.74	14.95	26.73	26.42	26.07	16.88	25.34	25.79	24.97	27.29	10.25	34	30.81	26.72	43.64	28.26	26.97	30	24.5	22.75	27.59	25.57	18.11	29.32	27.22	26.34	28.29	26.62	17.96	25.78	38.18	17.04	26.7	29.45	30.74	26.36	34.31	29.47	29.1	28.37	9.2	48.33	37.57	32.34	60.58	34.92	29.91
G10090_31926	380728	Kcnh4	10.24	35.89	3.28	13.96	21.95	49.99	27.32	18.47	22.36	18.66	12.63	14.54	13.42	17	1.34	22.25	18.25	3.98	17.47	31.86	25	14.88	1.72	14.67	14.27	11.75	9.2	11.23	18.08	8.6	11.94	40.9	3.27	15.56	25.88	78.04	36.99	21.1	26.06	19.4	11.33	20.67	16.37	20.58	1.86	27.49	20.24
G10090_4956	18155	Pnoc	0	0	0	0	0.07	0	0.07	0	0.07	0	0	0	0.14	0.07	0	0.03	0	0	0	0.03	0	0	0.03	0	0	0	0.03	0	0	0	0	0	0	0	0.08	0	0.1	0	0.08	0	0	0	0.17	0.09	0	0.04	0
G10090_49957	115490363	Gm43868	0	0.2	0.03	0.26	0.12	0.32	0.07	0.14	0.33	0.07	0.04	0.37	0.13	0.09	0	0.21	0.07	0.06	0.03	0.06	0.1	0.16	0.03	0.09	0.07	0.1	0.06	0.03	0.07	0.08	0	0.22	0.03	0.29	0.14	0.51	0.09	0.16	0.38	0.07	0.03	0.52	0.16	0.11	0	0.26	0.07
G10090_27670	68554	Cebpzos	15.33	14.96	14.26	17.25	12.52	12.49	12.69	14.78	13.14	12.74	10.16	15.02	17.05	14.32	16.91	19.76	15.12	13.8	18.08	16.1	16.24	13	9.11	15.43	13.03	14.67	14.75	17.44	11.67	13.22	17.88	17.05	14.24	19.23	14.76	19.5	17.18	16.89	15.32	13.24	9.12	21.35	20.79	17.34	23.47	24.41	16.77
G10090_30040	93724	Pcdhga12	0.74	0.82	0.51	0.78	1.21	1.59	0.9	0.81	0.83	0.69	0.21	0.84	0.82	1.13	0.93	0.81	0.84	0.85	0.9	1.06	0.97	0.91	0.53	1.14	0.86	0.75	0.75	0.89	0.85	1.02	0.86	0.93	0.51	0.87	1.43	2.48	1.22	0.93	0.96	0.72	0.19	1.2	0.99	1.37	1.29	1.01	0.94
G10090_32950	20305	Ccl6	15.57	12.31	14.1	15.49	13.75	10.1	27.12	55.07	50.24	34.39	12.34	35.99	27.11	21.93	38.62	22.46	24.98	29.71	23.3	22.37	45.36	46.22	31.26	65.89	56.63	71.93	91.22	74.41	87.12	87.02	18.15	14.03	14.08	17.27	16.21	15.77	36.72	62.92	58.55	35.74	11.07	51.15	33.06	26.55	53.6	27.75	27.7
G10090_537	258245	Olfr1036	1.15	3.29	0.32	1.65	2.91	8.21	4.38	3.92	4.29	2.52	0.62	1.1	1.58	2.29	0	2.23	2.45	0.25	2.66	3.71	3.15	1.92	0	1.82	2	1.08	1.07	1.76	2.73	0.5	1.34	3.74	0.32	1.84	3.44	12.81	5.93	4.47	4.99	2.62	0.56	1.56	1.93	2.78	0	2.75	2.71
G10090_2601	19043	Ppm1b	23.68	25.98	21.09	24.52	25.05	29	25.37	23.75	24.71	22.53	14.88	28.15	24.32	23.34	27.37	23.58	22.55	21.17	23.69	25.14	27.62	23.63	14.8	23.14	22.66	23.64	21.79	22.83	24.45	24.01	27.62	29.61	21.06	27.34	29.53	45.27	34.35	27.14	28.79	23.41	13.36	40.01	29.65	28.26	37.99	29.14	25
G10090_24016	21345	Tagln	146.7	115.55	107.97	108.63	117.33	189.66	107.36	141.83	114.42	113.05	48.03	146.64	134.7	150.14	128.65	93.64	94.95	83.7	86.94	112.9	79.83	72.16	55.42	88.73	79.94	82.96	89.81	74.73	68.85	82.69	171.09	131.68	107.84	121.1	138.33	296.11	145.36	162.05	133.35	117.49	43.11	208.42	164.23	181.75	178.58	115.71	105.29
G10090_12014	100702	Gbp6	1.79	1.42	2.53	1.65	1.85	1.97	8.62	14.88	10.31	12.01	10.85	34.27	22.55	22.73	49.64	45.01	36.91	43.97	48.68	40.05	74.11	122.67	28.13	96.24	51.54	119.95	89.87	105.33	205.25	120.66	2.09	1.62	2.53	1.84	2.18	3.08	11.68	17	12.02	12.48	9.74	48.71	27.5	27.52	68.9	55.62	40.93
G10090_24551	18491	Pappa	0.91	2.25	0.85	1.19	1.3	2.98	1.77	1.41	1.84	1.16	0.81	0.96	0.92	1.16	0.9	1.25	1.1	0.7	0.99	1.57	1.82	0.96	0.43	1.2	0.98	0.88	0.93	0.97	0.95	0.75	1.06	2.56	0.85	1.33	1.54	4.65	2.4	1.62	2.15	1.21	0.73	1.37	1.12	1.41	1.25	1.55	1.22
G10090_13073	331493	Gm5127	0.83	0.28	0.48	0.65	0.63	0.6	0.36	0.41	0.53	0.24	0.37	0.61	0.81	0.53	1.16	0.67	0.54	0.55	0.44	0.72	0.57	0.36	0.37	0.35	0.39	0.74	0.5	0.51	0.38	0.82	0.97	0.32	0.48	0.73	0.75	0.93	0.49	0.47	0.62	0.25	0.33	0.86	0.98	0.64	1.61	0.82	0.6
G10090_18960	654801	Zfp784	6.08	6.21	3.83	5.34	6.27	6.96	6.07	5.37	4.68	4.03	2.95	6.06	5.59	5.78	5.15	6.18	5.24	4.91	5.44	5.57	5.49	4.47	2.89	4.77	4.66	5.23	5.26	5.18	3.93	4.74	7.09	7.07	3.82	5.95	7.39	10.87	8.22	6.14	5.46	4.19	2.65	8.62	6.82	7	7.15	7.64	5.81
G10090_8063	258739	Olfr1362	1.2	4.75	0	0.95	1.82	5.01	3.25	2.09	2.59	2.1	0.97	0.7	2.35	2.74	0	2.58	0.77	0.17	1.3	2.72	4.17	2	0	0.86	2.78	1.55	0.95	2.1	2.33	0.52	1.4	5.41	0	1.06	2.15	7.83	4.4	2.39	3.02	2.19	0.87	1	2.86	3.32	0	3.19	0.85
G10090_19160	11615	Gm4737	0	0	0	0	0	0	0	0	0.1	0	0	0	0	0	0	0	0.12	0	0	0	0	0	0	0	0	0	0	0.1	0	0	0	0	0	0	0	0	0	0	0.12	0	0	0	0	0	0	0	0.13
G10090_5027	68550	Tefm	6.27	5.81	5.04	5.06	5.37	5.36	4.04	5.35	5	4.81	3.85	6.12	5.2	5.93	5.82	5.12	5.98	4.8	4.62	5.07	5.77	6.51	3.37	5.23	5.54	5.6	4.54	5.01	4.75	5.23	7.31	6.62	5.04	5.64	6.33	8.37	5.47	6.11	5.83	5	3.46	8.71	6.34	7.18	8.08	6.33	6.63
G10090_7815	56457	Clptm1	59.74	62.39	51.14	57.49	60	77.42	63	58.32	62.66	54.14	29.98	66.28	58.25	69.4	59.99	67.29	60.37	55.19	58.57	71.03	63.45	71.98	40.56	71.75	67.8	67.93	61.11	64.52	67.01	69.8	69.67	71.1	51.08	64.08	70.74	120.88	85.3	66.63	73.02	56.27	26.91	94.2	71.02	84.01	83.27	83.15	66.94
G10090_3454	381157	Greb1l	1	1.23	0.55	1.14	1.15	1.18	0.99	0.9	0.68	0.98	0.48	0.59	0.7	0.84	0.43	0.91	0.84	0.57	1.02	0.85	0.54	0.55	0.36	0.66	0.54	0.64	0.6	0.59	0.88	0.6	1.16	1.4	0.55	1.28	1.36	1.85	1.34	1.02	0.79	1.02	0.43	0.84	0.85	1.02	0.6	1.13	0.93
G10090_15711	105439	Slain1	3.82	4.38	2.74	3.59	4.3	4.12	3.71	3.41	3.45	3.19	2.62	4.55	4.02	3.95	3.58	5.03	3.84	3.97	4.27	4.63	5.05	5.72	3.61	4.75	4.99	5.68	5.84	5.13	4.67	5.37	4.46	4.99	2.74	4	5.07	6.44	5.02	3.89	4.02	3.31	2.35	6.47	4.9	4.78	4.96	6.21	4.26
G10090_50158	546511	Gm11555	0	0	3.11	0.25	0	0	0	0	1.07	0	0	1.01	1	0.5	7.16	1.78	5.74	1.76	5.89	0	1.31	1.56	1.2	1.01	0	1.03	0.26	0	0	0	0	0	3.1	0.28	0	0	0	0	1.25	0	0	1.43	1.22	0.6	9.94	2.2	6.37
G10090_7307	11782	Ap4s1	27.17	26.29	20.04	25.19	25.29	27.49	23.38	26.33	24.51	20.86	16.52	26.52	24.01	22.58	28.87	23.72	23.17	21.43	25.39	26.77	24.42	22.32	13.95	23.5	21.51	21.8	20.51	21.19	19.49	20.42	31.68	29.96	20.02	28.09	29.82	42.92	31.66	30.09	28.56	21.68	14.83	37.7	29.28	27.34	40.08	29.31	25.69
G10090_23861	12825	Col3a1	231.16	68.27	143.38	152.19	145.14	54.94	468.21	141.66	108.45	93.28	52.89	226.8	234.33	180.6	152.67	125.55	110.24	136.18	102.45	122.74	62.39	42.87	60.04	70.02	74.72	89.71	84.7	71.85	26.62	74.5	269.59	77.81	143.2	169.66	171.11	85.78	633.94	161.86	126.39	96.95	47.47	322.35	285.71	218.62	211.92	155.14	122.24
G10090_26503	67771	Arpc5	81.96	65.57	67.19	73.35	71.6	71.62	83.64	86.94	80.35	77.68	39.59	103.51	88.73	78.49	103.51	86.68	78.97	83.46	86.48	86.92	112.57	126.39	64.3	121.79	108.48	143.18	147.14	131.49	151.88	142.2	95.58	74.73	67.1	81.77	84.42	111.82	113.25	99.34	93.64	80.73	35.53	147.12	108.18	95.01	143.68	107.11	87.58
G10090_7915	257900	Olfr1024	0.09	0.18	0	0	0.17	0.61	0.26	0	0.27	0.18	0	0	0.44	0.09	0	0.17	0.26	0	0.52	0.18	0.18	0.26	0	0.17	0.09	0	0.17	0.09	0.6	0.09	0.1	0.2	0	0	0.21	0.95	0.36	0	0.31	0.18	0	0	0.53	0.11	0	0.21	0.28
G10090_32654	545677	Gm12888	0.2	0	0	0	0	0	0.14	0.07	0	0	0	0	0.07	0.07	0.14	0.07	0.07	0	0	0	0.14	0.07	0	0	0.07	0	0	0	0	0.07	0.23	0	0	0	0	0	0.19	0.08	0	0	0	0	0.08	0.08	0.19	0.08	0.07
G10090_21626	69178	Snx5	33.4	35.2	28.93	32.66	33.84	34.64	31.46	32.91	32.87	28.21	21.57	47.54	40.76	38.87	42.29	41.11	36.22	39.25	38.86	38.44	46.86	53.3	32.1	51.51	45.67	55.96	57.26	54.81	63.79	62.75	38.95	40.11	28.9	36.41	39.9	54.08	42.6	37.61	38.31	29.32	19.36	67.57	49.69	47.06	58.7	50.8	40.17
G10090_16341	107701	Sf3b4	27.05	26.02	23.33	26.59	25.21	29.9	30.13	27.08	26.38	24.67	11	35.74	30.75	32.81	31.88	29.37	31.67	28.71	30.53	32.08	32.11	29.23	18.96	34.06	32.96	31.71	34.37	29.57	31.21	32.02	31.55	29.65	23.3	29.64	29.72	46.68	40.79	30.94	30.74	25.64	9.87	50.8	37.49	39.71	44.25	36.29	35.12
G10090_26378	629873	Krtap1-4	0.71	0	7.71	0.57	0	0	0	0.15	0.52	0	0	1.97	3.1	0.29	25.76	7.47	18.31	3.57	22.33	0.07	6.32	6.92	3.41	2.79	0	5.92	0.64	0	0	0.57	0.83	0	7.7	0.64	0	0	0	0.17	0.6	0	0	2.8	3.78	0.36	35.76	9.23	20.3
G10090_2540	240888	Gpr161	1.78	0.78	1.44	1.09	1.42	0.97	1.43	1.09	1.07	0.96	0.33	1.45	1.53	1.33	1.86	1.17	1.23	1.14	1.12	0.98	1.28	1.02	0.63	0.93	0.84	0.96	1.06	0.94	0.71	1.07	2.07	0.89	1.44	1.21	1.68	1.51	1.94	1.25	1.25	1	0.3	2.06	1.87	1.61	2.59	1.45	1.36
G10090_11488	19212	Pter	2.9	3.16	3.01	3.54	2.83	2.53	3.4	3.3	2.17	2.99	2.14	3.67	4	3.04	4.62	3.35	2.85	3.63	3.42	3.39	3.19	2.38	2.07	2.28	2.1	3.21	2.53	3.02	1.67	2.16	3.38	3.6	3	3.95	3.33	3.95	4.6	3.78	2.53	3.1	1.92	5.21	4.88	3.68	6.42	4.14	3.16
G10090_12652	320713	Mysm1	6.14	7.05	4.18	5.6	6.05	7.35	7.39	7	6.36	6.11	3.47	6.22	5.43	5.72	5.77	5.89	5.81	4.87	6.08	6.37	8.35	6.99	3.94	7.66	6.53	7.51	7.03	7.19	8.62	7.19	7.16	8.03	4.18	6.25	7.13	11.47	10.01	8	7.41	6.35	3.11	8.84	6.62	6.93	8.02	7.27	6.44
G10090_1006	17955	Nap1l4	46.75	50.72	40.43	48.08	52.49	57.26	47.48	46.19	44.81	42.92	27	55.77	50.28	48.57	52.49	47.3	46.43	46.48	44.51	51.12	56.09	46.65	27.25	50.68	48.27	47.53	51.25	49.88	47.07	49.98	54.52	57.8	40.38	53.6	61.88	89.39	64.29	52.78	52.22	44.61	24.23	79.26	61.3	58.8	72.86	58.44	51.49
G10090_10554	12721	Coro1a	10.71	17.11	8.11	9.84	8.91	15.11	14.93	18.21	15.56	12.93	10.88	50.15	25.47	25.62	33.08	37.8	30.2	38.8	33.52	40.91	78.83	109.35	46.43	101.44	99.19	148.37	139.1	129.79	172.41	166.11	12.49	19.5	8.1	10.97	10.5	23.58	20.22	20.81	18.14	13.44	9.77	71.28	31.05	31.01	45.91	46.71	33.49
G10090_13824	102637087	Gm33989	2.42	2.85	1.82	2.43	2.6	2.76	2.66	2.16	2.2	1.84	1.42	2.19	1.97	1.99	1.97	1.92	1.75	1.71	2.01	2.22	2.56	2.19	1.32	2.02	1.99	1.97	2.07	2.18	2.17	1.85	2.82	3.25	1.81	2.71	3.07	4.31	3.6	2.47	2.56	1.91	1.27	3.11	2.41	2.41	2.74	2.37	1.94
G10090_27175	22694	Zfp35	5.95	7.17	5.3	5.54	5.31	8.95	6.7	6.16	6.55	5.69	3.69	6.55	5.65	5.29	6.43	5.78	5.39	4.11	5.73	7.71	6.6	6.7	4.27	6.35	6.21	7.24	6.69	6.03	6.57	6.55	6.94	8.17	5.29	6.18	6.26	13.97	9.08	7.04	7.64	5.91	3.31	9.32	6.88	6.4	8.93	7.15	5.98
G10090_23620	21934	Tnfrsf11a	1.62	0.76	1.42	1.22	1.19	1.08	1.58	1.79	1.41	1.32	0.61	1.63	1.34	1.55	2	1.54	1.77	1.68	1.44	1.21	1.67	2.05	1.67	2.04	2.17	2.11	2.14	2.29	2.46	2.13	1.89	0.86	1.41	1.36	1.4	1.69	2.14	2.04	1.64	1.38	0.55	2.31	1.64	1.88	2.78	1.9	1.97
G10090_5314	227743	Mapkap1	24.8	34.36	19.73	23.64	27.59	39.01	26.69	25.7	28.14	23.98	15.11	27.05	26.52	28.77	24.47	28.11	25.79	22.31	27.37	32.37	30.93	27.64	18.39	29.13	27.05	24.43	26.3	24.91	26.63	25.31	28.92	39.16	19.71	26.35	32.52	60.91	36.14	29.37	32.79	24.92	13.56	38.45	32.34	34.83	33.96	34.73	28.6
G10090_11496	56496	Tspan6	9.76	9.93	8.99	8.19	8.89	11.31	10.72	9.25	10.06	9.37	8.42	10.18	8.97	8.53	10.62	8.85	9.77	7.2	8.57	9.38	8.05	6.38	6	7.08	8.04	7.04	8.28	7.07	4.63	5.74	11.39	11.32	8.97	9.13	10.48	17.65	14.52	10.56	11.72	9.74	7.56	14.47	10.94	10.33	14.74	10.93	10.83
G10090_25427	232984	B3gnt8	5.92	8.2	3.74	5.58	5.84	9.58	8	5.69	6.05	4.38	4.14	7.66	7.22	8.01	5.8	8.01	6.46	4.47	5.59	8.96	10.53	8.72	3.27	7.38	6.12	7.84	6.48	6	8.54	6.3	6.9	9.34	3.73	6.23	6.88	14.95	10.84	6.51	7.05	4.55	3.72	10.89	8.8	9.7	8.05	9.89	7.16
G10090_5653	110332	Pp2d1	0.33	0.42	0.16	0.17	0.36	0.25	0.14	0.23	0.08	0.17	0.1	0.23	0.11	0.29	0.25	0.25	0.22	0.38	0.19	0.22	0.2	0.11	0.13	0.41	0.16	0.44	0.27	0.33	0.27	0.27	0.39	0.48	0.16	0.18	0.42	0.39	0.19	0.26	0.1	0.17	0.09	0.32	0.14	0.35	0.35	0.3	0.24
G10090_33229	259030	Olfr1124	0.09	1.65	0.09	0	0.54	1.62	0.18	0.09	0.37	0.18	0.42	0.73	0.81	0.46	0	0.27	0.18	0.09	0.27	1.83	1.2	0.18	0.08	0.45	0.09	0.18	0	0.27	0.09	0.36	0.1	1.88	0.09	0	0.64	2.53	0.25	0.11	0.43	0.19	0.38	1.04	0.99	0.56	0	0.33	0.2
G10090_14022	229534	Pbxip1	40.67	24.32	34.69	36.26	35.87	28.54	32.49	35.4	29.49	30.4	16.91	45.92	40.94	40.4	43.47	37.82	34	40.08	33.53	33.55	39.46	42.75	27.05	43.51	44.18	46.51	47.19	44.82	47.54	48.65	47.43	27.71	34.65	40.42	42.29	44.55	43.99	40.45	34.37	31.6	15.18	65.27	49.92	48.9	60.34	46.73	37.7
G10090_28789	102639117	Scgb2a2	0	0	0	0	0	0	0	0	0	0	0	1.19	0	0	0	0	0	0	0	0	0	0	0	0	0	0	0	0	0	0	0	0	0	0	0	0	0	0	0	0	0	1.69	0	0	0	0	0
G10090_2177	328035	Fads6	10.34	13.58	6.91	10.72	13.25	17.29	9.94	9.91	9.94	7.7	6.68	10.53	9.62	9.96	8.44	13.83	11.86	8.52	11.02	13.3	12.39	9.2	3.78	8.36	9.08	7.75	8.64	7.91	5.97	6.24	12.06	15.48	6.91	11.96	15.62	26.99	13.46	11.32	11.59	8.01	5.99	14.96	11.73	12.05	11.72	17.09	13.15
G10090_12301	19153	Prx	2.82	0.93	2.35	1.5	1.71	1.58	2.1	2.01	1.98	1.7	0.72	2.86	3.04	2.16	3.62	2.32	1.68	1.88	1.99	1.56	1.92	1.8	0.86	1.35	1.5	1.44	1.78	1.45	1.12	2.01	3.28	1.07	2.34	1.68	2.02	2.46	2.85	2.29	2.31	1.77	0.65	4.06	3.71	2.61	5.03	2.87	1.86
G10090_31340	211347	Pank3	9.69	10.77	8.32	10.3	11.46	13.4	10.49	9.55	9.73	8.93	5.03	9.59	9.1	8.32	10.81	9.23	8.1	7.43	9.72	8.52	10.84	9.21	5.26	9.35	8.19	8.29	8.61	8.91	8.26	7.9	11.31	12.27	8.31	11.49	13.51	20.93	14.21	10.91	11.34	9.28	4.51	13.62	11.1	10.07	15.01	11.41	8.98
G10090_33358	171190	Vmn1r26	0	0	0.24	0	0	0	0	0	0	0	0	0	0	0.08	0	0	0	0	0	0	0	0.17	0	0.08	0	0	0	0	0	0	0	0	0.24	0	0	0	0	0	0	0	0	0	0	0.1	0	0	0
G10090_12776	171233	Vmn1r235	0.24	0	0.4	0	0	0	0	0.08	0.62	0	0	0.12	0	1.13	0	0	0	0	0	0	0.04	1.13	0.49	0.44	0.08	0.04	0.12	0	0	0.56	0.28	0	0.4	0	0	0	0	0.1	0.72	0	0	0.18	0	1.36	0	0	0
G10090_17693	109815	Selenos	58.97	96.33	60.78	74.93	86.06	122.63	87.98	75.81	89.03	80.22	56.82	78.69	73.75	83.83	64.99	74.93	69.78	57.22	79.16	85.64	87.76	84.65	46.4	75.84	71.9	74.66	72.93	69.45	76.43	64.53	68.77	109.78	60.7	83.53	101.46	191.46	119.12	86.62	103.75	83.37	51	111.85	89.92	101.48	90.21	92.6	77.38
G10090_33947	12832	Col5a2	36.17	19.76	25.28	30	26.6	19.58	81.66	30.64	25.71	16.46	13.06	41.28	37.91	33.9	26.88	24.31	21.19	27.84	19.18	27.98	15.4	15.73	12.43	19.07	19.63	27.4	24.74	19.77	20.44	24.8	42.18	22.52	25.25	33.45	31.35	30.58	110.56	35.01	29.96	17.11	11.72	58.68	46.22	41.04	37.31	30.04	23.5
G10090_5097	545085	Wdr70	12.25	15.23	9.34	12.77	12.23	15.26	13.28	12.83	13.69	11.17	7.11	13.56	14.92	12.42	12.23	13.26	11	11.53	12.22	12.21	15.69	13.31	6.92	13.88	12.08	13.8	14.66	13.67	14.77	13.06	14.28	17.35	9.33	14.24	14.41	23.82	17.98	14.66	15.95	11.61	6.38	19.27	18.19	15.04	16.97	16.38	12.19
G10090_22324	22773	Zic3	0	0	0	0	0	0.02	0	0	0	0	0	0	0	0	0	0	0	0	0	0	0	0	0	0	0	0	0	0	0	0	0	0	0	0	0	0.03	0	0	0	0	0	0	0	0	0	0	0
G10090_2737	257906	Olfr293	0	0.42	0	0	0.42	0.92	0.17	0.09	0.43	0.25	0.23	0.68	0	0.17	0.08	0.25	0.41	0	0.17	0.42	0.6	0	0.08	0.08	0.17	0.25	0.17	0	0	0.25	0	0.48	0	0	0.49	1.43	0.23	0.1	0.5	0.26	0.21	0.96	0	0.21	0.12	0.31	0.45
G10090_1276	27419	Naglu	10.03	10.95	8.09	9.93	10.04	10.65	9.37	9.22	8.53	7.52	5.32	13.8	13.03	11.36	11.7	11.92	10.53	11.55	10.66	11.78	11.34	11.82	6.61	13.28	12.31	14.86	13.84	13.22	16.57	15.6	11.7	12.48	8.08	11.07	11.84	16.62	12.69	10.53	9.95	7.82	4.78	19.61	15.89	13.75	16.24	14.73	11.68
G10090_29699	18313	Olfr16	1.49	2.17	0.15	0.63	1.11	2.45	2.01	1.83	2.04	1.36	0.67	0.24	1.35	1.38	0	1.26	0.78	0.08	1.43	1.37	1.54	0.8	0	0.95	1.03	0.71	1.96	0.64	2.13	0.48	1.74	2.47	0.15	0.7	1.31	3.83	2.72	2.09	2.38	1.42	0.6	0.34	1.65	1.67	0	1.55	0.86
G10090_19643	67242	Gemin6	3.58	3.87	3.94	4.38	4.19	2.38	4.25	4.83	4.24	3.93	3.97	5.14	4.27	3.7	5.1	4.07	3.46	4.31	4.84	3.58	4.87	4.35	4.1	4.24	4.75	5.31	5.41	5.72	3.51	5.4	4.17	4.41	3.94	4.88	4.94	3.71	5.75	5.52	4.94	4.09	3.56	7.3	5.21	4.48	7.09	5.03	3.84
G10090_3565	320840	Negr1	1.38	1.71	0.96	1.33	1.3	1.47	1.26	1.14	1.27	0.79	0.44	1.36	1.24	1.4	1.02	1.18	1.11	0.71	1.28	1.22	1.12	0.78	0.43	0.69	0.77	0.83	0.75	0.79	0.53	0.54	1.61	1.95	0.96	1.49	1.53	2.3	1.71	1.3	1.49	0.82	0.4	1.94	1.52	1.7	1.41	1.46	1.24
G10090_10202	66240	Kcne1l	0.16	0.05	0.41	0.52	0.16	0.42	0.21	0.27	0.21	0.16	0.24	0.37	0.37	0.21	0.53	0.26	0.41	0.26	0.42	0.26	0.32	0.05	0.15	0.21	0.21	0.1	0.31	0.26	0.05	0.21	0.18	0.06	0.41	0.58	0.18	0.65	0.29	0.31	0.25	0.16	0.22	0.53	0.45	0.26	0.73	0.32	0.45
G10090_3081	72723	Zfp74	3.03	3.56	2	2.88	3.13	4.17	3.06	3.04	2.77	2.22	1.61	3.7	2.73	2.7	2.8	3.4	2.73	2.49	2.96	3.44	3.23	2.64	1.69	2.66	2.7	2.74	2.64	2.77	2.89	2.58	3.53	4.06	2	3.21	3.69	6.5	4.14	3.48	3.22	2.31	1.44	5.26	3.33	3.27	3.89	4.2	3.02
G10090_7658	17765	Mtf2	8.34	10.38	6.06	7.66	8.38	11.01	9.69	8.99	8.73	8.88	4.58	8.21	7.98	6.77	7.94	7.29	7.54	6.24	8.01	8.91	10.14	9.53	4.19	7.95	7.28	8.28	8.16	8.18	8.92	8.33	9.73	11.83	6.05	8.54	9.88	17.19	13.12	10.27	10.17	9.23	4.11	11.67	9.73	8.2	11.02	9.01	8.36
G10090_12375	433415	Gm13420	0.03	0.06	0	0.09	0.09	0.2	0.06	0.02	0.12	0.15	0.03	0.06	0.03	0.08	0.11	0	0.1	0.06	0.06	0.08	0.11	0.05	0.01	0.05	0.13	0.08	0.07	0.05	0.04	0.05	0.04	0.07	0	0.1	0.11	0.31	0.08	0.02	0.14	0.15	0.03	0.09	0.04	0.1	0.15	0	0.12
G10090_6060	57916	Tnfrsf13b	0.46	0.87	0.54	0.67	0.69	0.63	0.56	0.43	0.27	0.17	0.56	2.29	1.19	1.05	1.58	1.71	1.6	1.6	1.44	1.55	2.97	3.15	1.34	3.04	2.36	4.44	3.44	3.38	5.24	4.38	0.53	0.99	0.54	0.75	0.82	0.98	0.76	0.49	0.32	0.18	0.51	3.25	1.45	1.27	2.19	2.11	1.78
G10090_1494	75302	Asxl2	4.32	5.5	4.19	5.03	5.01	5.67	4.74	4.83	4.99	4.73	2.85	4.87	4.84	3.93	5.35	4.31	3.94	3.47	5.42	4.6	6.6	5.87	2.81	5.54	5.38	5.64	5.65	5.57	6.06	4.69	5.03	6.26	4.19	5.61	5.9	8.86	6.42	5.52	5.81	4.92	2.56	6.92	5.9	4.76	7.42	5.32	4.37
G10090_25463	19662	Rbp4	9.45	2.41	4.34	4.8	3.44	1.59	3.19	2.91	4.71	2.28	1.23	5.9	7.26	5.01	9.87	3.68	4.35	4.24	3.8	4.79	2.93	2.86	1.84	3.96	3.3	5.16	5.07	4.11	0.65	2.65	11.02	2.74	4.33	5.35	4.05	2.49	4.32	3.32	5.49	2.37	1.1	8.38	8.86	6.06	13.7	4.55	4.82
G10090_13690	29865	Cabp5	0	0	0	0	0	0	0.04	0	0	0.04	0	0	0	0	0	0	0.04	0	0	0	0.04	0	0	0	0	0.04	0.08	0	0.04	0	0	0	0	0	0	0	0.06	0	0	0.04	0	0	0	0	0	0	0.04
G10090_10226	258403	Olfr1065	0.68	1.65	0.17	0.51	0.86	2.82	2	0.9	1.77	1.04	0.64	0.61	0.43	0.88	0	1.36	0.42	0.26	1.2	1.39	1.32	0.78	0	0.6	0.34	0.34	0.34	0.43	1.71	0.34	0.79	1.88	0.17	0.57	1.01	4.41	2.71	1.03	2.06	1.08	0.57	0.87	0.52	1.06	0	1.68	0.47
G10090_6178	56738	Mocs1	18.81	13.68	13.69	17.57	17.18	13.96	13.1	16.44	15.55	15.32	6.3	21.65	17.19	16.73	24.04	19.68	18.61	19.98	19.5	15.69	18.08	15.8	10.92	19.45	16.76	20.25	18.85	19.36	18.81	20.23	21.94	15.59	13.68	19.58	20.25	21.79	17.74	18.79	18.13	15.93	5.66	30.77	20.96	20.26	33.36	24.32	20.64
G10090_28106	69237	Gtpbp4	15.66	13.39	12.96	13.78	13.57	13.74	15.94	17.84	17.06	16.78	8.34	15.63	13.2	13.37	17.53	13.95	13.93	13.21	14.23	14.02	16.68	15.35	8.44	15.64	15.24	15.36	15.47	15.92	14.91	13.94	18.27	15.26	12.94	15.36	16	21.45	21.58	20.38	19.88	17.44	7.49	22.22	16.09	16.18	24.34	17.23	15.45
G10090_17883	105242418	Gm38690	0.31	0.47	0.05	0.36	0.21	0.57	0.32	0.05	0.16	0.37	0.39	0.16	0.37	0.3	0.05	0	0.1	0	0.42	0.42	0.27	0.1	0.19	0.16	0.42	0.16	0.1	0.1	0.1	0.21	0.36	0.54	0.05	0.41	0.25	0.89	0.43	0.06	0.19	0.38	0.35	0.23	0.45	0.37	0.07	0	0.11
G10090_624	225887	Ndufs8	100.08	106.73	92.79	106.74	106.95	98.74	97.61	114.82	102.42	106.68	67.81	125.13	127.28	108.1	123.15	107.16	106.48	119.41	113.43	134.05	103.56	108.06	65.37	128.6	127.66	123.6	139.08	133.83	99.23	126.67	116.72	121.63	92.67	119	126.09	154.16	132.17	131.2	119.36	110.88	60.86	177.85	155.18	130.86	170.94	132.41	118.08
G10090_2169	406221	Krt40	0.07	0.04	0.45	0.04	0	0.11	0.04	0.04	0.31	0.08	0	0.07	0.38	0.23	1.75	0.48	1.15	0.16	1.08	0	0.6	0.88	0.24	0.16	0.04	0.13	0.04	0.04	0	0.03	0.08	0.04	0.45	0.04	0	0.18	0.05	0.04	0.36	0.08	0	0.09	0.46	0.28	2.43	0.6	1.28
G10090_14912	22646	Zfp105	1.93	1.77	1.18	1.54	1.61	1.49	1.86	2.01	1.84	1.1	0.92	2.44	2.09	1.49	1.92	1.46	1.76	1.58	1.23	2.06	1.61	1.62	0.72	2.11	1.98	1.84	2.17	1.72	1.39	1.91	2.25	2.02	1.18	1.72	1.9	2.32	2.52	2.3	2.14	1.14	0.83	3.47	2.55	1.81	2.66	1.81	1.95
G10090_25415	353148	Tas2r139	0	0	0	0	0	0	0	0	0	0	0	0	0	0	0	0	0	0	0	0	0	0	0	0	0	0	0	0	0	0	0	0	0	0	0	0	0	0	0	0	0	0	0	0	0	0	0
G10090_6394	432763	Prr7	3.62	4.46	2.52	4.3	4.49	6.49	5.58	3.79	4.2	2.63	1.75	4.89	4.51	5.47	4.73	4.18	3.83	3.95	4.72	4.7	5.88	5.06	2.7	6.46	5.75	4.72	5.98	6.12	5.69	5.58	4.22	5.09	2.52	4.79	5.29	10.13	7.55	4.33	4.9	2.73	1.57	6.95	5.5	6.63	6.56	5.16	4.25
G10090_13720	81907	Tmem108	0.12	0.34	0.11	0.22	0.27	0.28	0.77	0.15	0.13	0.13	0.12	0.2	0.26	0.35	0.14	0.18	0.11	0.07	0.24	0.46	0.52	0.35	0.18	0.36	0.25	0.58	0.84	0.47	1.09	0.43	0.14	0.39	0.11	0.24	0.32	0.44	1.04	0.18	0.15	0.13	0.11	0.28	0.31	0.42	0.19	0.22	0.12
G10090_31146	17110	Lyz1	21.16	12.55	12.44	17.65	15.19	7.04	19.32	28.33	21.15	18.22	15.7	53.08	30.85	25.78	44.77	35.72	33.49	49.37	33.4	34.19	47.17	64.98	38.97	64.57	80.97	115.01	118.94	114.57	118.01	126.73	24.68	14.3	12.42	19.67	17.91	10.99	26.15	32.37	24.65	18.94	14.09	75.44	37.61	31.21	62.14	44.14	37.14
G10090_5249	269784	Cntn4	13.1	59.58	7.69	21.58	26.89	69.54	33.55	25.24	36.57	19.59	18.34	18.47	15.42	28.55	1.93	24.1	19.12	4.58	24.47	40.16	39.77	24.96	5.95	23.03	17.11	13.61	12.32	15.89	26.3	12.29	15.28	67.9	7.68	24.05	31.71	108.57	45.42	28.83	42.62	20.36	16.46	26.25	18.8	34.56	2.68	29.78	21.2
G10090_24105	68527	Ucma	61.27	7.86	64.11	37.21	28.38	0.4	8.28	17.62	28.45	11.02	6.05	24.38	22.44	12.32	54.32	35.79	40.43	27.79	26.36	16.06	13.17	30.27	10.33	24.89	16.67	27.48	26.38	40.28	7.11	29.07	71.46	8.96	64.03	41.49	33.46	0.63	11.21	20.13	33.15	11.45	5.43	34.66	27.35	14.91	75.4	44.22	44.84
G10090_8752	99167	Ssx2ip	20.95	43.91	16.69	24.94	29.67	67.01	36.96	31.35	34.36	32.92	18.26	23.89	22.81	24.37	17.89	27.44	23.63	15.64	27.1	37.01	34.38	22.91	11.29	23.75	19.94	20.21	19.52	21.62	24.9	19.09	24.43	50.03	16.67	27.81	34.98	104.61	50.05	35.82	40.05	34.21	16.39	33.95	27.81	29.5	24.84	33.9	26.21
G10090_2971	18641	Pfkl	37.89	24.84	41.58	33.46	33.64	19.14	26.14	30.56	28.12	29.26	11.34	34.21	34.43	29.28	35.96	36.6	40.03	37.39	30.76	30.63	26.24	30.76	16.24	30.93	32.46	35.73	35.93	35.57	39.19	38.07	44.19	28.31	41.52	37.3	39.66	29.89	35.39	34.92	32.77	30.41	10.18	48.63	41.98	35.45	49.91	45.23	44.39
G10090_2630	15400	Hoxa3	0	0	0	0	0	0	0	0	0	0	0	0	0	0	0	0	0	0	0	0	0.03	0	0	0.03	0.01	0.08	0.03	0	0	0	0	0	0	0	0	0	0	0	0	0	0	0	0	0	0	0	0
G10090_399	69902	Mrto4	14.97	11.97	11.82	12.88	13.72	10.59	14.72	13.11	11.77	13.2	6.98	15.48	13.72	13.22	16.89	12.95	12.44	13.65	12.78	15.79	14.23	13.38	8.96	15.54	14.47	17.5	18.38	18.86	13.71	16.57	17.46	13.64	11.81	14.35	16.18	16.54	19.93	14.98	13.72	13.72	6.27	22	16.73	16.01	23.44	16	13.79
G10090_19944	69837	Pcgf1	13.44	16.56	9.52	10.94	17.07	17.38	15.7	14.8	14.06	11.44	11.03	13.74	13.14	16.12	13.25	14.86	15.3	13.45	13.33	19.61	18.23	16.13	9.15	16.73	15.72	16.86	19.17	15.74	13.79	15.65	15.68	18.87	9.5	12.19	20.13	27.13	21.26	16.91	16.39	11.89	9.9	19.53	16.02	19.51	18.39	18.36	16.97
G10090_4429	76563	Qrsl1	6.39	4.87	4.47	5.97	5.54	4.56	5.58	5.38	5.07	5.03	3.49	7.14	5.38	5.64	7.28	4.67	4.95	5.21	5.58	5.32	6.18	5.77	3.56	6.77	7	6.1	6.62	7.16	4.98	6.23	7.45	5.55	4.47	6.65	6.53	7.12	7.55	6.14	5.9	5.23	3.13	10.14	6.56	6.82	10.11	5.78	5.49
G10090_30246	231803	Mepce	17.18	16.67	14.27	15.39	16.66	19.04	15.79	15.37	13.89	14.21	7.66	18.5	14.76	15.92	16.06	16.05	16.1	15.67	15.54	18.7	16.96	15.55	9.56	17.96	15.92	16.69	16.95	16.61	17.57	17.31	20.04	18.99	14.25	17.16	19.65	29.73	21.38	17.56	16.18	14.77	6.87	26.29	18	19.27	22.29	19.83	17.86
G10090_17002	258618	Olfr355	0.37	0.38	0	0.28	0.47	1.03	0.47	0.1	0.19	0.19	0.09	0	0.19	0.38	0	0.74	0.18	0	0.19	0.57	0.67	0.47	0.09	0.37	0.47	0.28	0.09	0.38	0.37	0	0.43	0.43	0	0.31	0.55	1.6	0.64	0.11	0.23	0.2	0.08	0	0.23	0.46	0	0.92	0.2
G10090_12938	51786	Cpsf2	7.33	11.36	6.12	8.18	9.53	13.93	9.66	9.9	10.35	8.67	5.12	9.2	8.5	8.35	8.06	7.74	7.9	6.2	8.69	9.28	11.15	9.7	4.34	8.88	8.59	9.59	8.82	8.89	10.51	9.06	8.55	12.94	6.11	9.12	11.23	21.75	13.08	11.31	12.06	9.01	4.59	13.07	10.36	10.1	11.19	9.57	8.76
G10090_24524	213119	Itga10	7.29	3.12	6.2	5.69	4.27	2.48	4.79	4.41	3.69	2.07	1.67	6.89	4.69	5.03	6.06	5.7	4.93	6.33	4.04	5.25	2.03	2.29	1.96	3.36	3.44	4.05	3.3	2.44	1.24	2.91	8.5	3.55	6.19	6.34	5.03	3.88	6.48	5.04	4.3	2.15	1.49	9.79	5.72	6.08	8.41	7.04	5.47
G10090_15406	218215	Rnf144b	5.5	3.08	5.11	4.18	3.75	5.99	5.36	4.7	4.86	4.92	1.87	5.59	4.48	4.14	6.54	4.93	4.99	4.14	5.27	4.39	4.76	5.62	3.69	5.07	4.76	4.37	4.11	4.3	2.69	3.62	6.41	3.52	5.11	4.66	4.42	9.35	7.26	5.37	5.66	5.12	1.68	7.94	5.46	5.01	9.08	6.09	5.53
G10090_288	245128	AU018091	0.02	0.02	0.06	0.02	0	0	0	0.02	0	0	0	0.02	0.02	0.04	0.21	0.08	0.19	0.02	0.13	0	0.08	0.06	0	0.02	0.02	0.08	0.04	0.04	0	0	0.02	0.02	0.06	0.02	0	0	0	0.02	0	0	0	0.03	0.02	0.05	0.29	0.09	0.21
G10090_26928	74375	Gcc1	7.15	6.66	5.31	5.92	6.5	8.09	7.78	7.54	7.89	5.92	3.33	6.96	5.35	5.88	6.12	6.34	5.91	5.47	6.98	6.79	8.35	8.12	5.03	7.46	7.87	7.72	7.21	7	7.29	6.64	8.34	7.59	5.3	6.6	7.67	12.64	10.53	8.62	9.2	6.15	2.99	9.9	6.53	7.11	8.49	7.84	6.55
G10090_3034	192113	Atp12a	0.26	0.12	0.36	0.08	0.2	0.08	0.08	0.24	0.12	0.05	0.09	0.19	0.2	0.21	0.98	0.5	1.03	0.62	0.8	0.22	0.44	0.71	0.32	0.29	0.13	0.34	0.24	0.16	0.03	0.11	0.31	0.13	0.36	0.09	0.23	0.13	0.11	0.27	0.14	0.05	0.08	0.26	0.24	0.25	1.36	0.62	1.14
G10090_27482	66877	Crnkl1	9.79	10.41	8.28	8.6	10.34	10.71	10.69	11.01	10.93	8.76	5.47	10.32	9.69	8.07	10.76	9.46	9.02	8.6	9.1	10.1	12.55	10.91	6.43	12.15	11.04	12.37	13.05	11.58	12.78	12.39	11.42	11.86	8.27	9.59	12.19	16.73	14.47	12.58	12.74	9.11	4.91	14.67	11.81	9.77	14.94	11.69	10.01
G10090_3059	30949	Lcmt1	13.09	12.29	13	14.57	13.33	12.34	10.32	12.12	10.44	10.37	7.52	15.13	13.97	13.96	18.56	13.64	13.57	14	14.55	13.87	15.06	11.52	9.76	13.28	14.45	12.8	14.92	13.93	11.97	14.49	15.26	14	12.98	16.24	15.71	19.27	13.97	13.85	12.16	10.78	6.75	21.5	17.04	16.9	25.77	16.86	15.04
G10090_18339	54160	Copg2	16.54	13.71	14	15.25	15.86	15.21	13.64	11.96	12.94	11.82	8.1	17.07	16.39	14.95	19.56	16.12	15.34	14.44	16.94	15.81	17.09	14.54	9.49	14.72	14.33	13.23	13.49	14.49	12.44	13.57	19.29	15.63	13.98	17	18.7	23.74	18.47	13.67	15.08	12.28	7.27	24.26	19.99	18.1	27.15	19.92	17.01
G10090_9192	66967	Edem3	11.59	14.95	11.12	11.43	11.92	15.67	12.91	12.94	14.95	12.32	9.81	9.47	9.13	9.19	8.81	9.66	9.37	8.38	11.2	11.59	14.92	13.9	10.74	12.68	11.56	10.97	9.41	10.33	11.38	9.49	13.52	17.04	11.11	12.75	14.05	24.47	17.48	14.78	17.43	12.81	8.8	13.46	11.13	11.13	12.22	11.94	10.39
G10090_4362	67709	Reg4	0	0	0	0.1	0	0	0	0	0	0	0	0	0	0.1	0	0	0.19	0	0	0	0	0	0	0	0	0	0	0	0.08	0	0	0	0	0.11	0	0	0	0	0	0	0	0	0	0.12	0	0	0.22
G10090_4272	11484	Aspa	8.32	7.68	6.31	8.14	9.98	9.34	7.95	9.99	10.06	7.95	5.09	8.26	9.33	9.35	8.88	8.74	6.76	7.11	8.29	8.17	6.53	4.62	2.52	5.83	6.45	6.38	5.36	7.2	3.31	5.33	9.71	8.75	6.3	9.07	11.76	14.59	10.76	11.42	11.73	8.27	4.57	11.73	11.37	11.32	12.33	10.8	7.5
G10090_3068	72195	Supt7l	7.44	6.62	5.61	6.82	6.88	8.02	6.78	6.64	6.53	5.7	3.19	7.97	7.4	6.99	7.32	6.85	6.57	6.38	6.54	6.75	7.69	7.23	3.98	7.6	7.44	7.6	6.51	6.23	8.15	7.45	8.68	7.55	5.6	7.6	8.11	12.53	9.18	7.59	7.61	5.92	2.87	11.32	9.02	8.46	10.16	8.46	7.28
G10090_17406	52206	Anapc4	22.21	20.55	14.68	20.02	20.52	19.67	19.77	17.65	18.49	15.35	11.28	23.81	19.05	18.42	21.29	20.99	18.94	19.58	19.46	19.09	21.53	19.32	11.67	20.44	21.73	20.55	21.42	19.48	19.37	21.35	25.9	23.42	14.66	22.32	24.19	30.71	26.76	20.17	21.55	15.96	10.12	33.84	23.22	22.29	29.56	25.94	21
G10090_25904	13480	Dpm1	17.77	20.68	15.95	17.91	18.46	22.66	19.39	18.29	20.39	18.23	11.74	20.01	21.53	18.92	21.25	22.12	18.73	18.16	19.51	22.64	21.13	17.86	10.01	19.19	17.83	19.59	20.58	18.17	17.66	17.98	20.72	23.57	15.93	19.97	21.76	35.37	26.25	20.89	23.76	18.95	10.53	28.44	26.26	22.9	29.5	27.34	20.77
G10090_6951	18003	Nedd9	22.9	17.7	20.39	18.35	19.25	13.33	19.38	20.07	19.03	17.88	8.43	22.12	20.21	20.19	22.55	18.88	19.5	22.68	19.92	20.4	20.13	24.25	17.54	23.49	25.46	26.58	25.63	23.78	22.39	23.77	26.71	20.17	20.36	20.46	22.7	20.81	26.23	22.94	22.17	18.58	7.57	31.44	24.64	24.44	31.31	23.33	21.63
G10090_23295	105246181	Gm41515	0	0	0	0	0	0	0	0	0	0	0	0	3.74	0	0	0	0	0	0	0	4.47	4.5	0	0	0	0	0	0	0	0	0	0	0	0	0	0	0	0	0	0	0	0	4.56	0	0	0	0
G10090_14665	100502940	Colca2	19.03	23.37	10.6	16.67	22.36	23.19	16.75	19.28	18.6	13.39	8.14	24.21	21.27	19.69	19.23	21.77	22.01	21.1	25.12	19.92	24.42	18.67	11.32	22.87	23.74	20.65	24.4	20.35	16.38	19.97	22.2	26.63	10.59	18.58	26.36	36.21	22.67	22.03	21.67	13.92	7.3	34.41	25.93	23.84	26.7	26.9	24.4
G10090_20384	11853	Rhoc	112.68	108.61	85.64	106.68	104.53	149.73	139.59	161.09	136.13	144.13	58.95	138.23	113.54	120.5	109.33	108.72	112.53	99.4	109.93	127.71	126.19	137.61	68.92	140.5	138.42	138.15	139.77	124.35	140.26	132.42	131.41	123.77	85.53	118.93	123.24	233.76	189.01	184.06	158.65	149.79	52.91	196.47	138.44	145.87	151.76	134.35	124.79
G10090_7267	224674	Slc37a1	7.11	12.09	5.19	7.82	9.66	15.13	9.52	9.72	9.27	8.58	5.97	9.69	8.79	10.56	5.79	11.56	9.23	7.76	10.39	13.96	14.86	14.58	6.91	13.58	12.33	11.98	11.25	12.87	14.89	12.85	8.29	13.78	5.18	8.72	11.39	23.61	12.89	11.11	10.8	8.92	5.36	13.77	10.71	12.78	8.04	14.29	10.24
G10090_22543	171253	Vmn1r215	0	0	0	0	0	0	0	0	0.1	0	0	0	0	0	0	0	0	0	0	0	0	0	0	0	0	0	0	0	0	0	0	0	0	0	0	0	0	0	0.12	0	0	0	0	0	0	0	0
G10090_7253	230866	Emc1	4.94	5.08	3.95	3.96	4.59	6.36	5.14	4.5	4.38	3.67	2.15	5.32	4.69	4.99	4.72	4.79	4.32	4.34	4.29	5.04	4.72	4.46	2.43	4.41	4.23	4.68	4.54	3.85	4.39	4.42	5.76	5.79	3.95	4.41	5.41	9.93	6.96	5.15	5.11	3.81	1.93	7.56	5.71	6.04	6.56	5.91	4.79
G10090_9199	77036	1700109H08Rik	0.14	0	0	0.14	0	0.14	0	0.15	0.15	0.14	0	0.14	0.14	0	0.14	0	0	0.14	0.28	0	0.15	0	0	0	0.29	0	0.14	0	0	0	0.16	0	0	0.16	0	0.22	0	0.17	0.17	0.15	0	0.2	0.17	0	0.2	0	0
G10090_1711	12686	Elovl3	1.36	0.11	6.96	0.49	0.08	0.08	0.08	0.83	2.87	0.38	0.04	1.12	11.41	1.45	26.89	7.88	18.38	7.51	9.44	0.04	5.06	4.24	3.69	3.08	0	2.74	0.56	0.11	0	0.6	1.58	0.13	6.95	0.55	0.09	0.12	0.1	0.95	3.35	0.4	0.03	1.59	13.91	1.76	37.32	9.74	20.38
G10090_27801	214812	Zfp609	8.6	7.2	6.36	7.53	8.84	8.94	7.96	6.85	7.49	6.62	3.61	8.55	7.93	8.28	8.43	8.14	7.73	7.34	7.48	8.2	8.21	7.54	4.89	8.05	7.78	6.91	6.91	6.26	7.32	7.32	10.02	8.2	6.35	8.39	10.43	13.96	10.78	7.83	8.73	6.88	3.24	12.16	9.67	10.03	11.69	10.06	8.58
G10090_11584	69585	Hjv	8.13	0.04	11.38	13.21	2.33	0.03	5.27	8.84	6.54	10.88	15.72	14.82	14.56	7.52	17.48	5.66	3.43	14.88	6.24	6.03	5.93	2.92	3.83	2.57	5.2	5.24	2.21	11.53	0.27	6.14	9.48	0.04	11.37	14.73	2.75	0.05	7.13	10.1	7.62	11.31	14.11	21.06	17.75	9.1	24.26	7	3.8
G10090_7572	16580	Kifc5b	1.18	0.97	0.97	0.73	1.06	0.93	0.7	0.44	0.66	0.46	0.28	1.39	0.92	0.72	1.74	0.93	1.34	1.19	1.14	1.16	1.4	1.41	0.46	1.29	1.05	1.26	1.22	1.23	1.05	1.48	1.38	1.11	0.97	0.81	1.25	1.45	0.95	0.5	0.77	0.48	0.25	1.98	1.13	0.87	2.41	1.15	1.49
G10090_6343	18424	Otx2	23.45	60.71	12.73	31.8	43.16	71.43	30.8	26.18	32.4	27.47	18.5	33.4	31.51	31.26	21.51	34.21	26.73	17.3	33.28	43.67	29.91	21.4	7.1	22.6	19.65	23.47	27.43	29.97	37.95	23.91	27.35	69.18	12.71	35.45	50.88	111.52	41.71	29.91	37.76	28.54	16.61	47.47	38.42	37.84	29.86	42.27	29.64
G10090_691	18952	Septin4	6.72	4.05	5.89	5.54	5.28	2.87	7.32	5.37	3.14	2.7	3	9.24	6.76	6.44	7.14	5.66	5.01	6.93	3.6	5.17	3.12	3.15	4.12	4.23	4.47	5.86	3.92	5.23	3.38	4.62	7.84	4.61	5.88	6.18	6.23	4.48	9.92	6.14	3.65	2.81	2.69	13.14	8.24	7.8	9.91	7	5.56
G10090_1433	93843	Pnck	4.31	3.77	3.45	2.91	3.54	4.68	2.45	3	2.84	3.21	2.46	4.94	4.26	4.63	3.3	4.38	4.34	3.15	3.56	3.65	2.33	2.17	2.48	2.81	2.66	3.14	2.66	2.58	1.65	3.03	5.03	4.29	3.44	3.24	4.18	7.31	3.32	3.43	3.31	3.33	2.21	7.02	5.2	5.6	4.58	5.42	4.81
G10090_23225	53323	Ube2k	14.8	18.63	13.26	15.52	15.85	20.94	17.46	16.71	15.71	15.77	8.72	16.6	15.58	16.34	17.3	15.39	14.56	12.57	15.1	16.99	17.95	14.98	9.73	16.32	14.48	15.98	16.61	15.83	15.17	14.47	17.26	21.23	13.24	17.3	18.69	32.69	23.64	19.1	18.31	16.39	7.82	23.6	19	19.78	24.01	19.02	16.15
G10090_32675	13185	Vps26c	16.37	14.61	12.91	14.56	16.67	14.45	14.72	12.47	11.04	11.37	8.03	19.05	17.56	14.52	17.21	15.74	15.64	15.19	15.02	15.32	15.77	16.95	9.45	15.28	15.76	17.61	17.94	17.68	15.84	16.59	19.09	16.65	12.89	16.23	19.65	22.56	19.93	14.25	12.87	11.82	7.21	27.08	21.41	17.58	23.89	19.45	17.34
G10090_871	320500	Tmem215	0	0.02	0	0	0	0	0.12	0.04	0.03	0.03	0	0	0.04	0	0	0	0	0	0	0	0	0	0	0.03	0	0	0	0	0.03	0.03	0	0.02	0	0	0	0	0.17	0.05	0.04	0.03	0	0	0.05	0	0	0	0
G10090_30151	58909	Fam13a	13.37	30.17	8.39	16.78	22.54	26.99	18.98	13.11	14.56	10.57	11.27	14.45	14.19	15.68	7.39	18.22	15.13	9.88	17.37	20.87	19.15	13.22	6.41	12.43	12.91	10.41	10.49	12.73	13.68	9.47	15.6	34.38	8.38	18.71	26.57	42.13	25.7	14.98	16.97	10.99	10.11	20.54	17.31	18.98	10.25	22.51	16.78
G10090_16358	56620	Clec4n	3.54	2.21	2.54	3.09	4.18	5.82	9.13	13.14	13.99	9.04	2.4	6.54	6.63	3.7	5.18	4.72	4.2	5.96	5.4	5.87	17.31	19.62	8.46	22.28	18.05	45.09	48.37	39.01	48.73	47.2	4.13	2.51	2.54	3.45	4.93	9.08	12.36	15.01	16.3	9.39	2.15	9.3	8.09	4.47	7.19	5.83	4.65
G10090_22339	20613	Snai1	9.14	4.15	6.79	6.58	5.33	5.62	9.15	5.47	5.29	4.11	2.12	6.41	5.69	6.21	5.81	7.38	4.96	6.93	3.3	6.27	5.82	5.75	3.07	6.03	5.93	7.08	7.45	5.25	5.58	6.05	10.66	4.73	6.78	7.34	6.28	8.77	12.39	6.25	6.17	4.27	1.9	9.12	6.94	7.52	8.06	9.12	5.51
G10090_16792	77032	Tstd3	3.23	2.9	3.23	3.19	3.24	2.14	3.4	2.42	2.72	2.63	2.65	4.07	3.92	3.4	3.57	3.44	3.55	3.05	3.43	2.96	3.18	3.49	1.64	3.6	3.14	4.09	3.6	3.95	2.93	3.31	3.77	3.31	3.23	3.56	3.82	3.34	4.6	2.77	3.16	2.73	2.38	5.79	4.79	4.12	4.95	4.26	3.93
G10090_23656	102032	Smim19	16.28	15.23	12.91	19.02	17.34	17.64	13.72	17.11	13.96	13.89	10.66	22.22	19.53	18.44	20.77	19.26	19.72	19.76	16.91	19.98	18.89	14.31	11.99	15.86	18.52	17.79	19.04	20.1	15.66	19.43	18.99	17.36	12.89	21.2	20.44	27.55	18.58	19.54	16.27	14.44	9.56	31.59	23.81	22.32	28.83	23.8	21.86
G10090_24790	229700	Rbm15	0.93	0.93	1.01	0.81	1.13	1.87	1.34	0.9	0.93	1.16	0.59	1.24	1.04	0.61	1.37	1.18	0.69	1.07	0.97	1.2	1.09	1.65	0.73	1.45	1.46	1.6	1.36	1.45	1.19	1.19	1.08	1.06	1.01	0.9	1.33	2.91	1.81	1.03	1.08	1.21	0.53	1.76	1.27	0.74	1.9	1.45	0.77
G10090_32877	235036	Ppan	14.45	11.52	13.13	12.6	10.66	11.88	14.72	14.82	12.92	14.61	6.25	13.83	11.59	12.16	16.53	12.07	12.6	11.72	10.88	13.62	13.62	12.83	9.07	14.66	13.64	13.81	12.81	13.21	10.23	12.95	16.85	13.13	13.11	14.05	12.56	18.55	19.93	16.93	15.06	15.19	5.61	19.66	14.13	14.72	22.94	14.92	13.97
G10090_30656	67768	N6amt1	10.79	8.97	8.39	10.57	10.6	9.87	10.28	10.76	9.57	9.25	5.32	11.44	10.07	10.3	10.2	10.47	9.54	8.82	10.91	10.07	10.87	9.29	4.72	9.52	9.75	9.14	10.69	10	9.82	10.44	12.59	10.23	8.38	11.78	12.5	15.42	13.92	12.29	11.16	9.61	4.78	16.26	12.28	12.47	14.16	12.94	10.58
G10090_12544	68295	Aar2	11.59	10.79	9.46	10.09	10.91	14.02	11.82	10.71	12.39	10.66	5.04	12.2	10.43	11.39	10.86	10.83	10.76	9.06	10.91	11.18	10.25	11.97	6.88	11.75	11.57	12.33	11.34	10.64	11.04	11.49	13.52	12.3	9.44	11.24	12.86	21.88	16	12.24	14.44	11.07	4.52	17.34	12.72	13.79	15.07	13.39	11.94
G10090_9532	240697	Mcmdc2	0.39	0.31	0.42	0.43	0.35	0.34	0.45	0.54	0.34	0.49	0.16	0.36	0.35	0.32	0.55	0.32	0.4	0.28	0.3	0.36	0.4	0.45	0.32	0.38	0.47	0.53	0.47	0.29	0.61	0.37	0.46	0.35	0.42	0.48	0.42	0.54	0.6	0.61	0.39	0.5	0.15	0.51	0.43	0.39	0.77	0.39	0.44
G10090_11454	269966	Nup98	10.78	12.09	9.31	11.04	10.92	13.61	12.98	12.54	13.56	12.63	5.13	10.99	9.96	9.53	11.51	9.77	9.96	9.62	11.05	11.46	14.3	14.75	7.55	14.67	14	15.23	13.05	13.64	16.35	13.17	12.58	13.78	9.3	12.3	12.87	21.25	17.57	14.33	15.8	13.13	4.61	15.62	12.14	11.53	15.98	12.07	11.05
G10090_14754	258880	Olfr218	0.46	1.88	0	0.64	0.56	1.29	1.22	0.29	0.57	0.93	0.52	0.28	0.83	0.57	0	0.46	0.36	0	1.2	0.37	0.85	0.56	0	0.74	0.28	0.18	0.55	0.56	0.55	0.37	0.53	2.14	0	0.72	0.66	2.01	1.65	0.33	0.67	0.97	0.46	0.4	1.02	0.68	0	0.57	0.4
G10090_2400	258882	Olfr874	1.78	5.62	0.55	2.43	3.59	7.59	4.83	3.84	2.9	2.52	1.49	1.35	2.82	2.08	0	2.42	2.3	0.31	3.51	2.99	4.32	2.82	0.22	2.72	2.42	2.15	2.04	3.04	3.37	1.12	2.07	6.4	0.55	2.71	4.24	11.84	6.54	4.39	3.37	2.62	1.33	1.92	3.44	2.51	0	2.99	2.55
G10090_10606	234678	D230025D16Rik	12.13	12.64	10.27	12.26	12.34	13.55	13.04	13.69	14.49	12.79	6.35	11.51	10.56	11.02	12.97	11.68	10.77	10.16	11.87	12.46	13.34	13.15	8.05	13.87	13.71	13.78	13.12	14.06	11.62	12.44	14.15	14.4	10.25	13.67	14.54	21.15	17.66	15.65	16.88	13.29	5.7	16.36	12.87	13.34	18	14.43	11.94
G10090_9441	258673	Olfr1428	0.73	6.47	0.33	1.28	0.49	5.32	1.21	0.88	1.23	0.75	2.83	4.12	0.83	1.19	0.65	0.82	0.46	0.36	0.48	5.79	3.6	0	0.26	0.92	0.46	0.37	0.18	0.46	0.92	0.83	0.85	7.37	0.33	1.43	0.58	8.3	1.64	1	1.43	0.78	2.54	5.86	1.01	1.44	0.9	1.01	0.5
G10090_26544	100135654	Rhox3c	0	0	0	0	0	0	0	0	0	0	0	0	0	0	0	0	0	0	0	0	0	0	0	0	0	0	0	0	0	0	0	0	0	0	0	0	0	0	0	0	0	0	0	0	0	0	0
G10090_4435	68979	Nol11	8.42	8.87	7.87	8.95	8.62	10.63	9.68	8.94	9.18	8.62	4.38	9.52	8.28	7.58	10.01	8.62	7.88	7.72	8.03	8.88	10.03	8.56	4.95	8.77	8.29	8.88	8.55	8.93	8.18	8.42	9.83	10.11	7.86	9.97	10.17	16.6	13.11	10.21	10.69	8.96	3.93	13.53	10.1	9.17	13.89	10.65	8.74
G10090_6241	170574	Sp7	10.27	5.77	8.18	9.36	5.49	5.6	23.55	5.16	2.71	1.25	3.25	10.26	5.5	7.6	4.12	6.01	2.58	7.19	3.23	8.01	1.35	2.07	2.02	3.34	3.35	5.4	5.02	1.49	1.55	2.94	11.98	6.58	8.17	10.43	6.47	8.74	31.89	5.89	3.15	1.3	2.92	14.59	6.7	9.2	5.72	7.43	2.86
G10090_32334	15903	Id3	131.43	82.53	104.8	95.8	114.18	105.34	134.14	110.31	92.42	97.3	38.45	158.89	147.51	130.36	195	135.55	108.9	147.24	104.91	125.4	98.46	88.13	55.28	114.71	111.31	114.16	120.56	103.74	67.33	92.41	153.28	94.05	104.66	106.8	134.62	164.47	181.62	126.04	107.7	101.12	34.51	225.83	179.85	157.8	270.68	167.5	120.76
G10090_10895	105203	Tasor2	4.12	5.51	3.2	4.36	4.88	5.34	5.18	4.71	5.67	4.74	2.66	3.82	3.74	3.19	3.65	3.74	3.71	3.03	4.6	4.63	6.34	5.21	2.44	4.5	4.73	5.05	4.28	4.81	6.03	4.28	4.81	6.27	3.19	4.86	5.76	8.34	7.01	5.38	6.61	4.93	2.39	5.43	4.56	3.87	5.07	4.62	4.12
G10090_16060	17287	Mep1a	0.23	0.21	0.09	0.23	0.11	0.09	0.09	0.18	0.16	0.07	0.11	0.26	0.18	0.09	0.12	0.16	0.15	0.16	0.23	0.09	0.12	0.09	0.06	0.2	0.14	0.19	0.08	0.22	0.04	0.2	0.27	0.24	0.09	0.25	0.13	0.14	0.13	0.21	0.18	0.07	0.1	0.37	0.22	0.11	0.16	0.2	0.17
G10090_24857	69386	H4c8	10.54	3.87	8.95	7.56	5.48	10.17	8.06	7.45	7.88	9.97	4.37	9.56	10.7	3.45	9.03	7.71	7.24	8.46	7.01	8.3	3.4	5.4	3.5	7.35	7.17	8.68	6.96	7.73	2.14	5.65	12.29	4.41	8.94	8.42	6.46	15.88	10.91	8.52	9.18	10.36	3.92	13.59	13.04	4.18	12.54	9.53	8.03
G10090_22980	69151	Lzic	8.36	9.53	7.2	8.53	9.07	12.33	10.2	9.21	9.38	7.47	5.58	9.54	7.69	9.05	7.49	8.68	6.99	6.18	9.14	8.6	9.48	8.08	5.59	8.05	8.44	8.53	8.2	7.6	9.08	7.99	9.75	10.87	7.19	9.51	10.69	19.25	13.81	10.52	10.93	7.76	5	13.57	9.38	10.96	10.4	10.73	7.76
G10090_20460	67207	Lsm1	6.25	6.59	5.05	6.16	5.96	8.41	7.19	7.28	6.7	6.54	3.9	8.53	6.46	6.92	8.5	7.16	6.97	6.62	6.9	8.52	8.65	8.13	3.58	8.41	7.35	9.29	8.77	7.95	8.38	8.68	7.29	7.51	5.04	6.87	7.02	13.13	9.73	8.32	7.81	6.79	3.5	12.12	7.87	8.38	11.79	8.84	7.73
G10090_25256	66680	Oser1	25.66	20.52	22.09	20.61	21.43	21.19	21.6	24.84	23.39	20.74	12.83	26.49	24.99	20.16	38.95	27.98	24.91	24.87	25.15	25.32	28.02	23.67	16.49	27.23	24.43	29.12	28.04	28.68	24.69	28.12	29.93	23.38	22.06	22.97	25.27	33.08	29.25	28.38	27.26	21.56	11.52	37.65	30.47	24.4	54.07	34.57	27.62
G10090_13329	229488	Fam160a1	9.92	8.88	8.66	8.89	9	11.04	8.79	8.41	8.87	8.41	5.62	10.36	8.59	9.51	12.94	10.95	9.55	9.86	9.93	9.99	10.35	8.27	6.17	9.28	8.35	7.49	7.41	9.41	7.14	8.52	11.57	10.12	8.65	9.91	10.61	17.24	11.9	9.6	10.34	8.74	5.05	14.73	10.48	11.51	17.96	13.53	10.59
G10090_26485	257939	Olfr527	0.19	1.17	0.28	0.57	0.1	1.72	0.97	0.3	0.3	0.49	0.63	1.17	0.29	0.29	0.48	0.57	1.04	0.29	0.38	1.27	0.79	0	0.09	0.29	0.1	0	0.19	0.48	0.38	0.29	0.22	1.33	0.28	0.64	0.11	2.69	1.32	0.34	0.35	0.5	0.56	1.66	0.35	0.36	0.67	0.71	1.15
G10090_20533	11522	Adh1	656.31	545.72	428.98	578.26	706.07	673.12	456.14	539.79	465.38	435.69	245.77	598.3	630.9	612.35	668.36	609.76	559.31	497.38	578.39	440.71	270.26	245.81	161.82	307.77	382.27	335.72	352.4	241.63	105.27	220.11	765.44	621.9	428.44	644.64	832.42	1050.93	617.6	616.77	542.35	452.81	220.59	850.36	769.23	741.27	927.74	753.48	620.24
G10090_8147	66679	Rae1	25.02	24.78	19.22	22.37	22.46	26.57	24.25	23.14	22.13	20.68	12.65	27.87	22.17	20.99	23.21	23.72	21.18	21.55	23.15	25.46	24.64	24.02	12.81	26.18	25.24	26.39	25.42	25.28	23.65	25.99	29.18	28.24	19.2	24.94	26.48	41.49	32.84	26.44	25.79	21.5	11.35	39.62	27.03	25.41	32.21	29.31	23.49
G10090_5453	23792	Adam23	1.32	3.51	0.94	1.61	2.39	5.29	4.19	1.78	2.46	1.66	1.24	1.65	1.56	2.58	0.67	2.42	1.83	0.76	1.89	3.24	2.98	2	0.72	1.58	1.53	1.13	1.18	1.31	1.91	1.68	1.54	4	0.94	1.8	2.82	8.26	5.68	2.03	2.87	1.72	1.11	2.34	1.9	3.12	0.93	2.99	2.03
G10090_21093	72658	2700097O09Rik	3.81	3.22	2.8	2.5	4.41	3.64	4.08	4.13	3.49	3.54	2.31	4.88	3.19	3.54	3.49	2.93	3.29	2.98	2.74	4.57	4.04	3.19	2.44	2.13	3.32	3.82	2.85	3.57	2.75	2.83	4.45	3.67	2.79	2.79	5.2	5.68	5.52	4.72	4.07	3.68	2.07	6.94	3.89	4.28	4.84	3.62	3.65
G10090_20256	15413	Hoxb5	0	0	0	0	0	0	0	0	0	0	0	0	0	0	0	0	0	0	0	0	0	0.04	0	0	0	0	0	0	0	0	0	0	0	0	0	0	0	0	0	0	0	0	0	0	0	0	0
G10090_17947	66039	Tmem254a	4.63	5.66	4.32	3.93	5.79	4.4	3.76	4.7	4.97	3.65	3.62	6.06	3.98	4.93	4.76	5.23	4.2	4.27	3.93	5.78	7.01	4.87	2.85	4.94	4.81	3.56	4.22	3.14	2.43	4.61	5.4	6.45	4.31	4.38	6.82	6.87	5.08	5.37	5.79	3.79	3.25	8.61	4.86	5.97	6.61	6.46	4.65
G10090_14243	234797	6430548M08Rik	11.39	14.82	12.05	12.6	11.16	18.56	14.3	12.75	14.97	13.24	6.74	11.53	10.71	11.1	12.46	11.42	10.75	10.14	10.22	12.23	12.98	9.84	7.58	10.56	9.71	9.41	9	10.27	9.25	10.07	13.28	16.88	12.03	14.05	13.16	28.97	19.36	14.56	17.44	13.76	6.05	16.39	13.06	13.43	17.29	14.11	11.92
G10090_1659	53611	Vti1a	9.17	7.89	8.31	9.48	9.34	8.16	7.96	8.24	8.44	6.72	5.1	9.64	8.46	8.79	9.6	9.19	8.52	8.77	9.08	9.08	10.83	9.66	7.06	9.85	9.68	9.76	9.8	9.76	9.31	8.88	10.69	8.99	8.3	10.56	11.02	12.73	10.78	9.41	9.84	6.99	4.58	13.71	10.31	10.64	13.33	11.36	9.44
G10090_13244	21825	Thbs1	35.49	28.46	34.77	30.74	33.61	28.72	47.36	33.44	34.5	31.45	8.97	31.39	29.28	26.79	42.34	37.2	34.26	30.32	32.01	28.58	24.39	38.36	20.44	30.15	36.88	29.62	28.4	29.81	36.49	27.95	41.39	32.43	34.73	34.27	39.63	44.85	64.13	38.21	40.2	32.69	8.05	44.61	35.71	32.43	58.78	45.97	38
G10090_9283	67073	Pi4k2b	10.12	11.42	9.22	9.89	10.96	9.8	10.65	11.37	11.23	10.77	8.29	10.89	9.35	9.45	10.6	10.49	9.27	9.13	10.34	10.52	12.6	11.76	10.3	11.01	12.44	11.7	11.16	10.33	9.76	10.87	11.81	13.01	9.21	11.03	12.92	15.29	14.42	12.99	13.09	11.19	7.44	15.47	11.4	11.44	14.71	12.96	10.28
G10090_16775	80706	Olfr160	2.5	6.18	0.27	2.61	4.32	9.8	6.83	3.93	4.94	3.7	2.53	1.71	3.1	2.67	0.09	4.37	3.04	0.56	3.1	5.23	5.09	3.02	0.17	1.96	3.29	2.89	2.23	3.31	5.14	1.6	2.92	7.05	0.27	2.91	5.1	15.31	9.25	4.49	5.75	3.84	2.27	2.43	3.78	3.24	0.13	5.4	3.37
G10090_13664	67036	Mrpl45	10.25	10.04	8.68	10.67	9.45	9.84	10.66	10.27	10.38	9.02	6.22	11.97	12.38	10.61	14.34	10.69	10.5	11.09	10.15	10.17	12.37	11.39	7.76	11.86	10.63	13.45	12.07	13.13	9.72	12.25	11.95	11.44	8.66	11.9	11.15	15.36	14.44	11.73	12.1	9.37	5.59	17.02	15.1	12.84	19.91	13.21	11.64
G10090_15509	225872	Npas4	0.5	0.65	0.64	0.32	0.32	1.11	1.21	0.57	0.68	0.45	0.21	0.45	0.47	1.01	0.26	0.48	0.36	0.26	0.38	0.63	0.33	0.56	0.21	0.4	0.54	0.48	0.14	0.26	0.3	0.28	0.59	0.74	0.63	0.36	0.38	1.74	1.64	0.65	0.79	0.47	0.19	0.64	0.57	1.22	0.37	0.59	0.39
G10090_3268	20518	Slc22a2	8.59	41.27	3.66	18.25	33.02	80.81	29.61	22.2	25.92	28.18	13.34	10.79	20.79	27.08	0.43	23.37	13.86	2.21	21.31	17.12	4.05	1.48	0.09	0.94	1.36	1.55	2.16	1.17	2.88	1.29	10.01	47.03	3.65	20.34	38.93	126.16	40.09	25.37	30.21	29.28	11.97	15.34	25.35	32.78	0.59	28.87	15.37
G10090_21162	18452	P4ha2	12.11	5.02	9.66	8.83	7.68	6.31	16.43	9.64	9.63	9	3.23	12.23	10.3	9.31	12.2	8.33	7.43	8.97	8.93	8.61	8.21	8.98	4.04	9.96	9.44	9.41	10	8.9	7.79	8.23	14.12	5.72	9.65	9.84	9.06	9.86	22.25	11.01	11.22	9.35	2.9	17.39	12.56	11.27	16.93	10.29	8.24
G10090_19318	19132	Prph	2.26	5.79	2.22	2.26	2.76	9.41	2.77	4.04	5.46	3.52	2.7	2.37	3.78	5.76	0.92	2.91	2.68	1.09	2.85	5.95	5.08	5.27	2.19	3.9	3.37	2.09	1.8	1.77	3.24	4.3	2.64	6.6	2.21	2.52	3.25	14.69	3.75	4.61	6.36	3.65	2.42	3.37	4.61	6.98	1.27	3.6	2.97
G10090_30906	11839	Areg	1.16	0.72	1.08	1.1	2.02	0.52	1.32	2.04	1.54	1.32	0.37	2.32	1.05	1.34	2.7	2.39	1.53	1.94	1.04	1.85	2.26	1.96	2.18	4.08	3.64	2.07	2.5	1.44	1.1	2.07	1.36	0.83	1.08	1.23	2.38	0.81	1.79	2.33	1.8	1.37	0.33	3.3	1.28	1.62	3.75	2.95	1.7
G10090_18437	66268	Pigyl	40.13	36.2	32.31	41.73	38.3	33.28	33.28	34.98	38.89	31.29	19.04	42.03	37.65	36.78	49.26	37.99	41.3	41.94	40.24	34.96	35.93	35.24	23.92	45.38	38.92	43.52	47.05	42.65	37.35	39.06	46.8	41.26	32.27	46.52	45.15	51.96	45.06	39.96	45.32	32.52	17.09	59.74	45.91	44.52	68.38	46.94	45.8
G10090_6499	329650	Med12l	1.04	5.2	0.95	1.65	2.67	6.7	2.92	2.31	3.33	2.51	1.52	1.32	1.21	2.78	0.54	1.74	1.48	0.45	2.25	3.02	4.49	3.65	0.88	2.84	1.91	2.01	1.57	1.9	3.32	1.93	1.21	5.92	0.95	1.83	3.15	10.46	3.95	2.64	3.89	2.61	1.37	1.88	1.47	3.36	0.75	2.15	1.64
G10090_33973	14178	Fgf7	4.38	3.66	2.96	4.01	3.75	3.88	3.24	3.87	3.75	2.81	1.75	5.04	4.84	3.65	6.16	3.87	3.59	4.25	3.35	4.85	4.36	5.4	3.37	4.17	5.4	4.67	5.94	5.24	6.48	5.83	5.11	4.17	2.96	4.47	4.42	6.06	4.39	4.42	4.37	2.92	1.57	7.16	5.9	4.41	8.55	4.78	3.98
G10090_27857	16642	Klrc2	0.11	0	0	0.14	0.14	0	0	0	0	0.08	0.26	0.42	0.69	0.34	0.41	0.55	0.36	0.65	0.61	0.48	1.72	0.99	0.7	0.85	0.19	0.83	0.32	0.47	0.72	0.8	0.13	0	0	0.16	0.17	0	0	0	0	0.09	0.24	0.6	0.85	0.41	0.57	0.68	0.4
G10090_33557	16549	Khsrp	22.04	24.05	17.38	19.19	21.71	29.32	24.65	21.78	20.92	19.43	10.01	25.88	22.38	24.43	22.97	23.26	22.19	19.85	19.62	25.97	26.58	23.28	14.04	24.52	24.25	22.45	23.24	20.49	23.27	23.42	25.71	27.41	17.35	21.4	25.6	45.77	33.37	24.89	24.38	20.2	8.98	36.78	27.28	29.57	31.88	28.75	24.61
G10090_17837	21822	Tgtp1	1.63	1.9	2.65	1.36	1.69	6.74	16.3	28.89	18.71	21.14	20.8	65.68	42.46	31.53	112.37	97.13	74.5	88.27	110.7	95.77	195.95	297.76	56.17	227.23	118.18	305.42	255.99	269.36	474.61	294.13	1.9	2.16	2.64	1.52	1.99	10.52	22.07	33.01	21.8	21.98	18.67	93.36	51.76	38.17	155.98	120.03	82.62
G10090_11559	242466	Zfp462	3.32	4.77	2.24	3.79	4.04	5.71	3.88	2.79	3.44	2.68	2.47	3.49	3.14	3.9	2.77	3.27	2.9	2.06	3.57	3.96	4.1	2.89	1.29	3.01	2.85	2.13	2.29	2.52	2.5	1.98	3.87	5.43	2.24	4.22	4.76	8.92	5.25	3.19	4.01	2.78	2.22	4.95	3.83	4.73	3.84	4.04	3.22
G10090_337	118453	Mmp28	3.54	1.25	2.65	2.45	2.43	1.31	2.16	1.75	1.48	1.91	0.81	3.81	3.06	2.67	4.08	2.51	2.16	2.89	2.39	2.22	2.22	1.88	1.42	2.49	1.78	2.27	1.72	2.42	1.62	2.39	4.13	1.43	2.65	2.73	2.86	2.05	2.92	2	1.72	1.98	0.72	5.42	3.73	3.24	5.66	3.1	2.39
G10090_15859	544710	Krtap10-10	0.41	0	4.93	0.12	0	0	0	0	0.3	0	0	1.15	2.98	0.49	14.39	4.88	11.57	3.19	9.25	0	4.67	5.35	2.1	1.12	0	2.12	0.41	0	0	0.18	0.48	0	4.93	0.13	0	0	0	0	0.36	0	0	1.63	3.64	0.59	19.98	6.02	12.84
G10090_30579	71743	Coasy	18.5	19.01	13.2	18.29	18.86	21.7	15.98	15.3	14.28	15.42	11.14	18.34	19.98	15.93	18.91	17.8	18.39	15.86	18.78	18.01	17.84	17.22	12.04	16.65	17.72	18.25	19.42	16.79	14.62	18.06	21.58	21.66	13.18	20.39	22.24	33.87	21.64	17.48	16.64	16.03	10	26.07	24.36	19.28	26.25	21.99	20.39
G10090_18066	68636	Fahd1	10.02	9.96	7.71	11.27	10.93	10.95	8.21	8.16	9.08	7.73	6.35	10.33	10.57	9.05	9.59	9.23	7.98	8.85	9.48	9.82	9.58	7.89	5.31	6.44	7.67	8.66	8.63	8.91	6.39	7.54	11.69	11.35	7.7	12.57	12.89	17.1	11.12	9.32	10.58	8.04	5.7	14.68	12.89	10.96	13.31	11.4	8.85
G10090_11380	258564	Olfr1015	0.74	3.53	0.32	2.06	1.58	4.06	1.85	1.22	0.94	1.17	0.77	1.1	0.58	0.93	0.42	1.4	2.36	0.58	0.83	3.36	1.44	0.92	0.23	0.83	0.58	0.5	0.74	0.75	2.06	0.83	0.86	4.03	0.32	2.3	1.86	6.33	2.51	1.39	1.1	1.22	0.69	1.56	0.71	1.13	0.58	1.73	2.62
G10090_13081	100126226	Krt83	1.27	1.99	11.47	2.25	2.33	0.53	0.17	0.34	1.2	0	0.88	4.09	4	1.95	30.39	7.86	26.37	6.92	29.48	0.75	7.26	9.98	3.39	3.14	0.24	6.7	2.46	0.62	0.57	0.93	1.48	2.26	11.46	2.51	2.75	0.83	0.23	0.39	1.4	0	0.79	5.81	4.87	2.36	42.19	9.72	29.25
G10090_22569	232314	Ppp4r2	24.12	25.09	21.21	23.1	26.74	26.38	26.87	28.98	26.2	25.73	12.65	25.48	22.66	21.31	25.6	22.79	20.77	19.83	21.68	25.87	27.88	26.99	15.01	25.39	24.24	26.38	25.25	26.19	27.25	24.43	28.13	28.6	21.19	25.75	31.52	41.19	36.38	33.11	30.53	26.74	11.35	36.21	27.62	25.8	35.54	28.17	23.03
G10090_7502	53791	Tlr5	2.95	2.6	2.27	2.62	3.04	3.13	2.06	2.42	1.83	1.55	1.35	3.27	2.88	2.19	4.5	2.63	2.9	2.52	3.42	2.95	2.97	2.01	1.43	2.07	2.94	2.26	2.04	1.79	1.33	1.72	3.44	2.97	2.26	2.92	3.58	4.88	2.78	2.77	2.13	1.61	1.21	4.65	3.51	2.65	6.25	3.25	3.21
G10090_6680	73301	Ttc29	10.42	8.96	6.26	9.86	10.31	3.58	5.72	8.17	7.49	5.74	5.46	11.4	8.32	6.66	9.35	10.27	9.34	11.92	10.74	9.64	8.38	10.16	7.98	8.09	12.94	8.31	10.72	9.58	5.34	9.82	12.15	10.21	6.25	11	12.16	5.58	7.75	9.33	8.73	5.96	4.9	16.2	10.14	8.06	12.97	12.68	10.36
G10090_29749	13081	Cyp24a1	0	0	0.06	0	0.02	0	0	0.02	0	0.02	0	0	0	0	0.1	0.04	0.08	0.06	0.02	0	0	0.02	0	0	0.02	0.02	0.02	0	0	0	0	0	0.06	0	0.02	0	0	0.02	0	0.02	0	0	0	0	0.14	0.05	0.09
G10090_11652	74123	Foxp4	17.23	11.14	15.38	14.49	17.62	15.82	21.73	24.05	20.93	22.78	7.97	20.82	18.7	17.77	19.84	18.48	18.63	19.37	15.99	17.95	19	21.8	15.67	24.15	24.85	26.34	26.35	22.23	24.7	26.91	20.1	12.69	15.36	16.15	20.78	24.7	29.43	27.48	24.39	23.68	7.15	29.59	22.8	21.51	27.54	22.84	20.66
G10090_29817	68270	Dnaaf1	6.62	6.5	4.15	5.65	6.59	4.71	3.35	4.46	4.48	3.24	3.4	7.44	5.97	5.92	5.81	6.95	6.65	7.05	6.71	6.91	5.97	6.59	5.09	6.47	9.41	5.91	8	7.81	5.16	8.22	7.72	7.41	4.15	6.3	7.77	7.35	4.54	5.09	5.22	3.36	3.05	10.57	7.28	7.16	8.06	8.58	7.37
G10090_12898	14969	H2-Eb1	43.92	32.05	38.21	36.42	39.42	32.33	33.65	51.09	40.75	33.81	43.05	217.21	127.74	111.21	166.27	207.35	173.55	250.91	165.98	175.93	253.71	402.16	203.79	397.19	324.24	652.24	668.94	611.87	894.58	758.77	51.23	36.53	38.16	40.6	46.48	50.47	45.56	58.37	47.49	35.14	38.64	308.73	155.74	134.63	230.8	256.23	192.46
G10090_7630	72361	Ces2g	39.17	11.69	30.31	28.57	24.23	5.64	20.85	27.81	23.25	26.65	7.28	37.54	37.02	27.84	65.8	33.44	30.82	37.05	31.74	20.83	31.27	19.94	17.75	28.4	25.89	24.39	23.59	30.5	5.98	27.4	45.68	13.32	30.27	31.85	28.57	8.81	28.23	31.77	27.1	27.7	6.54	53.35	45.14	33.7	91.33	41.32	34.18
G10090_26932	69478	2300009A05Rik	23	24.18	21.29	25.14	24.04	17.18	20.67	20.35	19.91	21.85	15.9	27.1	26.02	24.9	24.93	23.71	20.83	24.16	23.88	27.99	21.81	21.53	17.71	23.89	24.02	23.33	26.2	21.93	18.33	16.92	26.82	27.56	21.27	28.02	28.34	26.82	27.99	23.26	23.2	22.71	14.27	38.52	31.73	30.14	34.6	29.3	23.1
G10090_27808	97487	Cmtm4	15.5	29.76	11.64	16.89	21.55	35.49	22.69	17.18	20.29	16.33	10.66	15.76	13.97	17.14	8.93	15.38	13.55	9.54	15.6	20.99	19.63	18.16	8.52	17.11	14.92	12.53	12.86	11.86	13.72	12.23	18.07	33.91	11.63	18.83	25.41	55.41	30.72	19.63	23.65	16.97	9.57	22.4	17.03	20.74	12.39	19.01	15.03
G10090_5848	237542	Osbpl8	6.6	13.61	5.33	7.58	8.81	14.11	10.14	7.83	8.97	7.61	5.53	7.39	6.34	7.15	5.11	7.08	6.63	4.82	7.7	10.21	10.02	8.36	3.73	7.28	7.24	7.56	7.57	7.91	9.4	7.77	7.7	15.51	5.32	8.45	10.39	22.03	13.73	8.95	10.45	7.91	4.97	10.5	7.73	8.66	7.09	8.75	7.35
G10090_16514	69195	Tmem121	0.37	0.37	0.32	0.41	0.18	0.46	0.56	0.1	0.42	0.28	0.17	0.47	0.42	0.76	0.33	0.4	0.36	0.23	0.32	0.6	0.14	0.23	0.34	0.37	0.23	0.59	0.36	0.41	0.45	0.59	0.43	0.42	0.31	0.46	0.22	0.72	0.75	0.11	0.49	0.29	0.15	0.67	0.51	0.92	0.45	0.5	0.4
G10090_12746	60611	Foxj2	9.41	7.67	7.19	7.54	8.49	9.41	8.65	8.3	8.3	6.93	3.82	8.66	8.11	8.4	9.73	8.51	7.17	8.06	7.22	8.27	9.22	8.24	4.87	8.79	8.21	7.84	8	7.49	8.45	8.89	10.98	8.74	7.18	8.41	10.01	14.7	11.71	9.49	9.67	7.2	3.43	12.31	9.88	10.17	13.5	10.52	7.95
G10090_29088	68035	Rbm42	33.8	35.71	29.56	31.25	33.88	37.24	33.1	29.63	32.6	31.79	15.94	42.8	38.11	36.81	44.43	38.48	35.24	36.27	33.99	41.45	41.3	38.18	22.63	43.94	43.15	45.84	47.93	46.67	46.87	49.88	39.42	40.7	29.52	34.84	39.95	58.14	44.82	33.86	37.99	33.04	14.31	60.83	46.46	44.56	61.68	47.55	39.08
G10090_15741	259003	Olfr172	0.07	0.23	0	0.15	0.08	0.68	0.08	0.16	0.08	0.23	0.14	0	0.08	0.08	0	0.07	0.15	0	0	0.53	0.08	0.15	0	0.08	0	0.07	0	0.08	0	0	0.09	0.26	0	0.17	0.09	1.06	0.1	0.18	0.09	0.24	0.13	0	0.09	0.09	0	0.09	0.16
G10090_14954	110187	Scgb2b26	0	0	0	0	0	0	0	0	0	0	0	0	0	0	0	0	0	0	0	0	0	0	0	0	0	0	0	0	0	0	0	0	0	0	0	0	0	0	0	0	0	0	0	0	0	0	0
G10090_23744	330171	Kctd10	40.52	32.97	30.51	35.08	37.39	34.33	39.77	37.05	33.6	31.87	14.13	43.04	35.5	34.11	42.86	35.25	32.01	34.66	30.52	35.8	37.04	38.79	22.72	40.65	38.88	39.3	42.14	38.52	38.64	42.19	47.26	37.57	30.47	39.1	44.08	53.6	53.85	42.33	39.16	33.12	12.68	61.17	43.28	41.29	59.49	43.56	35.49
G10090_2039	53374	Chst3	2.93	0.98	1.98	2.2	1.32	0.51	0.75	0.83	1.06	0.84	0.49	2.89	2.47	1.78	5.16	2.1	1.96	2.02	1.93	1.34	2.41	1.37	1.01	1.78	1.51	1.43	1.63	2.16	0.46	1.42	3.42	1.12	1.98	2.45	1.55	0.79	1.02	0.95	1.23	0.87	0.44	4.11	3.01	2.15	7.17	2.6	2.18
G10090_9142	107375	Slc25a45	5.68	3.34	4.3	4.09	4.72	4.55	5.18	4.29	3.3	2.52	2.71	7.71	6.22	5.02	5.64	6.58	6.28	7.42	5.92	6.24	7.56	9.37	4.81	10.19	8.12	11.36	10.6	8.78	12.68	11.62	6.63	3.81	4.3	4.56	5.56	7.11	7.02	4.9	3.85	2.61	2.44	10.96	7.59	6.08	7.83	8.13	6.96
G10090_20472	54381	Cpq	22.21	22.86	18.76	21.5	22.19	26.17	21.99	22.74	19.68	17.92	10.74	24.66	23.01	24	18.52	24.23	20.93	19.75	20.93	24.37	18.21	19.17	10.34	19.58	17.3	21.17	23.09	21.82	25.49	21.68	25.9	26.05	18.73	23.97	26.16	40.86	29.78	25.99	22.94	18.63	9.64	35.05	28.05	29.05	25.71	29.94	23.21
G10090_6321	381058	Unc93a	1.47	0.08	0.73	0.56	0.57	0.06	0.41	0.59	0.57	0.38	0.15	0.95	0.53	0.68	2.25	0.73	0.45	0.98	1.04	0.39	1	0.69	0.65	1.15	0.76	1.06	1.11	1.02	0.63	1.12	1.72	0.09	0.73	0.62	0.67	0.09	0.55	0.67	0.66	0.4	0.13	1.36	0.64	0.82	3.12	0.9	0.5
G10090_13680	380629	Heca	14.67	11.45	13.98	12.44	12.09	13.29	12.13	14.73	14.4	13.06	5.86	13.09	12.58	11.21	19.02	12.78	12.2	13.4	13.59	11.86	15.16	13.35	9	13.65	12.82	13.95	14.11	14.54	13.22	13.33	17.1	13.05	13.96	13.87	14.25	20.75	16.43	16.83	16.79	13.58	5.26	18.6	15.33	13.57	26.4	15.79	13.53
G10090_12575	11542	Adora3	0.14	0	0	0.09	0.06	0.12	0.18	0.3	0.21	0.11	0.03	0.44	0.1	0.51	0.29	0.1	0.45	0.31	0.32	0.58	0.94	1.01	0.4	1.04	1.03	1.31	0.99	1.1	1.65	1.17	0.17	0	0	0.1	0.07	0.18	0.24	0.34	0.24	0.11	0.02	0.63	0.12	0.62	0.41	0.13	0.5
G10090_15921	71037	Prss55	0	0.11	0.08	0	0	0	0.16	0.23	0	0.16	0.19	0.24	0	0	0.32	0.22	0.16	0.24	0	0.22	0.16	0	0.2	0	0.11	0.22	0.08	0.22	0	0.22	0	0.13	0.08	0	0	0	0.22	0.26	0	0.17	0.17	0.35	0	0	0.45	0.28	0.17
G10090_23325	140488	Igf2bp3	0.23	0.55	0.27	0.36	0.26	0.75	0.39	0.54	0.41	0.18	0.29	0.33	0.3	0.46	0.21	0.46	0.43	0.38	0.46	0.39	0.56	0.54	0.17	0.46	0.29	0.5	0.44	0.41	0.54	0.48	0.27	0.63	0.27	0.4	0.31	1.17	0.53	0.62	0.48	0.18	0.26	0.47	0.36	0.55	0.3	0.57	0.47
G10090_31490	258393	Olfr1325	0.18	1.39	0	0.45	0.18	2.1	0.46	0.48	0.38	0.28	0.51	0.65	0.73	0.47	0.28	0.18	0	0.18	0.18	1.3	1.03	0	0	0.09	0.09	0.36	0	0	0.09	0.09	0.21	1.59	0	0.51	0.22	3.28	0.63	0.55	0.44	0.29	0.46	0.92	0.89	0.57	0.39	0.22	0
G10090_2608	73061	Cldn34c1	1.41	2.26	1.09	1.64	2.21	2.7	1.79	1.49	1.93	1.74	1.2	1.73	2.21	1.77	1.59	1.45	1.68	1.6	1.91	2.34	1.94	1.54	0.76	1.74	1.87	1.61	1.6	1.9	1.67	1.35	1.64	2.57	1.09	1.83	2.61	4.22	2.43	1.7	2.25	1.81	1.07	2.45	2.7	2.15	2.2	1.79	1.87
G10090_1451	76206	Gpr165	0.06	0.04	0.02	0.1	0.02	0.08	0.3	0.09	0.02	0.02	0.06	0	0.06	0.06	0.02	0.08	0.06	0.08	0.08	0.04	0	0	0.04	0	0.06	0	0.02	0.1	0.02	0.06	0.07	0.05	0.02	0.12	0.02	0.13	0.4	0.1	0.02	0.02	0.05	0	0.08	0.08	0.03	0.1	0.07
G10090_7238	73336	Prss44	0	0	0	0	0.09	0	0	0	0	0	0	0	0	0	0	0	0	0	0	0	0	0	0	0	0	0	0	0	0	0	0	0	0	0	0.11	0	0	0	0	0	0	0	0	0	0	0	0
G10090_19285	12647	Chat	0	0.14	0.05	0.02	0.12	0.12	0.24	0	0.12	0.02	0.02	0.12	0.12	0.02	0.07	0.12	0.09	0.02	0.14	0.12	0.1	0.1	0	0	0.02	0.07	0.02	0	0.09	0.02	0	0.16	0.05	0.03	0.14	0.19	0.33	0	0.14	0.03	0.02	0.17	0.15	0.03	0.1	0.15	0.1
G10090_2371	12125	Bcl2l11	4.68	4.98	2.98	4.37	4.67	4.93	5.51	5.24	4.79	4.4	2.16	6.68	5.13	4.81	5.34	4.75	4.41	5.01	4.78	4.57	8.35	9.98	4.13	9.64	7.8	11.48	10.9	9.81	16.95	12.41	5.46	5.67	2.97	4.87	5.51	7.7	7.46	5.99	5.58	4.58	1.94	9.49	6.26	5.82	7.42	5.87	4.89
G10090_22308	258421	Olfr223	0	0.27	0	0.27	0.09	0.99	0.27	0.38	0.19	0.36	0	0.09	0.09	0.55	0	0.18	0	0	0.36	0.55	0.09	0.27	0	0.27	0.09	0.09	0.27	0.27	0.09	0.27	0	0.31	0	0.3	0.11	1.54	0.37	0.43	0.22	0.38	0	0.13	0.11	0.67	0	0.22	0
G10090_5707	381580	Ccdc27	0.03	0	0.07	0.03	0	0	0	0.03	0	0.03	0.03	0	0	0.03	0	0.03	0.03	0	0	0	0	0	0	0.03	0	0	0.03	0	0	0	0.04	0	0.07	0.04	0	0	0	0.04	0	0.04	0.03	0	0	0.04	0	0.04	0.04
G10090_13419	17229	Tpsb2	3.07	1.26	3.31	6.33	2.95	0.75	2.87	3.14	1.42	2.44	1.13	3.43	4.18	6.04	7.97	3.17	5.96	2.63	2.79	3.06	3.12	3.68	3.26	2.98	2.57	2.02	2.69	2.53	0.35	3.06	3.58	1.43	3.31	7.05	3.47	1.18	3.88	3.59	1.65	2.54	1.01	4.88	5.1	7.32	11.06	3.91	6.6
G10090_17455	245424	Gpr101	0	0.01	0	0	0	0.02	0.01	0	0	0	0.01	0	0.01	0.01	0.01	0	0	0	0	0.01	0	0.01	0	0	0	0	0	0	0.01	0.01	0	0.01	0	0	0	0.04	0.02	0	0	0	0.01	0	0.01	0.01	0.02	0	0
G10090_13778	214742	Rcor3	7.18	6.35	6.34	7.31	7.06	6.01	5.88	5.94	6.03	5.22	3.49	8.36	6.99	6.12	8.45	6.55	5.96	6.64	5.84	6.27	6.77	5.97	4.08	5.78	5.76	6.08	6.65	6.1	4.9	4.95	8.38	7.24	6.34	8.15	8.33	9.39	7.95	6.79	7.03	5.42	3.13	11.88	8.52	7.41	11.73	8.1	6.61
G10090_3011	74413	Tc2n	4.54	9.5	4.79	5.78	8.03	12.3	5.58	6.94	6.75	6.71	3.85	5.16	5.1	5.18	3.21	5.36	4.64	3.88	6.4	6	5.61	4.92	3.42	4.63	4.47	4.53	4.97	4.3	6.82	4.77	5.29	10.83	4.78	6.44	9.47	19.2	7.56	7.92	7.87	6.97	3.45	7.33	6.22	6.27	4.45	6.62	5.14
G10090_28860	258581	Olfr1030	1.62	4.01	0.17	1.88	2.5	5.41	3.31	2.98	2.66	2.18	1.69	0.79	2.24	2.73	0	2.22	1.77	0.09	1.38	2.18	3.08	1.13	0.08	1.54	2.5	1.8	1.62	1.21	2.91	0.95	1.89	4.58	0.17	2.1	2.95	8.44	4.49	3.4	3.1	2.26	1.51	1.12	2.74	3.3	0	2.74	1.97
G10090_7143	76252	Atp6v0e2	24.35	41.64	17.48	29.1	31.01	51.67	30.47	26.49	30.56	24.02	15.9	32.06	26.2	30.1	21.49	30.1	27.78	21.57	26.72	36.06	30.89	28.8	11.09	26.28	26.99	22.6	22.61	25.26	24.16	23.31	28.4	47.46	17.46	32.44	36.55	80.67	41.26	30.26	35.62	24.96	14.27	45.56	31.95	36.43	29.83	37.2	30.81
G10090_10481	665150	Vmn1r57	0	0	0	0	0	0	0	0	0.1	0	0	0	0	0	0	0	0	0	0	0	0	0.09	0.09	0	0	0	0	0	0	0	0	0	0	0	0	0	0	0	0.11	0	0	0	0	0	0	0	0
G10090_49671	115489562	LOC115489562	0.14	0.03	0.03	0.07	0.07	0	0.14	0	0.07	0.03	0.03	0.07	0.17	0.07	0.03	0.03	0.07	0.03	0.07	0.03	0.03	0.1	0.03	0.1	0.07	0.03	0.03	0.1	0.03	0.13	0.16	0.04	0.03	0.08	0.08	0	0.19	0	0.08	0.04	0.03	0.1	0.21	0.09	0.05	0.04	0.07
G10090_8832	72720	Zfp248	1.29	1.47	1.18	0.98	1.1	1.7	1.15	0.93	1.1	0.76	0.59	1.28	1.05	1.35	1.23	0.99	1	0.77	0.97	1.31	1.11	0.99	0.47	1.19	1.16	1.01	0.83	0.75	1.01	0.85	1.51	1.68	1.18	1.09	1.29	2.66	1.55	1.06	1.28	0.79	0.53	1.82	1.28	1.64	1.71	1.22	1.1
G10090_2662	19167	Psma3	99.78	105.2	81.08	103.07	97.69	95.98	106.45	114.42	106.53	102.82	63.96	121.09	113.73	101.56	132.89	109.02	97.85	93.89	114.28	111.18	137.31	130.31	70.68	134.45	119.5	136.87	154.13	135.92	135.56	131.19	116.37	119.89	80.98	114.9	115.18	149.86	144.13	130.73	124.15	106.86	57.41	172.11	138.66	122.95	184.46	134.72	108.51
G10090_10247	101185	Pot1a	4.6	6.45	4.5	4.96	4.86	5.93	4.14	5	4.55	3.97	2.88	5.62	5.34	4.39	4.84	4.87	4.97	3.8	5.03	5.55	7.07	5.15	3.11	5.95	5.48	5.17	5.2	5.97	5.07	5.26	5.36	7.34	4.5	5.53	5.73	9.25	5.61	5.72	5.31	4.12	2.58	7.99	6.51	5.32	6.72	6.02	5.51
G10090_12403	217207	Dhx8	9.23	10.01	8.01	8.41	9.29	11.14	10.82	8.79	9.96	8.73	4.43	10.11	8.94	8.66	9.91	9.43	8.13	8.27	9.74	9.45	11.27	10.55	5.94	11.46	10.54	11.73	11.54	10.86	12.01	12.48	10.76	11.41	8	9.38	10.95	17.39	14.65	10.04	11.61	9.07	3.98	14.37	10.9	10.48	13.75	11.66	9.01
G10090_5747	215798	Adgrg6	3.85	3.1	4.02	3.46	3.18	3.51	3.75	4.11	4.26	3.28	2.41	3.9	3.51	3.81	4.06	3.54	3.45	3.43	3.76	3.36	3.04	3.62	2.71	3.03	3.19	2.97	2.81	2.76	2.62	2.66	4.49	3.53	4.01	3.85	3.75	5.48	5.08	4.69	4.97	3.4	2.16	5.54	4.28	4.61	5.64	4.37	3.82
G10090_17195	67563	Ciao3	12.63	13.29	9.66	12.47	11.75	14.39	14.45	14.16	12.38	13.4	6.99	14.64	13.35	12.44	14.59	13.35	12.28	13.53	11.84	14.69	17.14	13.57	8.8	14.92	13.69	15.64	15.75	14.61	15.54	14.32	14.73	15.15	9.65	13.9	13.86	22.47	19.56	16.18	14.43	13.92	6.27	20.81	16.28	15.06	20.25	16.5	13.62
G10090_20897	67707	Mrpl24	50.07	53.2	45.01	43.54	48.58	53.35	46.99	45.19	45.34	44.57	30.77	56.36	49.85	50.32	58.51	58.33	57.99	55.62	54.7	59.39	59.59	62.71	39.81	62.83	65.08	61.71	66.85	60.98	59.42	64.36	58.39	60.63	44.95	48.54	57.27	83.3	63.63	51.63	52.84	46.32	27.61	80.1	60.78	60.92	81.22	72.08	64.3
G10090_14180	245126	Tarm1	0.16	0.19	0.09	0.1	0.05	0.48	1.15	2.05	0.82	1.3	0.15	0.55	0.27	0.32	0.82	0.72	0.24	0.82	1.33	1.11	7.59	13.74	3.9	11.28	8.66	24.06	20.02	19.75	49.16	31.12	0.18	0.22	0.09	0.11	0.06	0.75	1.56	2.34	0.96	1.35	0.14	0.78	0.33	0.38	1.14	0.89	0.27
G10090_29643	59012	Moxd1	12.88	14.48	11.57	12.73	12.2	21.36	13.17	10.81	12.89	15.33	5.99	16.58	17.18	12.69	25.82	17	14.52	13.26	17.19	16.21	19.78	12.29	7.07	12.79	10.75	10.13	10.62	11.25	9.5	9.65	15.02	16.5	11.55	14.19	14.39	33.35	17.83	12.35	15.02	15.93	5.37	23.56	20.94	15.37	35.84	21	16.1
G10090_8722	225997	Trpm6	1.41	0.86	0.99	1.19	1.56	1.18	1.78	1.56	1.45	1.24	0.62	1.59	1.03	0.97	1.23	1.49	1.21	1.24	1.67	1.08	2.89	3.01	0.9	3.96	2.45	3.48	3.3	3.26	5	2.59	1.65	0.98	0.99	1.33	1.84	1.85	2.4	1.78	1.69	1.29	0.56	2.27	1.26	1.18	1.7	1.84	1.34
G10090_18364	319899	Dock6	10.08	5.86	8.45	7.78	8.64	9.02	8.38	7.72	6.75	6.38	2.88	10.3	10.22	9.77	12.75	8.59	8.16	8.94	7.98	7.54	8.03	6.42	4.99	7.61	6.83	7.7	7.15	7.34	5.75	7.57	11.76	6.67	8.44	8.67	10.18	14.08	11.35	8.82	7.86	6.63	2.58	14.64	12.46	11.83	17.7	10.61	9.04
G10090_22002	224247	Ftdc2	0	0	0	0	0	0	0	0	0	0	0.14	0	0	0	0	0	0	0	0	0	0	0	0	0	0	0	0	0	0	0	0	0	0	0	0	0	0	0	0	0	0.13	0	0	0	0	0	0
G10090_21462	66664	Tmem41a	15.06	10.02	11.85	10.77	11.88	7.27	7.55	9.24	8.86	7.68	5.95	15.61	13.2	11.25	17.48	11.93	11.82	13.4	12.94	9.57	11.17	10.05	8.8	12.9	11.78	11.84	12.13	12.7	7.24	12.48	17.56	11.41	11.84	12.01	14	11.35	10.23	10.55	10.32	7.98	5.34	22.19	16.09	13.62	24.27	14.74	13.1
G10090_18048	218341	Rfesd	3.87	4.98	3.12	4.34	5.17	5.27	4.5	3.7	4.21	3.63	2.87	4.82	4.78	4.13	4.18	4.82	4	3.78	4.6	5.24	5.32	4.56	1.46	3.62	4.06	3.67	4.16	4.06	4.05	3.77	4.52	5.67	3.12	4.84	6.09	8.22	6.1	4.23	4.91	3.77	2.58	6.85	5.83	5	5.8	5.95	4.43
G10090_7615	246782	Atpaf2	11.1	10.06	8.38	11.14	11.17	10.97	11.25	8.94	10.6	8.96	5.46	12.54	10.4	10.43	14.96	13.12	11.51	10.88	10.32	11.86	11.55	11.13	6.84	13.2	11.26	11.11	11.12	12.08	12.56	11.87	12.95	11.47	8.37	12.42	13.17	17.13	15.23	10.22	12.35	9.31	4.9	17.82	12.68	12.63	20.76	16.21	12.76
G10090_33147	545985	Olfr612	1.05	2.38	0.09	1.1	2.33	3.65	2.26	1.64	1.68	1.4	0.52	0.55	1.11	1.25	0	2.26	1.18	0.09	1.79	0.97	2.17	1.34	0	0.83	1.37	1.67	0.55	0.72	2.48	1.01	1.22	2.71	0.09	1.23	2.75	5.69	3.06	1.87	1.95	1.45	0.46	0.78	1.36	1.51	0	2.79	1.31
G10090_11971	12032	Bcan	0.85	4.51	1.12	3.1	3.69	10.04	6.67	3.05	3.98	3.14	2.04	1.88	2.43	4.61	0.3	4.17	2.89	0.86	2.83	4.93	4.39	2.39	0.29	2.29	1.33	0.98	0.62	1.21	1.69	0.76	0.99	5.14	1.11	3.45	4.36	15.68	9.03	3.49	4.64	3.26	1.83	2.67	2.96	5.58	0.42	5.16	3.21
G10090_15032	12508	Cd53	3.82	4.97	3.11	3.37	2.84	5.85	8.42	11.27	10.02	9.65	3.51	14.68	9.28	7.17	10.73	11.43	9.64	10.93	9.94	10.52	28.66	37.64	15.11	35.33	30.38	48.63	45.46	43.41	66	48.77	4.46	5.66	3.11	3.76	3.35	9.13	11.4	12.88	11.68	10.03	3.15	20.86	11.32	8.67	14.9	14.12	10.69
G10090_2109	102632483	Gm17330	0.65	0.32	0.57	0.55	0.61	0.27	0.59	0.73	0.43	0.41	0.31	0.6	0.52	0.4	0.61	0.46	0.64	0.45	0.5	0.48	0.55	0.67	0.16	0.61	0.57	0.44	0.59	0.45	0.47	0.53	0.75	0.37	0.57	0.61	0.72	0.42	0.8	0.83	0.51	0.43	0.28	0.85	0.63	0.49	0.84	0.57	0.71
G10090_8788	15375	Foxa1	48.45	25.96	28.76	42.42	47.51	14.8	23.24	36.17	31.95	27.75	14.38	53.59	42.63	32.19	50.1	46.75	40.54	51.96	39.1	35.45	42.35	45.48	30.39	49.84	57.05	44.03	51.81	44.91	30.19	43.1	56.51	29.58	28.72	47.29	56.01	23.11	31.46	41.32	37.23	28.84	12.91	76.16	51.97	38.97	69.54	57.77	44.96
G10090_4340	12931	Crlf1	33.31	14.37	23.13	23.01	21.34	22.3	18.08	21.11	20.05	23.23	8.15	29.25	28.86	26.59	41.6	25.61	23.35	23.74	22.08	23.91	33.07	34.01	11.91	36.58	30.46	36.77	35.07	35.73	49.93	32.39	38.85	16.37	23.1	25.65	25.16	34.82	24.47	24.12	23.37	24.14	7.31	41.57	35.19	32.19	57.74	31.64	25.89
G10090_24638	381203	Slc22a20	43.65	171.01	20.64	85.56	147.2	368.03	135.66	99.79	120.74	128.92	54.51	57.68	101.9	136.55	1.97	119	68.96	14.21	100.57	82.3	7.46	0.67	0	0.63	1.82	0.04	0.37	0.07	0.18	0.11	50.9	194.88	20.61	95.38	173.55	574.59	183.68	114.02	140.71	133.99	48.92	81.98	124.24	165.3	2.73	147.05	76.47
G10090_4226	12583	Cdo1	131.97	66.6	114.26	106.19	104.22	24.82	84.54	90.48	71.32	64.75	70.27	100.9	99.22	84.98	108.93	100.21	107.58	119.53	98.33	71.38	45.36	51.33	89.22	58.21	77.97	61.13	61.93	60.36	25.52	56.93	153.91	75.9	114.11	118.38	122.87	38.75	114.47	103.38	83.12	67.29	63.07	143.41	120.97	102.87	151.21	123.83	119.29
G10090_17205	67248	Rpl39	587.28	366.44	480.73	494.18	399.44	250.61	430.18	515.2	453.18	505.66	309.28	686.38	543.7	471.67	898.96	503.69	535.08	544.98	586.47	531.95	546	545.6	433.11	647.14	581.02	675.33	825.98	739.17	440.65	652.04	684.93	417.59	480.12	550.91	470.92	391.27	582.46	588.67	528.14	525.53	277.59	975.55	662.9	570.97	1247.84	622.41	593.37
G10090_15937	19256	Ptpn20	1.3	0.94	0.98	1.02	0.83	0.57	0.68	0.58	0.62	0.81	0.6	0.95	1.13	0.87	0.95	0.82	0.79	0.8	1.1	0.83	0.62	0.99	0.76	1.03	1.14	0.89	0.82	0.63	0.35	0.5	1.52	1.08	0.97	1.13	0.98	0.89	0.92	0.66	0.72	0.84	0.54	1.35	1.38	1.05	1.32	1.01	0.87
G10090_24044	245174	Zfp937	1.09	1.28	0.86	1.03	1.12	1.21	0.77	0.81	0.92	0.83	0.63	1.15	1.01	0.96	1.02	0.85	1.07	0.69	0.96	1.08	1.06	1.07	0.58	0.85	0.97	0.77	0.73	0.86	0.58	0.79	1.27	1.46	0.86	1.15	1.32	1.89	1.04	0.92	1.07	0.86	0.57	1.63	1.23	1.16	1.42	1.05	1.19
G10090_5520	244141	Nars2	3.81	4.56	3.48	4.73	4.46	4.35	4.61	4.11	3.88	3.29	2.08	3.79	3.57	3.25	3.98	3.48	3.68	3.18	3.45	3.73	4.26	3.42	2.18	3.98	3.48	3.97	3.43	2.95	2.76	3.34	4.44	5.19	3.47	5.27	5.26	6.79	6.25	4.7	4.53	3.41	1.87	5.39	4.36	3.93	5.52	4.3	4.08
G10090_32416	259144	Olfr456	0	0	0	0	0	0	0	0	0	0	0	0	0	0	0	0	0	0	0	0	0	0	0	0	0	0	0	0	0.08	0	0	0	0	0	0	0	0	0	0	0	0	0	0	0	0	0	0
G10090_20262	68420	Ankrd13a	37.83	38.56	32.64	35	36.44	48.01	42.98	36.35	36.3	35.85	18.15	43.17	38.38	37.9	42.56	39.36	38.12	38.46	37.79	39.45	42.57	42.58	24.64	45.19	42.54	46.61	43.6	45.08	46.95	50.01	44.12	43.94	32.59	39.02	42.96	74.96	58.19	41.53	42.31	37.26	16.29	61.35	46.79	45.88	59.08	48.64	42.27
G10090_11942	66180	P3h4	15.84	7.9	18.92	13.7	10.89	8.09	23.69	10.14	11.76	9.27	7.72	16.81	13.56	14.37	19	14.39	13.97	16.03	12.93	12.27	13.09	11.06	8.12	14.05	12.17	12.52	13.04	13.94	7.34	12.74	18.48	9	18.89	15.28	12.84	12.62	32.08	11.59	13.71	9.64	6.93	23.9	16.53	17.4	26.37	17.79	15.5
G10090_7289	80890	Trim2	18.44	16.81	14.65	17.18	17.07	13.52	15.17	13.16	12.37	11.37	7.91	15.17	13.87	12.29	16.4	14.61	14.43	13.81	15.21	13.13	13.88	12.53	8.92	13.46	13.45	12.29	11.62	11.3	7.37	10.02	21.51	19.16	14.63	19.15	20.12	21.11	20.54	15.04	14.41	11.82	7.1	21.56	16.91	14.88	22.77	18.06	16.01
G10090_22166	258615	Olfr360	0.09	1.75	0.09	0.63	0.27	2.8	0.83	0.29	0.75	0.55	1.27	1.1	0.09	0.19	0.18	0.72	0.36	0.09	0	2.48	1.86	0	0	0.45	0.09	0.18	0.09	0	0	0.36	0.1	1.99	0.09	0.7	0.32	4.38	1.12	0.33	0.87	0.57	1.14	1.57	0.11	0.22	0.25	0.89	0.4
G10090_16166	11844	Arf5	74.92	67.02	71.19	74.69	73.97	73.9	83.98	79.66	74.85	66.72	41.62	106.63	87.57	89.6	115.7	89.12	84.7	86.63	87.39	89.59	106.88	102.06	68.61	112.87	110.74	124.4	121.45	115.53	111.38	118.05	87.37	76.38	71.1	83.26	87.2	115.37	113.7	91.02	87.24	69.34	37.36	151.56	106.77	108.47	160.61	110.12	93.93
G10090_24348	100042065	Gm3646	0	0	0	0	0	0	0	0	0	0	0	0	0.71	0	0	0	0.73	0	0	0	0	0	0.72	0	0	0	0	0	0	0	0	0	0	0	0	0	0	0	0	0	0	0	0.86	0	0	0	0.81
G10090_7580	74256	Cyld	7.04	7.14	5.06	6.67	7.48	8.96	8.72	9.43	8.75	7.96	4.09	7.89	6.71	6.29	7.25	7.95	6.85	6.43	8.32	7.71	9.68	10.44	4.96	9.14	8.32	10.39	10.15	10.24	11.81	10	8.21	8.13	5.06	7.43	8.82	13.98	11.8	10.77	10.19	8.28	3.67	11.22	8.18	7.61	10.06	9.82	7.6
G10090_893	67287	Parp6	11.91	20.9	9.17	13.31	16.73	29.99	17.31	14.26	17.17	15.93	10.3	14.5	15.31	16.59	10.51	14.44	13.39	8.85	15	21.38	21.73	17.33	7.06	15.74	17.32	14.62	12.72	12.42	15.87	13.88	13.89	23.81	9.16	14.84	19.73	46.83	23.44	16.3	20.02	16.56	9.25	20.6	18.67	20.08	14.59	17.85	14.85
G10090_7124	27057	Ncoa4	31.49	32.52	25.03	30.25	30.36	31.39	46.2	26.15	26.39	24.28	16.42	34.57	30.83	27.36	31.61	29.09	26.37	28.26	28.14	28.3	30.67	29.26	19.96	29.85	30.22	35.85	36.27	33.73	35.01	34.79	36.72	37.06	25	33.72	35.8	49.01	62.55	29.88	30.76	25.23	14.74	49.13	37.6	33.13	43.87	35.95	29.25
G10090_31587	19746	Rhd	0.15	3.18	0.1	0.15	0	0.64	0.75	0.05	0.1	0.15	0.55	1.55	0.1	0.2	0	0.1	0.05	0.2	0.05	0.9	0.35	0.1	0.09	0	0	1.07	0.05	0.25	0.1	0	0.17	3.62	0.1	0.16	0	1	1.02	0.06	0.12	0.15	0.5	2.21	0.12	0.25	0	0.12	0.05
G10090_8304	381270	Marchf4	2.16	5.11	1.46	2.63	3.01	5.55	3.1	3.08	3.58	2.08	1.71	3.29	2.65	3.22	1.86	3.76	3.17	2.19	3.47	4.64	4.66	4.61	1.74	3.72	4.31	3.08	3.42	4.05	3.69	3.22	2.52	5.82	1.46	2.93	3.55	8.67	4.2	3.52	4.17	2.16	1.54	4.68	3.23	3.9	2.59	4.65	3.52
G10090_49048	115488029	LOC115488029	13.76	14.19	9.18	11.35	13	9.5	29.98	86.23	65.8	85.34	13.36	50.52	35.41	49.34	44.3	83.67	33.95	51.54	88.97	41.09	69.29	108.63	40.98	78.24	90.84	58.73	74.33	43.47	61.48	74.35	16.05	16.17	9.17	12.66	15.32	14.83	40.59	98.53	76.68	88.69	11.99	71.81	43.17	59.73	61.49	103.39	37.65
G10090_11787	630952	Ang6	0	0.23	0	0.45	0	0.67	0	0	0	0	0.21	0	0	0	0	0	0	0	0	0	0	0	0	0	0	0	0	0	0.23	0	0	0.27	0	0.5	0	1.05	0	0	0	0	0.19	0	0	0	0	0	0
G10090_23761	68134	Upf3b	12.54	16.03	10.45	12.85	12.81	12.6	12.86	12.26	12.49	10.58	8.24	15	12.72	13.58	13.49	13	11.21	11.2	13.21	14.07	14.8	12.92	8.33	13.32	12.39	14.56	13.96	13.55	13.28	13.66	14.63	18.27	10.44	14.32	15.11	19.68	17.41	14	14.55	11	7.39	21.32	15.51	16.44	18.73	16.07	12.43
G10090_21809	114304	Slc28a3	6.94	2.35	5.22	4.43	4.84	4.22	12.25	14.19	13.3	11.4	2.1	7.49	5.76	5.33	9.12	7.07	5.76	7.82	7.08	5.54	9.76	10.48	6.21	10.89	11.21	11.4	10.3	10.12	7.96	8.83	8.1	2.68	5.22	4.94	5.71	6.58	16.59	16.22	15.5	11.85	1.89	10.65	7.02	6.46	12.66	8.74	6.39
G10090_9629	93734	Mpv17l	7.72	14.94	4.9	9	10.97	20.5	9.46	7.48	9.39	7.46	4.22	7.03	8.2	8.21	4.86	8.69	6.41	4.08	8.95	7.91	6.09	3.54	2.28	4.01	3.48	3.67	3.24	3.9	3.83	3.37	9	17.02	4.89	10.04	12.93	32	12.81	8.55	10.94	7.75	3.79	9.99	9.99	9.94	6.74	10.74	7.1
G10090_30766	243653	Clec1a	0.55	0.41	0.52	0.49	0.6	0.45	0.56	0.63	0.48	0.55	0.28	0.81	0.57	0.46	0.86	0.7	0.67	0.61	0.64	0.37	0.62	0.63	0.51	0.69	0.66	1.08	0.75	0.97	0.94	0.82	0.64	0.46	0.52	0.54	0.71	0.7	0.75	0.72	0.56	0.58	0.26	1.15	0.7	0.56	1.19	0.86	0.75
G10090_10340	23849	Klf6	16.02	11.76	13.62	14.72	17	15.99	24.37	26.32	22.42	25.63	7.25	25.7	21.43	21.85	33.5	22.62	19.01	23.45	23.51	21.68	32.07	39.3	20.7	38.77	34.05	34.17	34.8	36.15	43.01	35.1	18.68	13.41	13.6	16.41	20.04	24.96	33	30.07	26.13	26.64	6.51	36.52	26.13	26.45	46.5	27.95	21.08
G10090_32086	17164	Mapkapk2	34.66	22.89	31.6	34.92	30.31	22.92	37.15	43.55	34.81	38.71	16.67	46.04	39.89	32.77	50.29	37.12	35.59	42.14	36.79	34.34	52.8	57.67	29.77	54.88	53.72	68.3	65.44	62.59	71.68	71.35	40.42	26.09	31.56	38.93	35.73	35.78	50.29	49.76	40.56	40.23	14.96	65.44	48.63	39.66	69.8	45.87	39.47
G10090_48797	115487367	Gm51753	2.05	1.3	2.2	1.25	1.69	0.91	2.81	2.07	2.23	1.73	0.57	2.85	2.47	2.06	3.87	2.68	1.85	2.94	1.82	2.32	3.31	4.95	2.94	5.3	3.56	4.44	3.48	4.57	6.72	6.57	2.39	1.48	2.2	1.4	2	1.42	3.8	2.36	2.6	1.8	0.51	4.05	3.01	2.49	5.38	3.31	2.06
G10090_13369	110075	Bmp3	1.97	2.43	1.65	2.28	1.53	2.72	5.77	2.26	1.71	1.11	0.85	2.22	1.67	2.12	0.73	1.68	1.3	1.62	1.18	2.25	1.3	1.15	0.53	1.33	1.59	1.17	1.28	0.97	1.02	1.1	2.3	2.77	1.65	2.54	1.8	4.24	7.82	2.58	1.99	1.16	0.76	3.15	2.03	2.57	1.01	2.08	1.44
G10090_28968	80901	Cxcr6	1.57	0.87	1.29	1.12	1.5	1.17	0.88	1.49	1.69	0.76	0.7	3.64	2.31	1.2	2.05	2.67	1.62	2.32	2.06	2.16	4.52	5.63	3.28	5.16	4.96	15.9	18.4	16.96	17.39	20.83	1.83	0.99	1.29	1.25	1.77	1.82	1.19	1.7	1.97	0.79	0.63	5.18	2.81	1.46	2.85	3.3	1.8
G10090_2920	230793	Ahdc1	6.54	4.29	5.66	6.37	7.02	6.95	5.63	4.9	4.95	4.63	2.23	8.58	7.23	7	8.86	7.08	6.78	6.59	5.31	6.58	6.26	5.58	3.27	5.79	5.33	5.03	4.97	4.51	4.1	5.09	7.62	4.89	5.65	7.1	8.28	10.84	7.63	5.6	5.77	4.81	2	12.2	8.81	8.47	12.29	8.75	7.52
G10090_29983	102635992	Scgb1b10	0	0	0	0	0	0	0	0	0	0	0	0	0	0	0	0	0	0	0	0	0	0	0	0	0	0	0	0	0	0	0	0	0	0	0	0	0	0	0	0	0	0	0	0	0	0	0
G10090_2059	13728	Mark2	25.34	14.75	21.5	22.16	22.01	18.7	18.66	21.06	19.99	18.67	9.37	30.14	27.36	25.26	34.53	25.56	26.38	25.57	22.2	21.05	26.12	25.3	17.87	27.91	26.55	26.7	27.05	24.13	23.99	27.14	29.55	16.81	21.47	24.71	25.94	29.2	25.27	24.06	23.3	19.41	8.41	42.84	33.35	30.58	47.93	31.59	29.26
G10090_13654	258814	Olfr1156	0.76	2.87	0	0.91	2.15	3.37	2.33	1.36	2.21	1.32	1	0.39	1.08	1.41	0.08	1.37	1.43	0.08	2.07	1.4	1.73	1.31	0.14	0.76	2.07	1.07	0.76	0.77	2.21	0.77	0.89	3.27	0	1.02	2.53	5.26	3.16	1.56	2.58	1.37	0.9	0.55	1.31	1.71	0.11	1.69	1.58
G10090_22919	626305	Scgb1b7	0	0	0	0	0	0	0	0	0	0	0.4	0	0	0	0	0	0	0	0	0	0	0	2.57	0	0	0	0	0.47	0	0	0	0	0	0	0	0	0	0	0	0	0.36	0	0	0	0	0	0
G10090_20802	108160	Fam50a	23	19.87	17.69	22.6	24.27	22.99	22.61	22.61	21.51	17.92	11.59	28.07	23.44	21.73	28.24	23.99	21.98	20.24	18.27	25.3	26.57	24.35	14.6	23.96	22.54	25.19	26.26	26.22	24.18	27.19	26.82	22.64	17.67	25.2	28.61	35.89	30.61	25.83	25.06	18.62	10.41	39.9	28.57	26.31	39.2	29.65	24.37
G10090_6282	73458	Aldh3b3	0	0.12	0.07	0.07	0	0	0.1	0	0.06	0	0.03	0.12	0.11	0	0.22	0.12	0.3	0.2	0.18	0.06	0.07	0.18	0.12	0.14	0	0.13	0.03	0.04	0	0.04	0	0.14	0.07	0.08	0	0	0.14	0	0.07	0	0.03	0.17	0.13	0	0.3	0.15	0.33
G10090_10590	70385	Spdl1	1.33	1.17	1.12	1.09	1.25	0.61	0.97	0.72	1.14	0.8	0.43	1.12	1.2	0.73	1.79	1.51	1.04	0.87	1.14	1.48	2.24	1.38	1.08	2.1	1.62	2.48	2.02	2	1.94	2.18	1.55	1.34	1.12	1.21	1.48	0.95	1.31	0.83	1.33	0.83	0.39	1.6	1.47	0.89	2.48	1.86	1.16
G10090_28629	52715	Ccdc43	8.78	7.26	6.47	7.97	6.78	6.92	7.73	9	8.15	7.49	4.31	8.95	8.94	6.79	9.27	6.64	6.4	7.48	8.38	8.27	8.15	7.71	4.56	8.45	7.02	9.83	8.08	8.8	7.62	8.6	10.24	8.27	6.47	8.88	8	10.8	10.47	10.28	9.49	7.78	3.87	12.71	10.9	8.22	12.86	8.2	7.1
G10090_13147	19317	Qk	19.77	14.9	16.94	17.91	17.18	17.47	21.38	18.64	16.47	16.15	9.28	21.18	17.38	16.06	21.97	16.99	14.53	16.43	16.1	16.7	20	19.53	10.49	19.17	18.01	20.51	18.66	20.21	21.3	20.48	23.05	16.98	16.92	19.97	20.25	27.28	28.95	21.3	19.2	16.79	8.33	30.1	21.19	19.44	30.5	20.99	16.11
G10090_27107	17755	Map1b	17.58	53.59	9.8	22.78	31.98	81.14	39.44	31.1	38.19	30.27	17.54	22.11	21.34	29.43	7.42	25.89	25.01	8.16	25.56	42.45	43.18	29.29	7.67	26.27	24.48	19.49	15.24	19.13	30.44	18.94	20.51	61.07	9.78	25.39	37.7	126.69	53.39	35.54	44.5	31.46	15.74	31.43	26.02	35.63	10.3	31.99	27.73
G10090_20494	100163	Pafah2	12.62	8.59	10.12	11.61	13.12	10.84	9.13	10.77	9.9	9.7	4.81	12.54	12.7	11.6	16.1	11.95	11.47	11.54	11.45	11.19	10.94	9.86	6.52	10.13	10.58	8.85	8.65	7.57	5.9	8.74	14.72	9.78	10.11	12.94	15.47	16.93	12.37	12.31	11.54	10.08	4.32	17.82	15.49	14.05	22.35	14.77	12.71
G10090_6812	19664	Rbpj	11.53	11.61	8.85	11.04	12.11	13.74	14.1	13.87	12.87	11.12	6.63	14.76	12.06	10.81	14.03	12.53	11.76	12.61	11.4	12.55	15.68	16.39	8.85	15.24	14.7	19.97	18.09	18.16	23.04	19.2	13.44	13.23	8.84	12.31	14.28	21.45	19.09	15.84	15	11.56	5.95	20.98	14.71	13.08	19.47	15.49	13.04
G10090_31115	258377	Olfr654	0.76	3.52	0.41	1.66	2.85	3.68	3.25	1.96	1.93	1.9	1.17	0.78	1.89	1.5	0	2.14	1.36	0	1.53	1.97	2.7	2.02	0	0.9	1.18	0.83	0.55	1.47	1.79	0.55	0.89	4.01	0.41	1.85	3.36	5.75	4.4	2.24	2.25	1.97	1.05	1.11	2.3	1.81	0	2.64	1.51
G10090_8771	20322	Sord	43.26	77.26	29.7	52.32	68.66	109.78	66.46	57.37	60.78	52.76	31.93	56.54	53.01	57.48	38.36	54	43.83	34.82	52.3	58.89	39.58	29.61	20.71	30.47	32.51	28.68	32.23	28.55	24.63	29.02	50.45	88.04	29.67	58.33	80.94	171.39	89.98	65.55	70.84	54.84	28.66	80.37	64.63	69.58	53.24	66.72	48.61
G10090_17964	100039089	Mup13	0	0	0	0	0	0	0	0	0	0	0	0	0	0	0	0	0.09	0	0	0	0	0	0	0	0	0	0	0	0	0	0	0	0	0	0	0	0	0	0	0	0	0	0	0	0	0	0.1
G10090_219	237459	Cdk17	8.44	6.74	6.42	7.29	8.57	7.82	8.24	8.75	7.95	8.46	3.65	8.09	7.08	5.82	8.49	6.71	6.24	6.13	6.26	8.05	9.48	9.44	4.97	8.4	8.83	9.73	9.74	9.48	9.87	9.27	9.84	7.69	6.42	8.13	10.1	12.21	11.16	9.99	9.27	8.79	3.28	11.49	8.63	7.05	11.78	8.29	6.92
G10090_3061	102075	Plekhg4	0.5	0.2	0.22	0.25	0.18	0.15	1.16	0.14	0.17	0.23	0.2	0.58	0.19	0.59	0.21	0.16	0.09	0.24	0.18	0.26	0.18	0.42	0.21	0.32	0.23	0.49	0.31	0.19	0.34	0.53	0.58	0.22	0.22	0.28	0.21	0.23	1.57	0.16	0.2	0.23	0.18	0.83	0.23	0.72	0.29	0.2	0.1
G10090_27151	13035	Ctsg	0.17	5.78	0	0.17	0	1.02	0.34	0	0.18	0.17	0.79	3.63	0.43	0.52	0.09	0.34	0.17	0.17	0	8.19	4.79	0.17	0.08	0.17	0.34	5.68	0.67	0.77	3.13	3.15	0.2	6.59	0	0.19	0	1.59	0.47	0	0.2	0.18	0.71	5.16	0.52	0.63	0.12	0.42	0.19
G10090_31428	104582	Rprml	0	0	0	0	0	0	0.31	0	0	0	0	0	0	0.08	0	0	0	0	0	0.08	0	0	0.07	0	0	0	0	0.08	0.08	0	0	0	0	0	0	0	0.42	0	0	0	0	0	0	0.1	0	0	0
G10090_10260	381107	Tmem232	8.81	8.18	7.16	9.46	9.74	2.01	5.46	8.24	7.71	6.1	5.91	10.81	9.29	7.5	8.5	9.85	9.39	11.11	8.18	8.53	7.19	8.59	7	8.35	10.73	7.48	9.52	8.15	4.78	8.22	10.27	9.33	7.15	10.54	11.49	3.14	7.39	9.42	8.98	6.34	5.3	15.36	11.33	9.08	11.8	12.17	10.42
G10090_14613	67526	Atg12	18.09	25.42	14.36	19.88	21.22	27.44	21	22.2	20	18.51	9.77	21.57	18.61	19.74	19.7	20.88	18.76	17.23	19.41	21.37	24.26	20.92	11.05	21.33	18.9	22.59	19.6	19.71	20.1	18.79	21.1	28.97	14.35	22.16	25.02	42.83	28.43	25.36	23.31	19.24	8.77	30.65	22.69	23.89	27.35	25.8	20.81
G10090_4071	105859	Csdc2	3.57	2.78	3.61	2.21	2.89	4.56	3.2	2.42	3.25	2.24	1.18	2.77	2.81	5.31	3.65	3.27	3.99	1.8	2.95	2.54	2.18	4.18	2	2.61	1.84	1.35	1.25	1.06	0.89	2.67	4.17	3.17	3.6	2.46	3.41	7.12	4.34	2.77	3.79	2.32	1.06	3.94	3.43	6.43	5.07	4.04	4.43
G10090_732	101700	Trim68	7.65	5.81	7.14	7.05	7.63	7.28	6.91	6.04	6.24	5.52	4.87	6.9	8.13	7.36	7.64	7.84	7.14	8.13	6.68	7.19	7.92	7.27	6.17	6.58	7.48	7.72	8.76	7.86	6.16	6.82	8.92	6.62	7.13	7.86	8.99	11.37	9.36	6.9	7.27	5.73	4.37	9.8	9.91	8.91	10.6	9.68	7.91
G10090_22149	100044509	Tgfbr3l	7.61	5.36	5.31	6.03	6.76	5.06	4.82	4.26	4.27	4.89	2.94	6.24	7.78	6.84	7.68	7.61	5.19	6.34	5.99	6.14	4.95	4.93	2.79	5.58	5.68	5.34	5.23	4.71	3.81	5.44	8.87	6.11	5.3	6.72	7.97	7.89	6.53	4.86	4.98	5.08	2.64	8.87	9.48	8.28	10.66	9.4	5.76
G10090_26407	259122	Olfr635	0.26	1.36	0.09	0.53	1.16	3.35	2.53	1.12	1.29	1.35	0.42	0.52	0.76	1.18	0	0.75	1.4	0.18	1.7	1.63	1.6	1.17	0	0.85	1.07	0.98	0.35	1.15	1.51	0.21	0.31	1.55	0.09	0.59	1.37	5.24	3.42	1.28	1.5	1.4	0.37	0.73	0.93	1.43	0	0.93	1.55
G10090_4190	71836	Shcbp1l	0.1	0.14	0	0.07	0.14	0.31	0.07	0	0.04	0.1	0.06	0.04	0.17	0.07	0	0	0.07	0.07	0.14	0.1	0.14	0.03	0.03	0.07	0.1	0.1	0.1	0.07	0.2	0.07	0.12	0.16	0	0.08	0.16	0.48	0.09	0	0.04	0.11	0.06	0.05	0.21	0.09	0	0	0.07
G10090_30800	14630	Gclm	44.63	48.85	31.09	44.86	52.88	60.9	44.47	49.57	40.83	43.26	20.07	45.41	42.1	43.77	42.83	44.11	41.94	36.75	39.09	42.86	41.75	35.63	18.48	38.12	41.8	38.56	44.42	39.58	40.96	38.15	52.05	55.67	31.05	50.01	62.34	95.08	60.21	56.64	47.58	44.96	18.02	64.54	51.34	52.98	59.46	54.51	46.5
G10090_6875	12306	Anxa2	455.64	190.28	384.01	346.85	325.25	133.44	417.33	471.88	372.9	389.62	126.66	498.47	388.56	323.66	619.35	382.77	377.33	449.21	376.73	300.68	367.01	371.71	242.38	440.71	436.73	467.39	473.56	461.65	244.25	407.04	531.4	216.84	383.52	386.66	383.45	208.33	565.05	539.17	434.58	404.94	113.68	708.47	473.75	391.8	859.71	472.99	418.43
G10090_29013	81905	Cacng8	0	0.07	0.03	0.03	0.07	0.03	0.03	0	0	0	0	0.07	0	0.14	0.07	0.07	0.06	0.1	0.07	0.17	0.24	0.16	0.15	0.26	0.23	0.2	0.39	0.33	0.32	0.39	0	0.08	0.03	0.04	0.08	0.05	0.05	0	0	0	0	0.1	0	0.17	0.09	0.08	0.07
G10090_8473	14584	Gfpt2	15.16	6.51	9.59	12.83	11.85	2.42	4.71	7.71	6.62	6.11	3.69	12.17	9.93	6.89	13.36	8.15	8.39	8.47	6.63	7.48	8.17	7.56	4.99	8.35	9.17	7.8	10.22	8.07	5.17	9.15	17.69	7.42	9.58	14.3	13.96	3.78	6.37	8.81	7.72	6.35	3.31	17.3	12.11	8.34	18.55	10.08	9.31
G10090_30678	381353	Ajm1	0.64	0.48	0.81	0.62	0.74	0.7	0.85	0.51	0.66	0.53	0.72	0.55	0.54	1.16	0.61	0.61	0.51	0.76	0.6	0.82	0.46	0.78	0.88	0.54	0.38	0.32	0.28	0.27	0.27	0.47	0.75	0.55	0.81	0.69	0.87	1.1	1.15	0.59	0.77	0.55	0.65	0.78	0.66	1.4	0.85	0.75	0.56
G10090_13332	17965	Nbl1	91.46	51.62	58.26	64.54	78.87	62.79	69.05	67.6	61.88	49.36	25.76	94.7	88.05	80.9	93.94	67.11	65.52	67.22	52.76	62.9	49.46	43.07	30.89	51.12	53.88	65.46	66.04	58.58	47.27	65.37	106.66	58.83	58.18	71.95	92.99	98.03	93.49	77.24	72.11	51.3	23.12	134.59	107.35	97.93	130.39	82.93	72.65
G10090_30820	258846	Olfr1157	1.31	3.49	0.29	1.9	2.93	4.46	3.2	1.92	2.57	2.07	1.3	1.04	2.06	1.65	0.09	2.9	2.3	0.18	2.42	1.78	3.22	1.77	0	1.31	2.2	1.75	1.49	1.4	2.76	0.58	1.53	3.97	0.29	2.11	3.46	6.97	4.33	2.19	2.99	2.15	1.17	1.48	2.51	2	0.13	3.59	2.55
G10090_17826	56349	Net1	70.84	31.88	58.86	54.25	53.29	20.61	43.66	38.7	36.79	36.56	19.33	68.33	59.2	49.78	97.84	53.59	53.66	62.86	54.98	44.97	45.36	40.49	33.98	49.22	46.85	49.12	48.59	50.83	25.95	43.54	82.62	36.33	58.78	60.48	62.83	32.17	59.11	44.21	42.87	37.99	17.35	97.11	72.18	60.25	135.82	66.22	59.51
G10090_214	269120	Optc	0.38	0.49	1.85	0.4	0.23	0.68	0.21	0.47	0.53	0.23	0.21	0.6	0.16	1.59	0.45	0.43	0.71	0.37	0.18	0.66	0.24	0.86	0.39	0.33	0.36	0.23	0.27	0.29	0.09	0.36	0.45	0.56	1.85	0.45	0.27	1.06	0.29	0.54	0.62	0.24	0.19	0.85	0.19	1.92	0.63	0.53	0.79
G10090_7245	338369	Tmem220	4.22	3.21	2.21	3.76	4.09	3	2.86	3.08	2.13	1.91	1.27	4.79	4.82	4.04	4.47	4.1	4.24	4.77	3.71	3.68	4.28	3.41	2.77	4.07	4.17	3.65	4.52	3.87	2.95	3.01	4.92	3.65	2.21	4.2	4.82	4.68	3.87	3.51	2.48	1.98	1.14	6.81	5.88	4.89	6.21	5.07	4.71
G10090_2086	20787	Srebf1	52.29	51.79	43.54	50.41	59.81	69.57	45.4	40.38	41.44	45.94	21.8	61.42	57.15	59.09	49.01	47.22	42.85	38.04	42.42	47.12	41.13	38.25	30.56	40.15	41.76	36.58	35.19	36.37	36.89	35.6	60.98	59.02	43.48	56.2	70.52	108.62	61.47	46.13	48.29	47.74	19.56	87.3	69.68	71.53	68.04	58.35	47.52
G10090_33897	22526	Gm4836	0	0	0	0	0	0	0	0	0	0	0	0	0	0	0	0	0	0	0	0	0	0	0	0	0	0	0	0	0	0	0	0	0	0	0	0	0	0	0	0	0	0	0	0	0	0	0
G10090_25952	13007	Csrp1	208.53	127.6	195.15	166.04	160.17	124.84	160.29	178.88	154.98	168.09	73.08	218.83	213.23	193.47	223.03	176.25	191.28	185.59	147.6	152.43	149.09	191.98	108.84	195.43	196.13	222.95	212.92	200.92	225.38	201.28	243.21	145.41	194.9	185.1	188.83	194.91	217.02	204.39	180.61	174.7	65.6	311.02	259.98	234.2	309.58	217.79	212.11
G10090_9762	66587	Fastk	39.96	36.84	34.72	38.6	38.12	37.66	40.77	37.39	33.67	34.04	26.21	45.91	41.96	39.26	42.6	39.54	38.72	42.14	36.27	43.07	42.32	36.91	26.09	39.51	42.22	44.56	42.04	43.82	37.25	43.59	46.61	41.98	34.68	43.03	44.94	58.79	55.2	42.72	39.24	35.38	23.53	65.26	51.16	47.52	59.13	48.86	42.94
G10090_307	230861	Eif4g3	30.52	32.58	21.17	29.59	33.95	36.2	32.8	28.53	27.72	26.15	15.57	34.93	29.63	29.94	30.68	30.58	28.1	27.3	30.09	34.19	36.99	34.66	20.27	33.64	34.5	32.68	34.81	33.61	37.73	34.54	35.59	37.12	21.14	32.99	40.03	56.52	44.41	32.6	32.3	27.18	13.97	49.65	36.13	36.24	42.59	37.79	31.16
G10090_20695	74255	Smu1	18.72	21.38	16.62	20.46	19.92	20	19.73	19.22	20.79	19.46	10.72	22.48	20.04	17.24	21.03	19.48	18.88	18.26	20.38	21.51	22.3	19.34	13.07	21.8	19.98	21.87	21.47	22.24	22.93	21.74	21.83	24.37	16.6	22.81	23.48	31.23	26.71	21.97	24.23	20.23	9.62	31.95	24.43	20.87	29.19	24.07	20.94
G10090_22715	436240	Foxr2	0.02	0	0	0.02	0.02	0.01	0	0.09	0.02	0	0.04	0	0.02	0.02	0.04	0.04	0	0.04	0.04	0.02	0.01	0	0.02	0.04	0.04	0	0	0	0	0	0.02	0	0	0.02	0.02	0.02	0	0.1	0.03	0	0.03	0	0.03	0.03	0.06	0.05	0
G10090_28849	67427	Rps20	54.93	40.43	51.91	50.99	42.41	38.39	46.41	51.87	45.14	47.8	35.35	72.98	61.01	63.01	92.13	59.08	62.11	67.72	64.86	59.4	61.48	66.7	46.38	75.97	69.71	82.92	85.09	80.71	61.48	74.64	64.07	46.08	51.85	56.84	50	59.94	62.83	59.26	52.61	49.67	31.73	103.73	74.39	76.27	127.88	73	68.88
G10090_12466	11651	Akt1	75.1	56.03	60.72	64.65	67.43	62.82	72.5	70.32	64.44	61.51	31.3	86.45	74.23	72.7	86.97	69.04	69.09	74.04	70.49	76.84	82.87	89.94	54.73	95.75	90.13	98.61	96.27	97.9	94.26	102.28	87.59	63.85	60.65	72.08	79.5	98.08	98.16	80.35	75.09	63.93	28.09	122.87	90.5	88	120.72	85.31	76.61
G10090_32707	50527	Ero1a	13.04	12.04	12.47	11.72	12.73	16.12	15.05	16.25	15.37	14.68	6.23	13.43	10.98	11.5	14.03	11.79	12.56	11.05	12.42	12.3	17.28	19.72	10.35	19.55	22.16	20.61	18.42	19.62	26.96	21.91	15.21	13.72	12.45	13.06	15.01	25.16	20.38	18.56	17.91	15.26	5.59	19.09	13.39	13.92	19.48	14.57	13.93
G10090_5623	103737	Pex12	6.23	5.52	5.07	6.03	6.52	6.93	6.21	5.84	5.79	5.22	3.16	6.57	6.11	4.74	6.15	5.92	5.57	5.34	4.94	5.56	5.59	5.27	2.89	5.6	5.07	6.72	5.79	5.32	6.33	6.16	7.26	6.29	5.07	6.72	7.68	10.82	8.4	6.67	6.74	5.43	2.84	9.34	7.45	5.74	8.53	7.32	6.18
G10090_16308	73671	Sult6b1	0.36	10.18	0.09	0.29	0.29	0.29	0.09	0	0.23	0.07	3.9	0.9	0.18	0.15	0	0.36	0.09	0.09	0.27	4.09	1.35	0	0.09	0.66	0.18	0.18	0.09	0	0	0.18	0.42	11.6	0.09	0.33	0.35	0.46	0.13	0	0.26	0.08	3.5	1.27	0.22	0.18	0	0.45	0.1
G10090_14332	17698	Msn	33.33	24.69	26.69	27.24	24.17	29.2	43.47	44.16	35.93	31.64	13.59	50.61	38.73	34.97	44.16	39.43	37.09	38.48	35.37	42.24	72.86	90.06	39.05	82.02	74.65	106.28	92.5	89.2	143.26	113.17	38.87	28.13	26.66	30.37	28.49	45.58	58.86	50.45	41.87	32.89	12.2	71.94	47.22	42.33	61.29	48.72	41.13
G10090_8632	216227	Slc17a8	0.14	0.14	0.15	0.12	0.08	0.12	0.19	0.16	0.14	0.1	0.03	0.02	0.12	0.04	0.07	0.07	0.1	0.15	0.12	0.14	0.12	0.02	0.09	0.15	0.2	0.06	0.1	0.05	0.07	0.1	0.17	0.15	0.15	0.13	0.1	0.19	0.26	0.18	0.16	0.11	0.03	0.02	0.15	0.04	0.09	0.09	0.11
G10090_30614	258605	Olfr968	0.24	0.41	0.16	0.41	0.41	1.39	1.24	0.43	0.51	0.5	0.08	0	0.16	0.17	0	0.41	0.16	0	0.41	0.41	0.5	0.33	0	0.41	0.41	0.08	0.4	0.33	0.33	0.08	0.28	0.47	0.16	0.45	0.48	2.16	1.68	0.49	0.59	0.52	0.07	0	0.2	0.2	0	0.5	0.18
G10090_25348	238880	Actbl2	0.1	0	0.15	0	0	0	0	0.03	0.03	0	0	0.13	0.02	0.03	0.52	0.29	0.19	0.1	0.32	0.02	0.13	0.29	0.02	0.05	0	0.07	0.02	0	0	0.02	0.11	0	0.15	0	0	0	0	0.03	0.03	0	0	0.18	0.03	0.03	0.72	0.36	0.21
G10090_8438	224405	Cyyr1	2.03	1.22	1.98	2.11	2.09	1.93	3.03	4.37	3.21	3.44	1.06	2.46	2.47	1.88	2.89	2.1	1.93	2.04	2.06	2.16	2.35	2.55	1.62	2.79	2.48	2.54	2.22	2.18	2.82	2.26	2.36	1.4	1.98	2.35	2.47	3.02	4.1	5	3.74	3.58	0.96	3.5	3.02	2.27	4.01	2.59	2.14
G10090_18865	23923	Aadat	0	0	0	0	0.12	0.08	0.04	0.04	0	0	0	0	0	0.04	0	0.1	0	0.04	0	0	0.04	0.04	0.04	0.04	0	0.04	0.03	0	0.07	0	0	0	0	0	0.14	0.13	0.06	0.04	0	0	0	0	0	0.05	0	0.13	0
G10090_9083	71732	Vps11	18.08	18.94	16.25	17.72	19.93	21.73	19.77	18.14	18.6	17.39	9.2	22.05	19.33	19.15	20.61	19.66	18.85	18.69	17.79	19.96	20.55	20.49	12.31	20.95	20.77	21.88	22.63	21.27	21.05	22.26	21.08	21.59	16.23	19.75	23.5	33.92	26.76	20.73	21.68	18.07	8.26	31.34	23.57	23.18	28.61	24.29	20.91
G10090_174	27267	Cars	19.49	17.14	17.13	19.65	18.32	21.72	17.48	19.89	21.32	16.88	11.36	21.67	17.61	19.09	24.52	20.08	19.24	19.84	19.25	20.09	23.17	20.26	12.42	20.88	22.47	19.28	21.86	21.83	16.66	19.32	22.73	19.54	17.11	21.9	21.6	33.91	23.67	22.73	24.84	17.54	10.2	30.8	21.47	23.11	34.04	24.82	21.34
G10090_954	244091	Fsd2	1.72	0.2	2.01	2.82	0.74	0.05	1.14	1.7	1.17	2.56	3.57	2.86	2.51	1.19	2.65	0.86	1.14	2.19	1.07	1.13	1.1	0.65	0.98	0.31	1.44	1.06	0.59	1.99	0.26	1.43	2.01	0.23	2.01	3.14	0.87	0.07	1.54	1.94	1.36	2.66	3.21	4.07	3.06	1.44	3.68	1.07	1.27
G10090_7038	30940	Usp25	22.56	15.95	16.4	20.35	19.51	14.05	17.41	18.46	17.53	17.57	8.99	25.5	21.21	18.48	29	23.08	20.87	22.41	21.72	19.15	25.57	24.58	12.82	25.73	23.65	27.55	25.08	26.17	24.89	26.74	26.31	18.17	16.38	22.69	23	21.94	23.57	21.09	20.43	18.27	8.07	36.24	25.86	22.37	40.25	28.53	23.15
G10090_19548	72002	Slc39a5	0	0	0	0	0.04	0	0	0	0	0	0	0	0	0	0	0	0	0	0	0	0	0	0	0	0	0.03	0	0	0.11	0.07	0	0	0	0	0.04	0	0	0	0	0	0	0	0	0	0	0	0
G10090_13558	19064	Ppy	0	0	0	0	0	0	0	0	0	0	0	0	0	0	0	0	0	0	0	0	0	0	0	0	0	0.29	0	0	0	0	0	0	0	0	0	0	0	0	0	0	0	0	0	0	0	0	0
G10090_32348	19204	Ptafr	1.09	1.07	0.74	0.88	1.31	1.07	2.97	4.41	3	3.45	0.84	3.97	2.2	2.08	2.73	2.02	2.06	2.7	2.29	2.23	9.02	13.08	4.42	12.25	8.71	20.25	17.69	18.45	31.88	22.59	1.28	1.22	0.74	0.98	1.54	1.66	4.02	5.04	3.49	3.58	0.76	5.65	2.68	2.51	3.79	2.5	2.28
G10090_13025	16619	Klk1b27	1.89	0.31	1.07	0.9	1.01	0	0.71	0.84	0.52	1.22	0.37	1.12	1.61	1.02	2.03	2.7	2.37	1.7	1.51	0.92	0.41	0.41	0.94	1.1	0.81	1.3	1.6	1.22	0.4	1.92	2.2	0.35	1.07	1	1.19	0	0.97	0.96	0.61	1.27	0.34	1.59	1.96	1.24	2.82	3.33	2.63
G10090_14499	258425	Olfr994	2.38	4.77	0.3	1.74	4.06	5.39	2.25	3.56	3.04	2.49	1.89	1.59	1.78	3.48	0.09	3.21	2.98	0	2.57	2.8	3.48	2.61	0.09	2.57	2.68	2.15	1.91	1.55	3.98	1.48	2.77	5.44	0.3	1.94	4.78	8.42	3.04	4.07	3.54	2.59	1.7	2.25	2.17	4.21	0.13	3.97	3.3
G10090_4656	330319	Wipf3	2.84	1.73	2.66	2.78	2.67	3.28	2.62	2.7	2.85	2.34	1.64	3.06	3.76	4.07	3.07	2.68	2.75	2.15	2.13	2.47	2.1	2.48	1.79	2.39	1.88	2.16	1.98	2.07	2.48	2.14	3.31	1.97	2.66	3.1	3.15	5.12	3.55	3.08	3.32	2.43	1.47	4.36	4.59	4.93	4.26	3.32	3.05
G10090_22204	18505	Pax3	21.37	7.14	15.79	15.95	14.41	1.34	6.64	11.04	8.6	9.89	6.36	16.31	17.18	13.93	25.9	13.36	15.73	19.62	13.36	12.29	10.36	9.26	10.63	12.26	12.87	12.24	13.61	9.84	2.29	8.59	24.93	8.13	15.77	17.78	16.99	2.09	8.99	12.61	10.02	10.28	5.71	23.18	20.95	16.86	35.95	16.51	17.44
G10090_24675	108168635	LOC108168635	0	0	0	0	0	0	0	0	0	0	0	0	0	0	0	0	0	0	0	0	0	0	0	0	0	0	0	0	0	0	0	0	0	0	0	0	0	0	0	0	0	0	0	0	0	0	0
G10090_21263	321003	Xpnpep3	3.05	3.12	2.15	2.74	2.86	3.81	3.13	2.96	3.04	2.48	1.43	3.05	2.53	2.66	2.45	2.8	2.56	2.44	2.6	2.69	3.18	2.85	1.98	3.1	2.62	2.77	2.63	2.56	2.71	3.05	3.55	3.55	2.14	3.05	3.38	5.96	4.23	3.38	3.54	2.58	1.28	4.34	3.08	3.22	3.4	3.47	2.84
G10090_21904	231589	Vmn2r13	0.05	0	0.11	0	0	0	0	0.09	0.22	0	0	0	0	0.45	0	0	0	0	0	0	0	0.46	0.18	0.26	0.06	0	0.08	0	0	0.3	0.06	0	0.11	0	0	0	0	0.1	0.26	0	0	0	0	0.55	0	0	0
G10090_21596	258436	Olfr458	0	0.09	0	0	0	0.28	0	0	0	0	0	0	0	0	0	0	0	0	0	0.09	0	0	0	0	0	0	0	0	0	0	0	0.11	0	0	0	0.43	0	0	0	0	0	0	0	0	0	0	0
G10090_29506	12350	Car3	32.03	10.52	34.6	43.34	18.7	9.28	39.8	25.29	12.39	21.55	12.34	41.71	37.71	29.94	51.35	23.88	22.9	19.03	13.12	22.26	19.14	6.04	12.97	16.24	14.79	23.39	23.21	29.57	3.91	25.17	37.36	11.99	34.55	48.32	22.05	14.49	53.89	28.9	14.44	22.4	11.07	59.28	45.97	36.24	71.28	29.51	25.4
G10090_8327	56426	Pdcd10	23.24	21.77	19.88	23.45	21.5	20.66	24.49	29.93	23.46	25.05	11.95	29.78	24.51	22.2	31.49	24.67	24.05	24.81	27.19	25.18	30.82	27.06	18.51	31.61	25.31	35.05	34.82	32.44	30.64	29.22	27.1	24.81	19.85	26.14	25.35	32.26	33.16	34.19	27.34	26.03	10.73	42.32	29.89	26.88	43.72	30.48	26.67
G10090_8358	106522	Pkdcc	4.34	7.56	5.96	5.64	6.82	18.44	13.29	7.3	7.05	7.54	6.16	6.16	7.03	9.29	4.34	5.7	4.27	4.11	5.73	7.89	5.74	5.53	6.16	5.84	5.18	7.16	6.54	6.24	9.28	7.78	5.07	8.61	5.95	6.29	8.04	28.79	18	8.35	8.22	7.83	5.53	8.75	8.58	11.25	6.02	7.04	4.74
G10090_1989	19934	Rpl22	88.83	69.39	76.6	85.29	67.5	58.08	66.32	79.53	72.17	75.5	56.81	107.07	88.92	80.36	122.36	86.07	89.25	84.65	90.47	86.21	95.84	89.73	66.39	95.56	90.84	105.17	110.89	107.77	79.06	97.59	103.6	79.07	76.5	95.08	79.58	90.68	89.79	90.87	84.11	78.46	50.99	152.18	108.41	97.28	169.85	106.36	98.97
G10090_1550	56299	Fkbpl	5.09	6.1	4.03	5.27	4.68	6.87	6.8	5.82	5.86	5.68	3.37	6.3	5.45	6.86	6.63	5.94	5.72	5.52	5.45	6.8	6.18	5.76	3.62	5.94	7.27	7.5	6.92	7.11	6.01	5.44	5.94	6.95	4.02	5.88	5.52	10.72	9.2	6.65	6.83	5.9	3.02	8.96	6.65	8.31	9.2	7.34	6.34
G10090_10392	68671	Pcyt2	21.77	21.71	19.47	20.61	21.45	21.89	19.98	18.01	16.99	17.27	11.67	25.77	23.03	22.97	28.04	23.47	20.77	21.04	20.68	21.9	21.64	22.15	13.58	20.89	22.93	24.7	22.9	20.77	20.04	21.93	25.39	24.74	19.44	22.97	25.29	34.17	27.05	20.58	19.8	17.95	10.48	36.63	28.08	27.81	38.92	29	23.03
G10090_16198	214547	She	1.77	1.12	1.25	1.06	1.22	1.39	1.27	1.56	0.99	1.18	0.57	1.86	1.59	1.37	2.01	1.04	0.98	1.48	0.8	1.11	1.11	1.06	0.96	1.07	1.12	1.17	1.07	1.18	1.57	1.36	2.07	1.28	1.25	1.18	1.44	2.16	1.72	1.78	1.16	1.23	0.51	2.65	1.94	1.66	2.79	1.29	1.09
G10090_2669	497652	Acd	14.54	14.2	12.83	12.65	13.69	16.19	14.93	13.35	12.88	12.49	7.93	17.32	14.02	14	17.58	15.38	13.85	15.04	12.84	15.76	16.88	17.43	10.51	18.31	18.6	19.3	17.82	15.56	19.09	19.82	16.95	16.18	12.81	14.11	16.13	25.27	20.22	15.25	15.01	12.98	7.12	24.61	17.1	16.94	24.4	19	15.36
G10090_7881	72805	Zfp839	4.43	4.62	4	4.04	4.81	4.91	4.96	3.88	4.06	3.27	2.32	4.92	4.52	4.47	4.36	4.37	4.33	4.1	4.53	3.95	4.43	4.58	2.81	4.62	4.62	4.51	4.08	4.07	3.94	4.05	5.16	5.27	3.99	4.51	5.68	7.66	6.72	4.43	4.73	3.4	2.08	6.99	5.51	5.41	6.05	5.39	4.81
G10090_47	18969	Pola2	4.76	5.25	4.22	5.06	5.28	5.32	5.6	6.59	5.12	4.85	2.39	7.58	6.33	4.58	7.16	5.91	4.82	5.56	5.48	6.08	6.37	8.28	3.95	7.88	6.48	8.77	8.71	8.32	10.46	9.92	5.55	5.99	4.21	5.64	6.22	8.3	7.59	7.54	5.96	5.05	2.15	10.78	7.72	5.54	9.94	7.31	5.34
G10090_5367	105171	Arrdc3	27.73	35.88	22.25	26.99	27.02	27.66	29.88	31.86	30.92	28.11	14.29	41.6	33.98	31.45	51.11	32.94	31.79	32.5	40.77	35.54	39.22	36.29	19.95	40.59	38.81	29.71	29.23	29.87	31.22	27.38	32.34	40.89	22.22	30.09	31.86	43.18	40.46	36.4	36.04	29.21	12.82	59.13	41.43	38.07	70.94	40.71	35.26
G10090_48422	115486407	C1H2orf66	0	0	0	0.06	0	0	0	0	0	0	0	0	0	0	0	0.06	0	0	0	0.06	0.06	0.06	0	0.06	0	0	0.06	0	0	0	0	0	0	0.06	0	0	0	0	0	0	0	0	0	0	0	0.07	0
G10090_7463	27217	Mixl1	0	0	0.03	0	0	0	0	0	0	0	0	0	0	0	0	0	0	0	0	0.03	0	0	0	0	0	0	0.06	0	0	0	0	0	0.03	0	0	0	0	0	0	0	0	0	0	0	0	0	0
G10090_24979	338346	Gpr21	0.51	0.63	0.27	0.39	0.33	0.6	0.24	0.06	0.28	0.27	0.22	0.15	0.45	0.34	0.27	0.27	0.38	0.24	0.45	0.42	0.24	0.21	0.08	0.36	0.27	0.21	0.26	0.18	0.27	0.18	0.59	0.72	0.27	0.43	0.39	0.94	0.33	0.07	0.32	0.28	0.2	0.22	0.55	0.41	0.38	0.33	0.42
G10090_4637	67880	Dcxr	47.6	56.47	37.45	50.55	63.57	76.15	43.58	44.17	46.59	43.3	28.95	59.67	58.52	61.21	47.87	56.52	51.74	50.05	54.73	57.1	49.95	51.5	24.84	53.85	49.16	59.13	66.22	60.33	60.91	58.14	55.52	64.35	37.4	56.36	74.94	118.89	59.01	50.47	54.29	45	25.99	84.81	71.34	74.1	66.44	69.84	57.38
G10090_10817	77963	Hook1	10.49	13.43	10.91	12.27	13.65	13.61	13.49	12.3	13.86	12.73	8.09	9.36	8.6	8.53	9.26	8.54	7.61	8.52	10.95	9.69	14.41	11.4	6.95	11.22	11.16	9.31	9.99	10.34	9.27	8.12	12.24	15.3	10.9	13.67	16.09	21.25	18.27	14.06	16.15	13.23	7.26	13.3	10.49	10.33	12.86	10.55	8.43
G10090_2419	19094	Mapk11	17.69	33.44	10.72	19.09	28.45	63.02	34.59	32.09	33.72	33.53	15.25	23.19	21.08	23.8	13.51	25.47	21.4	14.72	23.55	34.29	24.69	20.75	9.18	21.01	20.9	17.95	17.47	15.21	19.64	15.49	20.63	38.11	10.71	21.29	33.54	98.39	46.83	36.66	39.3	34.85	13.69	32.97	25.7	28.81	18.75	31.48	23.73
G10090_16075	71584	Gdpd2	18.13	6.88	16.07	13.97	12.55	3.37	6.89	10.47	9.31	11.2	3.99	14.98	15.55	12.95	33.68	19.87	16.55	21.17	18.79	13.36	15.28	11.18	9.04	14.11	14.82	12.96	13.35	11.92	2.72	11.1	21.15	7.84	16.05	15.57	14.8	5.27	9.33	11.96	10.85	11.64	3.59	21.29	18.96	15.68	46.75	24.55	18.35
G10090_6884	14167	Fgf12	4.12	21.07	2.64	7.18	10.11	27.27	13.64	10.07	13.97	9	7.35	7.57	6.28	9.96	1.02	8.87	7.01	1.72	8.22	15.41	12.78	7.7	1.75	7.12	5.25	4.51	3.78	5.04	7.01	4.35	4.8	24.01	2.64	8.01	11.92	42.57	18.47	11.5	16.28	9.35	6.6	10.76	7.66	12.06	1.42	10.96	7.77
G10090_2501	66938	Sh3d21	4.32	2.93	3.81	4.22	3.56	4.66	4.97	6.16	6.09	5.27	1.31	4.57	4.64	4.73	7.12	5.29	5.31	6.39	4.75	4.94	3.61	3	2.39	3.88	3.46	3.86	3.51	3.15	1.95	3.35	5.04	3.34	3.8	4.71	4.19	7.27	6.73	7.04	7.1	5.47	1.18	6.5	5.66	5.72	9.88	6.54	5.88
G10090_6552	74149	Zfp946	5.62	6.74	3.85	5.92	5.85	7.07	4.77	6.32	5.48	5.22	4.15	5.98	5.71	4.68	5.19	5.47	5.63	5.31	5.67	6.08	7.34	6.46	4.38	5.01	5.77	5.22	5.21	4.92	5.37	5.13	6.55	7.68	3.84	6.6	6.89	11.03	6.46	7.22	6.39	5.43	3.72	8.51	6.97	5.66	7.2	6.76	6.24
G10090_32314	258702	Olfr410	0.09	1.58	0.09	0.18	1.19	2.56	1.3	0.19	0.57	0.65	0.26	0.19	0.55	0.37	0	0.91	0.09	0	1.01	1.21	0.94	0.28	0.09	0.27	0.55	0.46	0.09	0.55	0.91	0.28	0.11	1.8	0.09	0.2	1.41	3.99	1.76	0.22	0.66	0.67	0.23	0.26	0.67	0.45	0	1.12	0.1
G10090_8841	105246572	Gm41844	1.48	1.72	1.67	1.32	1.62	1.97	2.32	2.08	4.16	2.38	0.98	1.79	1.63	2.8	2.39	1.78	2.24	1.73	4.29	1.48	5.67	5.26	2.16	5.05	4.76	4.68	3.76	4.59	3.12	6.85	1.72	1.96	1.67	1.47	1.9	3.08	3.15	2.37	4.84	2.47	0.88	2.54	1.99	3.39	3.31	2.2	2.49
G10090_31798	381457	Crnn	25.36	1.8	37.6	27.03	7.84	0	8.19	14.16	13.16	22.93	7.58	34.89	36.37	29.92	93.92	32.31	32.24	41.84	36.44	25.12	40.89	15.81	19.46	26.4	15.08	16.28	19.79	40.9	0.35	22.3	29.58	2.05	37.55	30.14	9.25	0	11.09	16.18	15.33	23.83	6.8	49.58	44.34	36.21	130.36	39.92	35.75
G10090_33936	474160	Smim40	0.11	0.1	0.28	0.3	0.45	0.11	0.22	0.23	0.34	0.12	0.09	0.34	0.61	0.11	0.22	0.44	0.22	0.3	0.22	0	0.68	0.22	0.1	0.51	0.22	0.66	0.44	0.34	1.22	1	0.13	0.12	0.28	0.34	0.53	0.17	0.3	0.27	0.4	0.13	0.09	0.48	0.75	0.14	0.31	0.54	0.24
G10090_12636	68734	Ppp4r3a	15.12	17.05	12.85	13.52	15.08	18.23	17	15.74	15.53	14.78	7.25	14.93	13.95	12.92	16.56	15.26	14.04	13.47	13.37	15.3	17.65	16.48	9.19	16.72	15.72	16.84	15.82	14.94	18.12	16.04	17.63	19.43	12.83	15.07	17.78	28.46	23.01	17.99	18.1	15.36	6.5	21.22	17.01	15.64	22.99	18.86	15.57
G10090_9475	71175	Nipbl	8.58	11.13	7.25	9.22	9.75	11.2	10.63	8.73	9.92	9.07	5.52	8.79	8.18	7.13	9.73	8.46	7.92	7.48	9.59	9.73	13.41	10.67	5.8	10.55	10.16	10.79	9.77	10.51	11.13	9.16	10.01	12.69	7.24	10.27	11.49	17.49	14.39	9.97	11.56	9.42	4.96	12.49	9.97	8.64	13.51	10.45	8.78
G10090_30029	209195	Clic6	51.71	79.23	40.59	58.73	76.33	97.98	54.35	57.27	60.97	56.13	28.27	63.57	55.6	55.93	44.2	63.97	57.89	51.33	59.07	66.96	65.97	59.39	26.81	60.3	60.19	65.79	72.46	69.15	103.44	74.95	60.31	90.29	40.54	65.47	89.99	152.97	73.59	65.44	71.05	58.34	25.38	90.36	67.79	67.7	61.35	79.04	64.2
G10090_19797	225995	D030056L22Rik	5.43	7.87	4.99	6.2	6.95	10.33	7.14	6.03	6.09	5.22	3.52	6.24	5.33	4.99	4.86	6.73	5.01	4	5.94	7.17	7.48	7.65	3.59	7.39	6.41	7.51	7.63	6.67	8.3	6.37	6.33	8.97	4.98	6.92	8.2	16.12	9.67	6.89	7.1	5.43	3.16	8.87	6.49	6.04	6.74	8.32	5.55
G10090_3847	15042	H2-T24	1.77	2.61	1.41	1.69	1.44	1.98	2.63	3.32	1.98	2.35	3.21	4.51	3.34	4.22	5.42	8.45	8.1	5.87	5.29	5.5	8.92	14.97	6.3	10.45	6.93	12.76	8.77	10.85	19.09	15.2	2.07	2.97	1.41	1.88	1.7	3.1	3.56	3.8	2.31	2.45	2.88	6.41	4.08	5.11	7.52	10.45	8.99
G10090_16712	69215	Sat2	6.12	4.28	4.22	4.32	5.59	4.19	4.67	3.33	4.27	3.41	3.34	6.71	6.37	5.42	6.33	5.42	4.01	5.65	4.6	5.93	2.44	2.44	2.98	3.73	3.61	4.05	4.02	3.2	3.93	3.78	7.14	4.88	4.22	4.82	6.59	6.54	6.32	3.8	4.97	3.54	2.99	9.53	7.77	6.57	8.79	6.7	4.44
G10090_16224	19935	Mrpl23	84.23	88.93	75.76	81.61	78.29	85.72	73.98	81.22	77.16	77.95	54.87	96.61	86.09	84.59	110.14	91.33	94.72	87.55	95.48	98.53	103.57	91.11	69.54	106	99.78	108.77	114.3	102.96	93.21	108.44	98.23	101.34	75.67	90.98	92.3	133.83	100.16	92.8	89.92	81.01	49.25	137.32	104.97	102.4	152.88	112.86	105.04
G10090_18579	12922	Crhr2	1.54	0.03	1.87	2.34	0.35	0	0.64	1.3	0.92	1.61	1.39	2.91	2.82	1.71	3.56	1.04	0.78	2.06	1.02	1.32	1.45	0.75	1.02	0.62	1.39	0.99	0.68	2.06	0.08	1.08	1.8	0.03	1.86	2.61	0.41	0	0.86	1.49	1.07	1.68	1.25	4.14	3.44	2.07	4.94	1.29	0.87
G10090_19510	74186	Ccdc3	155.52	36.47	92.86	86.27	89.59	23.58	69.93	91.34	71.83	68.47	24.82	119.04	99.42	83.96	159	82.15	92.52	97.9	90.38	68.92	68.79	63.39	42.76	75.97	84.26	77.65	75.17	69.85	17.99	54.97	181.37	41.56	92.74	96.17	105.62	36.81	94.69	104.36	83.71	71.16	22.27	169.2	121.22	101.63	220.71	101.51	102.6
G10090_18656	75124	Nxnl2	3.98	18.68	1.5	4.95	7.2	21.8	12.37	9.04	12.66	6.87	5.98	5.26	4.85	9.22	0.54	6.3	4.07	1.04	5.74	11.4	10.31	6.66	2.32	5.71	4.3	4.53	4.16	4.23	5.75	4.35	4.64	21.29	1.5	5.52	8.49	34.04	16.75	10.33	14.75	7.14	5.36	7.48	5.92	11.16	0.74	7.78	4.52
G10090_9493	407786	Taf9b	6.89	10.53	5.81	8.67	8.49	12.4	8.51	7.47	7.7	6.07	5.34	8.08	7.43	7.56	6.74	8.77	8.16	6.42	8.21	8.96	8.81	7.55	5.56	7.59	6.63	6.8	7.71	7.48	6.89	7.1	8.03	12.01	5.81	9.66	10.01	19.36	11.53	8.54	8.98	6.31	4.79	11.49	9.06	9.15	9.35	10.83	9.05
G10090_25209	258196	Olfr309	0.94	9.31	1.19	2.44	2.09	7.16	2.97	3.27	2.44	1.24	3.26	2.11	1.42	1.35	0.1	2.72	2.97	0.94	1.8	6.14	3.88	0.76	0.18	1.04	0.19	1.04	1.03	0.86	1.98	1.9	1.09	10.62	1.19	2.72	2.46	11.18	4.02	3.74	2.85	1.29	2.93	3	1.73	1.63	0.13	3.36	3.29
G10090_21895	258288	Olfr1484	0	1.95	0.27	0.64	0.55	1.92	0.56	0.29	0.85	0.19	0.6	0.84	0.46	0.28	0	0.18	0.63	0.18	0.18	1.67	1.5	0.18	0.17	0.73	0.09	0.09	0.09	0.28	0.27	0.37	0	2.22	0.27	0.71	0.65	2.99	0.75	0.33	0.99	0.19	0.54	1.19	0.56	0.34	0	0.22	0.7
G10090_10506	239759	Liph	9.7	5.76	4.53	6.45	7.79	4.65	8.66	10.73	9.27	7.97	2.88	10.87	6.62	4.95	11.89	10.38	8.22	12.96	10.08	8.03	12.62	16.13	9.92	17.4	18.01	13.17	16.01	17.63	8.1	12.28	11.32	6.56	4.52	7.19	9.19	7.25	11.72	12.26	10.81	8.28	2.59	15.45	8.07	6	16.51	12.83	9.11
G10090_21371	18597	Pdha1	82.44	70.27	73.36	88.76	79.11	78.08	80.43	87.91	79.35	79.9	58.07	89.64	90.1	72.33	93.58	78.21	68.77	79.86	79.93	78.9	80.52	65.41	49.6	68.09	70.29	69.39	64.71	72.52	53.66	67.63	96.14	80.08	73.27	98.95	93.27	121.91	108.9	100.44	92.47	83.04	52.12	127.41	109.85	87.56	129.9	96.64	76.26
G10090_6868	237339	L3mbtl3	4.64	3.63	3.18	4.57	5.2	4.72	4.55	3.8	3.69	3.35	2.04	5.22	4.78	4.13	5.35	4.78	4.18	4.35	4.1	4.13	5.07	5.09	2.59	4.88	4.47	4.78	4.67	5.09	4.95	4.78	5.41	4.14	3.17	5.1	6.13	7.37	6.17	4.34	4.3	3.48	1.84	7.41	5.82	5	7.43	5.91	4.64
G10090_4998	75586	Krtap9-3	1.52	0	12.41	0.76	0.13	0	0	0.27	1.6	0.13	0.12	3.77	3.98	0.65	37.15	8.96	29.94	10.1	40.89	0.13	7.52	12.6	7.22	5.51	0.13	9.91	4.38	0	0	0.52	1.77	0	12.39	0.85	0.15	0	0	0.31	1.87	0.14	0.11	5.35	4.85	0.79	51.57	11.07	33.2
G10090_7388	17192	Mbd3	50.7	42.99	44.16	47.65	47.34	50.96	48.85	43.78	41.36	45.79	23.18	58.34	48.02	53.04	60.69	50.98	47.8	49.25	48.35	50.18	54.34	50.28	30.63	56.29	53.3	54.42	54.37	50.65	45.51	50.93	59.13	48.99	44.11	53.13	55.81	79.56	66.14	50.02	48.2	47.59	20.81	82.92	58.55	64.2	84.24	63	53
G10090_10682	217325	Llgl2	20.92	24.75	16.82	20.82	25.94	37.78	23.24	21.83	22.78	22.66	12.45	23.69	22.62	26.48	22.73	24.42	21.88	18.26	23.74	24.34	22.6	18.07	13.6	20.28	19.5	18.83	17.81	18.47	14.64	17.01	24.4	28.21	16.8	23.21	30.58	58.99	31.47	24.94	26.55	23.55	11.18	33.68	27.58	32.05	31.55	30.17	24.27
G10090_32252	75552	Paqr9	1.73	8.57	1.23	2.89	3.07	8.78	4.99	3.64	4.59	3.5	2.86	2.53	2.68	3.62	0.88	4.46	2.55	0.83	3.78	6.55	6.25	2.48	0.39	3.18	2.72	2.51	2.51	3.37	4.41	2.74	2.01	9.77	1.23	3.22	3.61	13.71	6.75	4.16	5.35	3.64	2.56	3.6	3.27	4.39	1.22	5.51	2.82
G10090_298	21419	Tfap2b	4.25	4.16	6	5.33	4.23	6.58	2.75	3.12	4.06	4.75	2.23	6.56	8.54	8.15	15.1	8.07	5.72	6.96	5.25	5.18	6.82	2.64	3.82	4.12	2.71	3.1	4	4.79	2.25	4.17	4.96	4.74	6	5.94	4.98	10.27	3.73	3.57	4.73	4.94	2	9.33	10.41	9.87	20.96	9.97	6.35
G10090_29955	14979	H2-Ke6	40.27	43.98	30.86	36.6	42.57	46.79	38.4	40.29	37.65	35.06	23.66	46.63	38.34	44.89	40.39	39.65	41.76	37.54	41.79	48.12	34.42	32.82	18.09	34.03	35.74	35.97	39.01	31.27	29.1	31.78	46.96	50.12	30.83	40.8	50.19	73.04	51.99	46.03	43.88	36.44	21.24	66.28	46.75	54.34	56.06	49	46.3
G10090_21349	230612	Slc5a9	8.06	11.69	6.84	8.28	10.64	23.87	12.98	13.13	14.58	12.25	5.97	10.76	9.46	10.59	9.05	15.79	10.98	8.91	15.11	17.15	34.32	38.15	12.53	34.59	30.83	32.97	32.43	36.87	56.34	33.16	9.4	13.32	6.83	9.24	12.55	37.26	17.57	15	16.99	12.73	5.36	15.29	11.54	12.81	12.56	19.51	12.18
G10090_12908	319535	Zfp182	3.27	3.8	2.31	2.91	3.66	3.94	3.58	3.24	3.47	2.38	2.02	3.28	3.44	3.07	3.34	3.08	3.01	2.76	3.46	3.63	4.32	3.92	2.14	3.83	3.48	3.96	3.84	3.68	3.86	3.41	3.82	4.33	2.3	3.25	4.31	6.15	4.85	3.7	4.05	2.47	1.81	4.66	4.19	3.72	4.64	3.8	3.34
G10090_3214	105787	Prkaa1	11.35	10.1	8.39	9.33	9.98	11.42	11.93	11.69	10.29	9.11	4.95	10.84	9.42	8.19	11.08	9.79	8.97	8.95	9.56	9.11	10.88	11.3	6.26	11.21	10.71	11.76	11.14	10.61	11.55	11.31	13.24	11.51	8.38	10.4	11.77	17.83	16.16	13.36	11.99	9.46	4.45	15.41	11.48	9.92	15.38	12.1	9.95
G10090_33249	67891	Rpl4	788.23	645.14	736.45	761.77	695.7	538.73	625.56	705.47	651.71	680.63	515.86	913.41	817.48	760.42	1142.25	839.42	823.05	877.01	839.95	779.02	866.92	807.54	737.41	865.7	820.56	880.5	920.56	902.65	704.71	890.52	919.3	735.21	735.51	849.22	820.2	841.1	846.99	806.07	759.51	707.38	463	1298.24	996.71	920.51	1585.54	1037.27	912.7
G10090_5476	69699	2310079G19Rik	0	0	0.4	0	0	0	0	0	0	0	0	0	0	0	0.21	0	0.4	0.2	0	0	0.1	0.21	0.1	0.1	0	0	0	0	0	0.21	0	0	0.4	0	0	0	0	0	0	0	0	0	0	0	0.29	0	0.45
G10090_15897	66714	4921524J17Rik	8.03	10.01	6.42	6.85	7.55	11.09	8.63	7.8	8.62	7.08	5.48	8.61	7.57	9	7.74	7.48	7.23	7.16	7.92	8.16	9.61	8.55	4.93	8.17	7.52	8.5	8.73	10.15	7.65	7.91	9.37	11.4	6.42	7.64	8.9	17.32	11.68	8.91	10.04	7.36	4.92	12.24	9.23	10.9	10.75	9.25	8.02
G10090_10624	29816	Hip1r	26.45	20.08	27.1	23.42	22.11	23.17	27.9	24.16	25.26	27.66	10.88	30.21	27.35	25.63	40.71	29.03	27.8	32.14	28.16	25.32	31.46	29.58	19.68	31.97	26.74	29.86	28.75	30.99	22.16	28.39	30.85	22.88	27.06	26.11	26.07	36.17	37.78	27.61	29.44	28.75	9.77	42.94	33.34	31.03	56.5	35.87	30.82
G10090_29340	258016	Olfr453	0.09	0.74	0	0.27	0.36	0.81	0.09	0.29	0.37	0.28	0.17	0.46	0	0.09	0.09	0.36	0.36	0	0	0.55	0.37	0	0	0.09	0.45	0.18	0.18	0.37	0.54	0.18	0.1	0.84	0	0.3	0.43	1.27	0.12	0.33	0.44	0.29	0.15	0.65	0	0.11	0.13	0.45	0.4
G10090_9455	224805	Aars2	4.22	5.11	3.76	3.86	3.87	5.51	4.64	4.2	4.42	4.3	2.3	4.2	3.86	4.77	3.66	3.63	4.04	3.67	3.77	4.85	5.05	4.49	2.33	4.3	4.33	4.19	4.12	3.89	4.12	3.54	4.92	5.82	3.76	4.3	4.56	8.61	6.28	4.8	5.15	4.47	2.06	5.96	4.7	5.78	5.09	4.49	4.48
G10090_12861	170738	Kcnh7	0.42	1	0.37	0.59	0.75	1.52	0.81	0.71	0.87	0.62	0.39	0.63	0.44	0.62	0.28	0.51	0.62	0.34	0.61	1.06	0.87	0.81	0.26	0.66	0.52	0.48	0.58	0.46	0.62	0.53	0.48	1.14	0.37	0.66	0.88	2.37	1.09	0.81	1.01	0.64	0.35	0.89	0.53	0.75	0.39	0.64	0.69
G10090_8894	233887	Zfp553	5.56	6.1	4.53	5.25	5.81	8.25	6.17	5.73	5.22	5.04	2.57	5.52	5.07	5.55	4.86	5.82	5.38	4.67	4.86	6.38	6.52	5.45	3.46	5.11	5.5	5.56	4.97	4.26	5.48	5.02	6.49	6.95	4.52	5.85	6.85	12.88	8.36	6.55	6.08	5.24	2.31	7.85	6.18	6.72	6.75	7.2	5.97
G10090_49236	115488503	Gm52197	3.25	3.08	2.34	2.64	2.56	1.12	5.01	9.49	7.65	8.91	2.27	7.01	7.44	8.93	8.92	12.5	5.6	7.89	11.52	6.81	8.56	12.53	5.77	8.84	11.41	8.43	11.19	7.92	7.55	11.81	3.8	3.51	2.33	2.94	3.02	1.75	6.79	10.84	8.91	9.26	2.04	9.96	9.07	10.82	12.38	15.44	6.21
G10090_20933	11783	Apaf1	2.03	2.74	1.87	1.91	1.98	2.82	3.35	3.42	3.36	2.15	1.38	2.92	2.01	1.94	2.3	2.44	1.88	2.44	2.76	3.48	5.16	5.49	2.06	5.08	4.28	6.45	5.39	5.7	8.49	5.92	2.37	3.12	1.87	2.13	2.34	4.4	4.54	3.91	3.92	2.23	1.24	4.15	2.45	2.35	3.19	3.01	2.08
G10090_1896	75409	Slitrk5	0.44	0.36	0.27	0.57	0.83	0.71	0.3	0.26	0.3	0.38	0.22	0.67	0.52	0.53	0.21	0.6	0.4	0.42	0.44	0.4	0.41	0.3	0.26	0.38	0.31	0.29	0.4	0.37	0.27	0.39	0.52	0.41	0.27	0.63	0.97	1.11	0.4	0.3	0.35	0.39	0.2	0.95	0.63	0.64	0.29	0.74	0.44
G10090_3002	668218	Bin2	1.53	2.58	1.09	1.62	1.26	2.56	1.63	3.73	2.74	2.18	1.47	8.91	3.87	4.83	5.22	6.09	5.94	6.46	5.27	6.37	16.5	23.76	9.67	19.37	21.73	24.7	23.55	21.64	38.16	28.91	1.79	2.94	1.09	1.81	1.48	3.99	2.21	4.26	3.19	2.27	1.32	12.67	4.71	5.85	7.25	7.52	6.59
G10090_3536	74374	Clec16a	27.16	35.69	23.48	28.96	29.76	39.39	33.27	31.04	30.53	26.69	18.18	32.01	29.16	29.89	32.53	32.33	28.58	25.02	31.73	35.87	38.84	33.21	17.11	30.97	29.49	31.64	29.47	31.32	31.96	31.39	31.68	40.68	23.45	32.28	35.09	61.5	45.05	35.46	35.58	27.74	16.32	45.5	35.56	36.18	45.15	39.95	31.69
G10090_21190	218739	Sntn	47.84	45.64	34.7	47.07	55.08	13.06	24.13	35.05	33.06	24.34	26.13	56.92	52.04	36.61	48.19	50.48	46.56	54.96	46.89	44.28	39.92	43.05	35.16	42.23	56.64	40.65	59.56	54.52	27.81	49.7	55.79	52.01	34.65	52.47	64.94	20.38	32.68	40.05	38.53	25.29	23.45	80.9	63.45	44.32	66.89	62.37	51.63
G10090_16803	14745	Lpar1	5.97	5.09	4.24	5.04	5.42	7.55	12.78	5.26	5.8	5.05	2.19	6.3	6.03	6.09	6.15	4.61	4.3	4.15	3.88	4.76	4.33	4.03	2.85	4.38	4.01	5.18	4.75	4.83	5.05	5.01	6.96	5.8	4.23	5.62	6.39	11.79	17.3	6.01	6.76	5.25	1.97	8.96	7.35	7.38	8.54	5.7	4.77
G10090_12593	94213	Ddx50	33.69	32.37	29.43	30.25	31.43	34.13	34.47	32.79	32.66	32	17.63	33.02	29.83	27.3	30.18	28.73	27.4	26.11	28.35	31.12	32.48	29.83	19.4	29.63	28.44	32.24	28.95	28.04	30	29.6	39.29	36.89	29.39	33.72	37.05	53.28	46.67	37.47	38.07	33.26	15.82	46.93	36.37	33.05	41.9	35.5	30.38
G10090_5664	14617	Gjd2	0	0.03	0.03	0	0	0	0	0	0	0	0	0	0	0	0	0	0	0	0	0.05	0	0	0	0.03	0	0	0	0	0	0	0	0.03	0.03	0	0	0	0	0	0	0	0	0	0	0	0	0	0
G10090_5017	11497	Adam3	0	0.03	0	0	0	0.05	0.03	0.03	0	0	0	0	0	0	0.02	0	0.02	0.02	0	0	0.05	0.02	0.02	0.02	0.03	0.07	0	0.03	0.05	0.03	0	0.04	0	0	0	0.08	0.05	0.03	0	0	0	0	0	0	0.03	0	0.03
[truncated: 19,544 more rows]
[truncated: 61 more columns]

## Sheet: DEGs of d0
Symbol	logFC	AveExpr	t	P.Value	adj.P.Val	B
[truncated: 304 more rows]

## Sheet: DEGs of d2
Symbol	logFC	AveExpr	t	P.Value	adj.P.Val	B
[truncated: 255 more rows]

## Sheet: DEGs of d4
Symbol	logFC	AveExpr	t	P.Value	adj.P.Val	B
[truncated: 465 more rows]

[truncated: 2 more sheets: DEGs of d7, DEGs of d11]
