# Supplementary material for: Bordetella pertussis infection activates the type I interferon signaling pathway to exacerbate respiratory tract inflammatory response
Source: Front Immunol. 2025 Mar 7;16:1521970. doi: 10.3389/fimmu.2025.1521970 (PMC11925776; doi:10.3389/fimmu.2025.1521970)
Supplement: Supplementary file 3 [file Table3.xlsx]

## Sheet: d0.up.GO
ONTOLOGY	ID	Description	GeneRatio	BgRatio	pvalue	p.adjust	qvalue	geneID	Count
BP	GO:0019221	cytokine-mediated signaling pathway	50/248	372/23355	2.46097434838422e-40	7.58226196737178e-37	4.83128122077534e-37	Il6/Ccl20/Cd300lf/Csf2rb/Cxcl1/Irgm1/Cxcr2/Il1b/Csf3r/Ccr1/Tnf/Ifngr2/Myd88/Stat2/Parp14/Csf2rb2/Osmr/Trex1/Cxcl2/Il18rap/Casp4/Ifitm1/Ccl2/Cxcl10/Ackr1/Osm/Cxcl5/Ccl17/Ccl12/Nfkbia/Ccl4/Iigp1/Pirb/Ccl7/Ccl3/Irak3/Ifitm3/Ccl19/Il12b/Cxcl9/Irgm2/Cxcl3/Ccl22/Ikbke/Il1r2/Irf7/Il1a/Il1rn/Ccl5/Ccl6	50
BP	GO:0002237	response to molecule of bacterial origin	45/248	393/23355	3.75153997577676e-33	5.7792473326841e-30	3.6824326604335e-30	Il6/Tnfaip3/Xbp1/Arid5a/Litaf/Cxcl1/Il1b/Tnf/Plscr1/Sbno2/Myd88/Ptgs2/Cxcl16/Gch1/Cxcl2/Zc3h12a/Acod1/Ccl2/Cxcl10/Lilrb4a/C5ar1/Cxcl5/Cd274/Nod2/Ccl12/Nfkbia/Cmpk2/Tnip3/Tlr2/Serpine1/Cd14/Gbp2/Irak3/Fcgr4/Il12b/Nos2/Gbp6/Cxcl9/Irgm2/Cxcl3/Zfp36/Il1a/S100a9/S100a8/Ccl5	45
BP	GO:0035456	response to interferon-beta	24/248	58/23355	1.26768163907078e-32	1.30190904332569e-29	8.29553072584913e-30	Irgm1/Plscr1/Sting1/Tgtp1/Trex1/Acod1/Ifitm1/Ifit1/Gm4841/Iigp1/Gbp2/Ifi47/Ifitm3/Tgtp2/Gbp3/Igtp/Gbp6/Irgm2/Ifit3/Ikbke/Xaf1/Ifi211/Ifi204/Ifi205	24
BP	GO:0034341	response to interferon-gamma	31/248	137/23355	1.88468837657549e-32	1.45168122205727e-29	9.24985216398232e-30	Ccl20/Irgm1/Tgtp1/Cxcl16/Gch1/Gbp5/Parp14/Rab20/Acod1/Ifitm1/Ccl2/Mefv/Ccl17/Ccl12/Ccl4/Tlr2/Ccl7/Gbp2/Ccl3/Gbp7/Ifitm3/Ccl19/Il12b/Gbp3/Nos2/Gbp6/Irgm2/Ccl22/Cd40/Ccl5/Ccl6	31
BP	GO:0071219	cellular response to molecule of bacterial origin	40/248	298/23355	3.1248753721405e-32	1.9169478995166e-29	1.22144479154015e-29	Il6/Tnfaip3/Xbp1/Arid5a/Litaf/Cxcl1/Il1b/Tnf/Plscr1/Sbno2/Myd88/Cxcl16/Gch1/Cxcl2/Zc3h12a/Acod1/Ccl2/Cxcl10/Lilrb4a/Cxcl5/Cd274/Nod2/Ccl12/Nfkbia/Cmpk2/Tnip3/Tlr2/Serpine1/Cd14/Gbp2/Fcgr4/Il12b/Nos2/Gbp6/Cxcl9/Irgm2/Cxcl3/Zfp36/Il1a/Ccl5	40
BP	GO:1990266	neutrophil migration	30/248	126/23355	3.73310204384926e-32	1.9169478995166e-29	1.22144479154015e-29	Ccl20/Cxcl1/Cxcr2/Il1b/Csf3r/Myd88/Trem1/Cxcl2/Ccl2/Cxcl10/C5ar1/Cxcl5/Ccl17/Nod2/Ccl12/Cxadr/Ccl4/Ccl7/Sell/Ccl3/Ccl19/Cxcl9/Cxcl3/Ccl22/Cd177/Il1a/S100a9/S100a8/Ccl5/Ccl6	30
BP	GO:0071216	cellular response to biotic stimulus	41/248	323/23355	4.9250389539235e-32	2.16772071671976e-29	1.38123272918306e-29	Il6/Tnfaip3/Xbp1/Arid5a/Litaf/Cxcl1/Il1b/Tnf/Plscr1/Sbno2/Myd88/Cxcl16/Gch1/Cxcl2/Zc3h12a/Acod1/Ccl2/Cxcl10/Lilrb4a/Cxcl5/Cd274/Nod2/Ccl12/Nfkbia/Cmpk2/Tnip3/Tlr2/Serpine1/Cd14/Gbp2/Fcgr4/Il12b/Nos2/Gbp6/Cxcl9/Irgm2/Cxcl3/Zfp36/Il1a/Clec7a/Ccl5	41
BP	GO:0032496	response to lipopolysaccharide	43/248	372/23355	7.44942669194478e-32	2.86896045473523e-29	1.82805010269434e-29	Il6/Tnfaip3/Xbp1/Arid5a/Litaf/Cxcl1/Il1b/Tnf/Plscr1/Sbno2/Myd88/Ptgs2/Cxcl16/Gch1/Cxcl2/Zc3h12a/Acod1/Ccl2/Cxcl10/Lilrb4a/Cxcl5/Cd274/Nod2/Ccl12/Nfkbia/Cmpk2/Tnip3/Serpine1/Cd14/Gbp2/Irak3/Fcgr4/Il12b/Nos2/Gbp6/Cxcl9/Irgm2/Cxcl3/Zfp36/Il1a/S100a9/S100a8/Ccl5	43
BP	GO:0071222	cellular response to lipopolysaccharide	39/248	288/23355	1.38806445459429e-31	4.75180731622777e-29	3.02776632493373e-29	Il6/Tnfaip3/Xbp1/Arid5a/Litaf/Cxcl1/Il1b/Tnf/Plscr1/Sbno2/Myd88/Cxcl16/Gch1/Cxcl2/Zc3h12a/Acod1/Ccl2/Cxcl10/Lilrb4a/Cxcl5/Cd274/Nod2/Ccl12/Nfkbia/Cmpk2/Tnip3/Serpine1/Cd14/Gbp2/Fcgr4/Il12b/Nos2/Gbp6/Cxcl9/Irgm2/Cxcl3/Zfp36/Il1a/Ccl5	39
BP	GO:0050900	leukocyte migration	42/248	364/23355	4.38264346393663e-31	1.35029245123888e-28	8.60382111604403e-29	Ccl20/Ch25h/Cxcl1/Sele/Cxcr2/Il1b/Csf3r/Ccr1/Tnf/Myd88/Trem1/Cxcl16/Cxcl2/Ccl2/Cxcl10/C5ar1/Cxcl5/Ccl17/Selp/Nod2/Fpr2/Ccl12/Cxadr/Icam1/Ccl4/Vcam1/Tlr2/Serpine1/Ccl7/Sell/Ccl3/Ccl19/Cxcl9/Cxcl3/Ccl22/Retnlg/Cd177/Il1a/S100a9/S100a8/Ccl5/Ccl6	42
BP	GO:0030593	neutrophil chemotaxis	27/248	101/23355	1.56745631799486e-30	4.39030265067469e-28	2.79742204120614e-28	Ccl20/Cxcl1/Cxcr2/Il1b/Csf3r/Trem1/Cxcl2/Ccl2/Cxcl10/C5ar1/Cxcl5/Ccl17/Nod2/Ccl12/Cxadr/Ccl4/Ccl7/Sell/Ccl3/Ccl19/Cxcl9/Cxcl3/Ccl22/S100a9/S100a8/Ccl5/Ccl6	27
BP	GO:0009615	response to virus	38/248	300/23355	1.1142701104714e-29	2.86088850863531e-27	1.82290680353435e-27	Il6/Lcn2/Il1b/Tnf/Plscr1/Sting1/Tgtp1/Ifngr2/Myd88/Stat2/Trex1/Zc3h12a/Acod1/Ifitm1/Cxcl10/Bcl3/Ifit2/Cxadr/Ifit1/Dtx3l/Isg15/Irak3/Rtp4/Ifitm3/Trim30a/Ccl19/Il12b/Rsad2/Cxcl9/Irgm2/Ifit3/Slfn8/Ikbke/Cd40/Ifit3b/Irf7/Oasl2/Ccl5	38
BP	GO:0097529	myeloid leukocyte migration	34/248	221/23355	1.63622662470259e-29	3.87785710054513e-27	2.47090093527961e-27	Ccl20/Cxcl1/Cxcr2/Il1b/Csf3r/Ccr1/Myd88/Trem1/Cxcl2/Ccl2/Cxcl10/C5ar1/Cxcl5/Ccl17/Nod2/Fpr2/Ccl12/Cxadr/Ccl4/Serpine1/Ccl7/Sell/Ccl3/Ccl19/Cxcl9/Cxcl3/Ccl22/Retnlg/Cd177/Il1a/S100a9/S100a8/Ccl5/Ccl6	34
BP	GO:0097530	granulocyte migration	30/248	155/23355	3.04748753438117e-29	6.70664935244885e-27	4.27335658016608e-27	Ccl20/Cxcl1/Cxcr2/Il1b/Csf3r/Myd88/Trem1/Cxcl2/Ccl2/Cxcl10/C5ar1/Cxcl5/Ccl17/Nod2/Ccl12/Cxadr/Ccl4/Ccl7/Sell/Ccl3/Ccl19/Cxcl9/Cxcl3/Ccl22/Cd177/Il1a/S100a9/S100a8/Ccl5/Ccl6	30
BP	GO:0030595	leukocyte chemotaxis	33/248	220/23355	2.71355058013584e-28	5.57363289159901e-26	3.55141882944094e-26	Ccl20/Ch25h/Cxcl1/Cxcr2/Il1b/Csf3r/Ccr1/Trem1/Cxcl16/Cxcl2/Ccl2/Cxcl10/C5ar1/Cxcl5/Ccl17/Nod2/Fpr2/Ccl12/Cxadr/Ccl4/Serpine1/Ccl7/Sell/Ccl3/Ccl19/Cxcl9/Cxcl3/Ccl22/Retnlg/S100a9/S100a8/Ccl5/Ccl6	33
BP	GO:0032103	positive regulation of response to external stimulus	41/248	405/23355	4.45256455890624e-28	8.57396962874383e-26	5.46317954102641e-26	Il6/Tnip1/C2cd4b/Cxcl1/Irgm1/Cxcr2/Il1b/Ccr1/Tnf/Plscr1/Sting1/Ptgs2/Gbp5/Il18rap/Acod1/Ccl2/Cxcl10/Osm/C5ar1/Nfkbiz/Nod2/Fpr2/Nfkbia/Ccl4/Tlr2/Serpine1/Sell/Cyba/Ccl3/Ccl19/Il12b/Irgm2/Ikbke/Irf7/Ifi211/Mmp8/S100a9/Ifi204/S100a8/Ccl5/Ifi205	41
BP	GO:0071621	granulocyte chemotaxis	27/248	126/23355	1.11088908388552e-27	2.01332309850076e-25	1.28285333835696e-25	Ccl20/Cxcl1/Cxcr2/Il1b/Csf3r/Trem1/Cxcl2/Ccl2/Cxcl10/C5ar1/Cxcl5/Ccl17/Nod2/Ccl12/Cxadr/Ccl4/Ccl7/Sell/Ccl3/Ccl19/Cxcl9/Cxcl3/Ccl22/S100a9/S100a8/Ccl5/Ccl6	27
BP	GO:0060326	cell chemotaxis	36/248	304/23355	4.23601374233667e-27	7.2506435222996e-25	4.61997990026777e-25	Ccl20/Ch25h/Cxcl1/Cxcr2/Il1b/Csf3r/Ccr1/Saa3/Trem1/Cxcl16/Cxcl2/Ccl2/Cxcl10/C5ar1/Cxcl5/Ccl17/Nod2/Fpr2/Ccl12/Cxadr/Ccl4/Vcam1/Serpine1/Ccl7/Sell/Ccl3/Ccl19/Cxcl9/Cxcl3/Ccl22/Retnlg/S100a9/S100a8/Ccl5/Ccl6/Ccrl2	36
BP	GO:0071347	cellular response to interleukin-1	23/248	80/23355	5.64622928729341e-27	9.15580654429001e-25	5.83391557939181e-25	Il6/Ccl20/Il1b/Saa3/Myd88/Zc3h12a/Acod1/Ccl2/Ccl17/Ccl12/Ccl4/Serpine1/Ccl7/Ccl3/Irak3/Ccl19/Ccl22/Cd40/Il1r2/Il1a/Il1rn/Ccl5/Ccl6	23
BP	GO:0070555	response to interleukin-1	24/248	96/23355	1.81281870306089e-26	2.7926472120653e-24	1.77942467432029e-24	Il6/Ccl20/Sele/Il1b/Saa3/Myd88/Zc3h12a/Acod1/Ccl2/Ccl17/Ccl12/Ccl4/Serpine1/Ccl7/Ccl3/Irak3/Ccl19/Ccl22/Cd40/Il1r2/Il1a/Il1rn/Ccl5/Ccl6	24
BP	GO:0001819	positive regulation of cytokine production	41/248	452/23355	3.31929880349918e-26	4.86988553027666e-24	3.10300364337142e-24	Il6/Ccl20/Xbp1/Il4ra/Arid5a/Il1b/Tnf/Sting1/Myd88/Ptgs2/Gbp5/Fgr/Casp4/Ccl2/Osm/Clec4e/Clec4n/C5ar1/Cd274/Bcl3/Nod2/Ccl4/Tlr2/Serpine1/Cd14/Abcc8/Cyba/Ccl3/Clu/Ccl19/Il12b/Rsad2/Cd40/Irf7/Ifi211/Il1a/Mmp8/Clec7a/Ifi204/Ccl5/Ifi205	41
BP	GO:0035458	cellular response to interferon-beta	19/248	47/23355	8.33422906463112e-26	1.1671708976422e-23	7.43700344762537e-24	Irgm1/Sting1/Tgtp1/Trex1/Acod1/Ifit1/Gm4841/Iigp1/Gbp2/Ifi47/Tgtp2/Gbp3/Igtp/Gbp6/Irgm2/Ifit3/Ifi211/Ifi204/Ifi205	19
BP	GO:0031349	positive regulation of defense response	32/248	259/23355	9.56613644458969e-25	1.28144636459917e-22	8.16514621014177e-23	Il6/Tnip1/C2cd4b/Cxcl1/Irgm1/Il1b/Tnf/Plscr1/Sting1/Ptgs2/Gbp5/Il18rap/Osm/Nfkbiz/Nod2/Fpr2/Nfkbia/Tlr2/Serpine1/Cyba/Ccl3/Il12b/Irgm2/Ikbke/Irf7/Ifi211/Mmp8/S100a9/Ifi204/S100a8/Ccl5/Ifi205	32
BP	GO:0071346	cellular response to interferon-gamma	24/248	113/23355	1.29216237436738e-24	1.65881344809412e-22	1.05696615271718e-22	Ccl20/Irgm1/Gbp5/Parp14/Rab20/Acod1/Ccl2/Ccl17/Ccl12/Ccl4/Tlr2/Ccl7/Gbp2/Ccl3/Gbp7/Ccl19/Il12b/Gbp3/Nos2/Gbp6/Irgm2/Ccl22/Ccl5/Ccl6	24
BP	GO:1990868	response to chemokine	20/248	71/23355	2.1324866841454e-23	2.5269967207123e-21	1.61015694976971e-21	Ccl20/Cxcl1/Ccr1/Cxcl2/Zc3h12a/Ccl2/Cxcl10/Ackr1/Cxcl5/Ccl17/Ccl12/Ccl4/Ccl7/Ccl3/Ccl19/Cxcl9/Cxcl3/Ccl22/Ccl5/Ccl6	20
BP	GO:1990869	cellular response to chemokine	20/248	71/23355	2.1324866841454e-23	2.5269967207123e-21	1.61015694976971e-21	Ccl20/Cxcl1/Ccr1/Cxcl2/Zc3h12a/Ccl2/Cxcl10/Ackr1/Cxcl5/Ccl17/Ccl12/Ccl4/Ccl7/Ccl3/Ccl19/Cxcl9/Cxcl3/Ccl22/Ccl5/Ccl6	20
BP	GO:0070098	chemokine-mediated signaling pathway	19/248	61/23355	3.11303560133093e-23	3.55231951396318e-21	2.26347422864802e-21	Ccl20/Cxcl1/Ccr1/Cxcl2/Ccl2/Cxcl10/Ackr1/Cxcl5/Ccl17/Ccl12/Ccl4/Ccl7/Ccl3/Ccl19/Cxcl9/Cxcl3/Ccl22/Ccl5/Ccl6	19
BP	GO:0051607	defense response to virus	29/248	246/23355	6.39808496405876e-22	6.79741371526381e-20	4.33119000289278e-20	Il6/Il1b/Plscr1/Sting1/Ifngr2/Stat2/Trex1/Zc3h12a/Acod1/Ifitm1/Cxcl10/Ifit2/Cxadr/Ifit1/Dtx3l/Isg15/Rtp4/Ifitm3/Trim30a/Il12b/Rsad2/Cxcl9/Ifit3/Slfn8/Cd40/Ifit3b/Irf7/Oasl2/Ccl5	29
BP	GO:0140546	defense response to symbiont	29/248	246/23355	6.39808496405876e-22	6.79741371526381e-20	4.33119000289278e-20	Il6/Il1b/Plscr1/Sting1/Ifngr2/Stat2/Trex1/Zc3h12a/Acod1/Ifitm1/Cxcl10/Ifit2/Cxadr/Ifit1/Dtx3l/Isg15/Rtp4/Ifitm3/Trim30a/Il12b/Rsad2/Cxcl9/Ifit3/Slfn8/Cd40/Ifit3b/Irf7/Oasl2/Ccl5	29
BP	GO:0050727	regulation of inflammatory response	32/248	344/23355	6.46308869478736e-21	6.63759208954662e-19	4.22935453185208e-19	Il6/Tnfaip3/Socs3/Tnip1/C2cd4b/Il1b/Tnf/Lacc1/Sting1/Sbno2/Myd88/Ptgs2/Trex1/Casp4/Acod1/Osm/Nfkbiz/Mefv/Hamp/Nod2/Fpr2/Nfkbia/Tlr2/Serpine1/Ier3/Ccl3/Il12b/Zfp36/Mmp8/S100a9/S100a8/Ccl5	32
BP	GO:0002831	regulation of response to biotic stimulus	30/248	297/23355	1.09419903319224e-20	1.08749265202107e-18	6.92930796911217e-19	Tnfaip3/Cxcl1/Irgm1/Il1b/Ccr1/Plscr1/Sting1/Gbp5/Parp14/Trex1/Zc3h12a/Il18rap/Fgr/Acod1/Cxcl5/Cd274/Nod2/Fpr2/Dtx3l/Tlr2/Cyba/Irak3/Il12b/Irgm2/Ikbke/Irf7/Ifi211/Ifi204/Ccl5/Ifi205	30
BP	GO:1903555	regulation of tumor necrosis factor superfamily cytokine production	24/248	170/23355	3.47781160803843e-20	3.3484804888645e-18	2.13359166085253e-18	Il6/Tnfaip3/Arid5a/Myd88/Trex1/Zc3h12a/Ccl2/Cd274/Bcl3/Nod2/Ccl4/Tlr2/Cd14/Abcc8/Cyba/Ccl3/Irak3/Trim30a/Clu/Ccl19/Il12b/Zfp36/Il1a/Mmp8	24
BP	GO:0071706	tumor necrosis factor superfamily cytokine production	24/248	177/23355	9.21136572985421e-20	8.6000660041457e-18	5.47980768299142e-18	Il6/Tnfaip3/Arid5a/Myd88/Trex1/Zc3h12a/Ccl2/Cd274/Bcl3/Nod2/Ccl4/Tlr2/Cd14/Abcc8/Cyba/Ccl3/Irak3/Trim30a/Clu/Ccl19/Il12b/Zfp36/Il1a/Mmp8	24
BP	GO:0032680	regulation of tumor necrosis factor production	23/248	168/23355	4.42415937276465e-19	4.00906912573173e-17	2.55450688241674e-17	Il6/Tnfaip3/Arid5a/Myd88/Trex1/Zc3h12a/Ccl2/Bcl3/Nod2/Ccl4/Tlr2/Cd14/Abcc8/Cyba/Ccl3/Irak3/Trim30a/Clu/Ccl19/Il12b/Zfp36/Il1a/Mmp8	23
BP	GO:0002274	myeloid leukocyte activation	26/248	238/23355	6.51679092662204e-19	5.73663795569215e-17	3.65528273027071e-17	Il4ra/Cd300lf/Cxcr2/Relb/Tnf/Plscr1/Sbno2/Ifngr2/Myd88/Trex1/Il18rap/Fgr/Clec4d/Lilrb4a/C5ar1/Cxcl5/Hamp/Fpr2/Batf/Tlr2/Pirb/Clu/Fcgr4/Cd177/Mmp8/Ccl5	26
BP	GO:0032640	tumor necrosis factor production	23/248	174/23355	9.92705580705055e-19	8.4959052615341e-17	5.41343832752903e-17	Il6/Tnfaip3/Arid5a/Myd88/Trex1/Zc3h12a/Ccl2/Bcl3/Nod2/Ccl4/Tlr2/Cd14/Abcc8/Cyba/Ccl3/Irak3/Trim30a/Clu/Ccl19/Il12b/Zfp36/Il1a/Mmp8	23
BP	GO:0001562	response to protozoan	14/248	40/23355	2.90961330706846e-18	2.42284286461566e-16	1.54379198227103e-16	Il6/Il4ra/Myd88/Bcl3/Batf/Iigp1/Gbp2/Ier3/Gbp7/Il12b/Gbp3/Gbp6/Irgm2/Cd40	14
BP	GO:0034612	response to tumor necrosis factor	23/248	190/23355	7.39230893938896e-18	5.99360627427826e-16	3.81901833018294e-16	Il6/Ccl20/Tnf/Cxcl16/Gch1/Zc3h12a/Birc3/Casp4/Acod1/Ccl2/Ccl17/Ccl12/Nfkbia/Ccl4/Cd14/Ccl7/Ccl3/Ccl19/Zfp36/Ccl22/Cd40/Ccl5/Ccl6	23
BP	GO:0002548	monocyte chemotaxis	15/248	56/23355	1.77404192551737e-17	1.40149312115872e-15	8.93006259403481e-16	Ccl20/Ccr1/Ccl2/Cxcl10/Ccl17/Fpr2/Ccl12/Ccl4/Serpine1/Ccl7/Ccl3/Ccl19/Ccl22/Ccl5/Ccl6	15
BP	GO:0002221	pattern recognition receptor signaling pathway	21/248	157/23355	2.62329037319687e-17	2.02058940995489e-15	1.28748330158215e-15	Tnfaip3/Cd300lf/Tnip1/Tnf/Lacc1/Myd88/Acod1/Clec4e/Nod2/Slc15a3/Nfkbia/Tnip3/Tlr2/Cd14/Cyba/Irak3/Trim30a/Rsad2/Irgm2/Cd40/Irf7	21
BP	GO:0042832	defense response to protozoan	13/248	36/23355	2.96064805739711e-17	2.22481869874158e-15	1.41761453839425e-15	Il6/Il4ra/Myd88/Bcl3/Batf/Iigp1/Gbp2/Gbp7/Il12b/Gbp3/Gbp6/Irgm2/Cd40	13
BP	GO:0045088	regulation of innate immune response	22/248	184/23355	5.15814659843477e-17	3.78386896899465e-15	2.41101338498267e-15	Tnfaip3/Irgm1/Ccr1/Plscr1/Sting1/Gbp5/Parp14/Trex1/Il18rap/Fgr/Acod1/Nod2/Fpr2/Tlr2/Irak3/Il12b/Irgm2/Ikbke/Irf7/Ifi211/Ifi204/Ifi205	22
BP	GO:0048247	lymphocyte chemotaxis	14/248	52/23355	1.98128979812107e-16	1.41961717860722e-14	9.04554583475105e-15	Ccl20/Ch25h/Cxcl16/Ccl2/Cxcl10/Ccl17/Ccl12/Ccl4/Ccl7/Ccl3/Ccl19/Ccl22/Ccl5/Ccl6	14
BP	GO:0071356	cellular response to tumor necrosis factor	20/248	170/23355	1.95454803664474e-15	1.36862784111419e-13	8.72065092904892e-14	Il6/Ccl20/Tnf/Zc3h12a/Birc3/Casp4/Acod1/Ccl2/Ccl17/Ccl12/Nfkbia/Ccl4/Ccl7/Ccl3/Ccl19/Zfp36/Ccl22/Cd40/Ccl5/Ccl6	20
BP	GO:0071674	mononuclear cell migration	20/248	171/23355	2.19277573917073e-15	1.50132045608556e-13	9.56614445275653e-14	Ccl20/Ch25h/Ccr1/Cxcl16/Ccl2/Cxcl10/C5ar1/Ccl17/Fpr2/Ccl12/Icam1/Ccl4/Serpine1/Ccl7/Ccl3/Ccl19/Ccl22/Retnlg/Ccl5/Ccl6	20
BP	GO:0002687	positive regulation of leukocyte migration	19/248	151/23355	2.85813002100963e-15	1.91432578146319e-13	1.21977402498466e-13	Ccl20/Sele/Cxcr2/Il1b/Ccr1/Ccl2/Cxcl10/C5ar1/Selp/Fpr2/Ccl12/Icam1/Ccl4/Tlr2/Serpine1/Sell/Ccl19/Il1a/Ccl5	19
BP	GO:0032612	interleukin-1 production	17/248	111/23355	3.00132958226258e-15	1.96746732828745e-13	1.25363486470766e-13	Il6/Ccl20/Tnfaip3/Il1b/Tnf/Gbp5/Zc3h12a/Casp4/Mefv/Nod2/Tlr2/Ccl3/Ccl19/Il1r2/Ifi211/Ifi204/Ifi205	17
BP	GO:0002224	toll-like receptor signaling pathway	17/248	113/23355	4.08742467276173e-15	2.5794295640617e-13	1.64356621636006e-13	Tnfaip3/Cd300lf/Tnip1/Tnf/Myd88/Acod1/Nod2/Nfkbia/Tnip3/Tlr2/Cd14/Cyba/Irak3/Trim30a/Rsad2/Cd40/Irf7	17
BP	GO:0002697	regulation of immune effector process	29/248	437/23355	4.10230602528476e-15	2.5794295640617e-13	1.64356621636006e-13	Il6/Tnfaip3/Xbp1/Il4ra/Arid5a/Cxcl1/Il1b/Tnf/Sting1/Trex1/Zc3h12a/Il18rap/Fgr/Ccl2/Lilrb4a/Nfkbiz/Cxcl5/Nod2/Dtx3l/Tlr2/H2-Q10/Irak3/Pglyrp3/Ccl19/Il12b/Rsad2/Cd40/Cd177/Ccl5	29
BP	GO:0002833	positive regulation of response to biotic stimulus	19/248	156/23355	5.26820705147076e-15	3.24626918511628e-13	2.06846445284063e-13	Cxcl1/Irgm1/Plscr1/Sting1/Gbp5/Il18rap/Acod1/Cd274/Nod2/Fpr2/Tlr2/Cyba/Il12b/Irgm2/Ikbke/Irf7/Ifi211/Ifi204/Ifi205	19
BP	GO:0031640	killing of cells of other organism	14/248	66/23355	7.60142167289511e-15	4.59215297533134e-13	2.926037444778e-13	Ccl20/Cxcl1/Myd88/Trem1/Cxcl2/Ccl2/Cxcl10/Cxcl5/Ccl17/Pglyrp3/Ccl19/Nos2/Ccl22/Clec7a	14
BP	GO:0032760	positive regulation of tumor necrosis factor production	16/248	102/23355	1.35378190192756e-14	8.02115776892079e-13	5.11093774715567e-13	Il6/Arid5a/Myd88/Ccl2/Nod2/Ccl4/Tlr2/Cd14/Abcc8/Cyba/Ccl3/Clu/Ccl19/Il12b/Il1a/Mmp8	16
BP	GO:0044403	biological process involved in symbiotic interaction	27/248	390/23355	1.38054576358943e-14	8.02539905211136e-13	5.11364021667185e-13	Tnip1/Cxcl1/Irgm1/Tnf/Plscr1/Myd88/Trem1/Zc3h12a/Ifitm1/Cxcl5/Icam1/Ccl4/Vcam1/Gbp2/Trim30b/Isg15/Gbp7/Ifitm3/Trim30a/Pglyrp3/Gbp3/Gbp6/Rsad2/Irgm2/Zfp36/Oasl2/Ccl5	27
BP	GO:1903557	positive regulation of tumor necrosis factor superfamily cytokine production	16/248	103/23355	1.5877505142145e-14	9.05899876721275e-13	5.77223140157904e-13	Il6/Arid5a/Myd88/Ccl2/Nod2/Ccl4/Tlr2/Cd14/Abcc8/Cyba/Ccl3/Clu/Ccl19/Il12b/Il1a/Mmp8	16
BP	GO:0002685	regulation of leukocyte migration	21/248	217/23355	1.99748917706987e-14	1.1189571190095e-12	7.12979390475657e-13	Ccl20/Sele/Cxcr2/Il1b/Ccr1/Myd88/Ccl2/Cxcl10/C5ar1/Selp/Nod2/Fpr2/Ccl12/Icam1/Ccl4/Tlr2/Serpine1/Sell/Ccl19/Il1a/Ccl5	21
BP	GO:0042742	defense response to bacterium	29/248	466/23355	2.14876183269824e-14	1.18220271545415e-12	7.53278349244777e-13	Lcn2/Hck/Tnf/Myd88/Trem1/Fgr/Clec4d/Clec4e/C5ar1/Cxcl5/Bcl3/Hamp/Nod2/Fpr2/Tlr2/Serpine1/Iigp1/Gbp2/Cyba/Isg15/Gbp7/Pglyrp3/Il12b/Gbp3/Nos2/Gbp6/Irgm2/Tnfsf8/Npy	29
BP	GO:0070374	positive regulation of ERK1 and ERK2 cascade	21/248	218/23355	2.18981328365933e-14	1.18365170648323e-12	7.54201620318496e-13	Il6/Ccl20/Il1b/Ccr1/Ccl2/C5ar1/Ccl17/Nod2/Fpr2/Ccl12/Icam1/Ccl4/Tlr2/Chil1/Ccl7/Ccl3/Ccl19/Ccl22/Il1a/Ccl5/Ccl6	21
BP	GO:0032611	interleukin-1 beta production	15/248	91/23355	4.30656282598448e-14	2.28767587359624e-12	1.45766600189856e-12	Il6/Tnfaip3/Il1b/Tnf/Gbp5/Zc3h12a/Casp4/Mefv/Nod2/Tlr2/Ccl3/Ccl19/Ifi211/Ifi204/Ifi205	15
BP	GO:2000377	regulation of reactive oxygen species metabolic process	20/248	207/23355	8.79251079899692e-14	4.59147894435754e-12	2.92560796434063e-12	Il6/Cxcl1/Il1b/Tnf/Ptgs2/Hk2/Gch1/Zc3h12a/Birc3/Acod1/Xdh/Fpr2/Icam1/Tlr2/Cyba/Ier3/Trim30a/Clu/Cd177/Mmp8	20
BP	GO:0032652	regulation of interleukin-1 production	15/248	99/23355	1.5686468036064e-13	8.05500133651887e-12	5.1325022609227e-12	Il6/Ccl20/Tnfaip3/Tnf/Zc3h12a/Casp4/Mefv/Nod2/Tlr2/Ccl3/Ccl19/Il1r2/Ifi211/Ifi204/Ifi205	15
BP	GO:0007249	I-kappaB kinase/NF-kappaB signaling	20/248	215/23355	1.80592173341842e-13	9.12138501747893e-12	5.81198280038887e-12	Tnfaip3/Tnip1/Il1b/Relb/Tnf/Saa3/Myd88/Zc3h12a/Clec4n/Bcl3/Nod2/Nfkbia/Tnip3/Tlr2/Trim30b/Trim30a/Ccl19/Cd40/Il1a/Tnfsf10	20
BP	GO:0072676	lymphocyte migration	15/248	104/23355	3.31579080684154e-13	1.64773410901271e-11	1.04990659673336e-11	Ccl20/Ch25h/Cxcl16/Ccl2/Cxcl10/Ccl17/Ccl12/Icam1/Ccl4/Ccl7/Ccl3/Ccl19/Ccl22/Ccl5/Ccl6	15
BP	GO:0070372	regulation of ERK1 and ERK2 cascade	23/248	312/23355	3.71591813000194e-13	1.81726091405333e-11	1.15792603382684e-11	Il6/Ccl20/Xbp1/Tnip1/Il1b/Ccr1/Ccl2/C5ar1/Ccl17/Nod2/Fpr2/Ccl12/Icam1/Ccl4/Tlr2/Chil1/Ccl7/Ccl3/Ccl19/Ccl22/Il1a/Ccl5/Ccl6	23
BP	GO:0002460	adaptive immune response based on somatic recombination of immune receptors built from immunoglobulin superfamily domains	27/248	452/23355	4.74441346049806e-13	2.2839902924679e-11	1.45531761576133e-11	Il6/Tnfaip3/Il4ra/Arid5a/C9/Il1b/Relb/Tnf/Myd88/Trex1/Zc3h12a/Il18rap/Nfkb2/Nfkbiz/Cd274/Bcl3/Nod2/Batf/Icam1/Pirb/H2-Q10/Ccl19/Il12b/Fas/Rsad2/Cd40/Irf7	27
BP	GO:2000379	positive regulation of reactive oxygen species metabolic process	15/248	111/23355	8.8463790890441e-13	4.1931836882069e-11	2.67182137669105e-11	Il6/Cxcl1/Il1b/Tnf/Ptgs2/Zc3h12a/Acod1/Xdh/Fpr2/Icam1/Tlr2/Cyba/Clu/Cd177/Mmp8	15
BP	GO:0002526	acute inflammatory response	15/248	112/23355	1.01187693527773e-12	4.72362551150102e-11	3.00980938483726e-11	Il6/C2cd4b/Cxcl1/Cxcr2/Il1b/Serpina3n/Tnf/Plscr1/Saa3/Ptgs2/Trem1/Icam1/Il1a/Il1rn/Ccl5	15
BP	GO:0002366	leukocyte activation involved in immune response	22/248	298/23355	1.19945036305107e-12	5.46926814738466e-11	3.48491948781919e-11	Il6/Tnfaip3/Xbp1/Il4ra/Relb/Sbno2/Myd88/Trex1/Zc3h12a/Fgr/Clec4d/Clec4e/Lilrb4a/Nfkbiz/Bcl3/Batf/Icam1/Pglyrp3/Ccl19/Il12b/Cd40/Cd177	22
BP	GO:0050729	positive regulation of inflammatory response	16/248	135/23355	1.20710884135721e-12	5.46926814738466e-11	3.48491948781919e-11	Il6/Tnip1/C2cd4b/Il1b/Tnf/Ptgs2/Osm/Nfkbiz/Nfkbia/Tlr2/Serpine1/Ccl3/Mmp8/S100a9/S100a8/Ccl5	16
BP	GO:0070371	ERK1 and ERK2 cascade	23/248	332/23355	1.35439882908979e-12	6.04768520641395e-11	3.85347645499992e-11	Il6/Ccl20/Xbp1/Tnip1/Il1b/Ccr1/Ccl2/C5ar1/Ccl17/Nod2/Fpr2/Ccl12/Icam1/Ccl4/Tlr2/Chil1/Ccl7/Ccl3/Ccl19/Ccl22/Il1a/Ccl5/Ccl6	23
BP	GO:0002263	cell activation involved in immune response	22/248	302/23355	1.56601601966065e-12	6.89270765224921e-11	4.39190958897309e-11	Il6/Tnfaip3/Xbp1/Il4ra/Relb/Sbno2/Myd88/Trex1/Zc3h12a/Fgr/Clec4d/Clec4e/Lilrb4a/Nfkbiz/Bcl3/Batf/Icam1/Pglyrp3/Ccl19/Il12b/Cd40/Cd177	22
BP	GO:0045089	positive regulation of innate immune response	15/248	116/23355	1.70902206884658e-12	7.4161929494596e-11	4.72546502357135e-11	Irgm1/Plscr1/Sting1/Gbp5/Il18rap/Nod2/Fpr2/Tlr2/Il12b/Irgm2/Ikbke/Irf7/Ifi211/Ifi204/Ifi205	15
BP	GO:0019730	antimicrobial humoral response	17/248	166/23355	2.60896446373342e-12	1.11641937677259e-10	7.11362386675852e-11	Ccl20/Cxcl1/Cxcl2/Acod1/Ccl2/Cxcl10/Cxcl5/Bcl3/Ccl17/Nod2/Pglyrp3/Ccl19/Cxcl9/Cxcl3/Ccl22/Npy/S100a9	17
BP	GO:0032651	regulation of interleukin-1 beta production	13/248	81/23355	3.15226282849797e-12	1.33042764035647e-10	8.47724610691956e-11	Il6/Tnfaip3/Tnf/Zc3h12a/Casp4/Mefv/Nod2/Tlr2/Ccl3/Ccl19/Ifi211/Ifi204/Ifi205	13
BP	GO:0032635	interleukin-6 production	17/248	169/23355	3.49313544524115e-12	1.45437166307946e-10	9.26699517123007e-11	Il6/Tnfaip3/Xbp1/Arid5a/Il1b/Tnf/Myd88/Zc3h12a/Il18rap/Nod2/Tlr2/Cyba/Irak3/Trim30a/Nos2/Il1a/Mmp8	17
BP	GO:0032602	chemokine production	14/248	101/23355	3.6250467179925e-12	1.48916919175132e-10	9.48871877762248e-11	Il6/Il4ra/Il1b/Tnf/Myd88/Trem1/Ackr1/Lilrb4a/Cxcl5/Mefv/Nod2/Tlr2/Il1a/Ccl5	14
BP	GO:0007159	leukocyte cell-cell adhesion	23/248	353/23355	4.7828936619652e-12	1.93895991743615e-10	1.23547045423339e-10	Il6/Xbp1/Il4ra/Tnip1/Sele/Il1b/Tnf/Zc3h12a/Ccl2/Nfkbiz/Cd274/Selp/Icam1/Vcam1/Slfn1/Sell/Ccl19/Il12b/Cd177/Il1a/S100a9/S100a8/Ccl5	23
BP	GO:0001906	cell killing	18/248	205/23355	8.06077802706286e-12	3.22535806511437e-10	2.05514026253893e-10	Ccl20/Cxcl1/C9/Myd88/Trem1/Cxcl2/Il18rap/Ccl2/Cxcl10/Cxcl5/Ccl17/H2-Q10/Pglyrp3/Ccl19/Il12b/Nos2/Ccl22/Clec7a	18
BP	GO:0061844	antimicrobial humoral immune response mediated by antimicrobial peptide	15/248	129/23355	8.21655509100525e-12	3.24553926094707e-10	2.06799935826246e-10	Ccl20/Cxcl1/Cxcl2/Ccl2/Cxcl10/Cxcl5/Ccl17/Nod2/Pglyrp3/Ccl19/Cxcl9/Cxcl3/Ccl22/Npy/S100a9	15
BP	GO:0002699	positive regulation of immune effector process	20/248	268/23355	1.08371368623542e-11	4.22648337631814e-10	2.69303934021194e-10	Il6/Xbp1/Il4ra/Arid5a/Cxcl1/Il1b/Tnf/Il18rap/Fgr/Ccl2/Lilrb4a/Nfkbiz/Nod2/Tlr2/H2-Q10/Ccl19/Il12b/Rsad2/Cd40/Cd177	20
BP	GO:0072593	reactive oxygen species metabolic process	21/248	301/23355	1.16643960272754e-11	4.49225052000444e-10	2.86238139353535e-10	Il6/Cxcl1/Il1b/Tnf/Ptgs2/Hk2/Gch1/Zc3h12a/Birc3/Acod1/Xdh/Fpr2/Icam1/Tlr2/Cyba/Ier3/Trim30a/Clu/Nos2/Cd177/Mmp8	21
BP	GO:0006953	acute-phase response	10/248	42/23355	1.66014595995153e-11	6.31470333655637e-10	4.02361561443743e-10	Il6/Il1b/Serpina3n/Tnf/Plscr1/Saa3/Ptgs2/Il1a/Il1rn/Ccl5	10
BP	GO:0032732	positive regulation of interleukin-1 production	11/248	61/23355	4.05964167956497e-11	1.5253360993585e-09	9.71916782078136e-10	Il6/Ccl20/Tnf/Casp4/Nod2/Tlr2/Ccl3/Ccl19/Ifi211/Ifi204/Ifi205	11
BP	GO:0002688	regulation of leukocyte chemotaxis	14/248	121/23355	4.43295977633213e-11	1.64553603263606e-09	1.04850602192257e-09	Cxcr2/Il1b/Ccr1/Ccl2/Cxcl10/C5ar1/Nod2/Fpr2/Ccl12/Ccl4/Serpine1/Sell/Ccl19/Ccl5	14
BP	GO:0002532	production of molecular mediator involved in inflammatory response	12/248	84/23355	9.05180856570666e-11	3.32007407035026e-09	2.11549160088257e-09	Il6/Il4ra/Tnf/Myd88/Gbp5/Zc3h12a/Mefv/Nod2/Serpine1/Nos2/Il1r2/Clec7a	12
BP	GO:0035455	response to interferon-alpha	8/248	24/23355	9.17016617625255e-11	3.32391552812166e-09	2.1179393088187e-09	Plscr1/Tgtp1/Ifitm1/Ifit2/Ifit1/Ifitm3/Ifit3/Ifi204	8
BP	GO:0001818	negative regulation of cytokine production	19/248	270/23355	9.94628709079152e-11	3.56331517752659e-09	2.27048046809378e-09	Il6/Tnfaip3/Relb/Tnf/Zc3h12a/Srgn/Acod1/Mefv/Cd274/Bcl3/Nod2/Tlr2/Irak3/Trim30a/Pglyrp3/Il12b/Zfp36/Il1r2/Mmp8	19
BP	GO:0032675	regulation of interleukin-6 production	15/248	157/23355	1.40506787486771e-10	4.97587830168669e-09	3.17054033469847e-09	Il6/Tnfaip3/Xbp1/Arid5a/Il1b/Tnf/Myd88/Zc3h12a/Nod2/Tlr2/Cyba/Irak3/Trim30a/Il1a/Mmp8	15
BP	GO:0032731	positive regulation of interleukin-1 beta production	10/248	52/23355	1.62641739115866e-10	5.6303280698425e-09	3.58754397931508e-09	Il6/Tnf/Casp4/Nod2/Tlr2/Ccl3/Ccl19/Ifi211/Ifi204/Ifi205	10
BP	GO:1900015	regulation of cytokine production involved in inflammatory response	10/248	52/23355	1.62641739115866e-10	5.6303280698425e-09	3.58754397931508e-09	Il6/Tnf/Myd88/Gbp5/Zc3h12a/Mefv/Nod2/Nos2/Il1r2/Clec7a	10
BP	GO:0002819	regulation of adaptive immune response	17/248	216/23355	1.75237124855427e-10	5.99895090755079e-09	3.82242383456575e-09	Il6/Tnfaip3/Il4ra/Arid5a/Il1b/Tnf/Zc3h12a/Nfkbiz/Samsn1/Cd274/Nod2/H2-Q10/Ccl19/Il12b/Rsad2/Cd40/Irf7	17
BP	GO:0038061	NIK/NF-kappaB signaling	13/248	113/23355	2.3877573437553e-10	8.08426414957152e-09	5.15114800011988e-09	Litaf/Il1b/Relb/Tnf/Zc3h12a/Birc3/Nfkb2/Nod2/Tlr2/Chil1/Cd14/Ccl19/Mmp8	13
BP	GO:0032642	regulation of chemokine production	12/248	93/23355	3.0675235265584e-10	1.02728695492679e-08	6.54568807440665e-09	Il6/Il4ra/Il1b/Tnf/Myd88/Ackr1/Cxcl5/Mefv/Nod2/Tlr2/Il1a/Ccl5	12
BP	GO:0002534	cytokine production involved in inflammatory response	10/248	56/23355	3.52707440302097e-10	1.16848561674275e-08	7.44538060173641e-09	Il6/Tnf/Myd88/Gbp5/Zc3h12a/Mefv/Nod2/Nos2/Il1r2/Clec7a	10
BP	GO:0002690	positive regulation of leukocyte chemotaxis	12/248	95/23355	3.95017464144741e-10	1.29473277343611e-08	8.24980482228378e-09	Cxcr2/Il1b/Ccr1/Ccl2/Cxcl10/C5ar1/Fpr2/Ccl4/Serpine1/Sell/Ccl19/Ccl5	12
BP	GO:0032637	interleukin-8 production	11/248	75/23355	4.17346080808803e-10	1.33942007809575e-08	8.53454430601334e-09	Il6/Il1b/Tnf/Myd88/Bcl3/Nod2/Tlr2/Serpine1/Chil1/Cd14/Nos2	11
BP	GO:0045123	cellular extravasation	11/248	75/23355	4.17346080808803e-10	1.33942007809575e-08	8.53454430601334e-09	Sele/Tnf/Trem1/Ccl2/Selp/Icam1/Vcam1/Sell/Cd177/Il1a/Ccl5	11
BP	GO:0002292	T cell differentiation involved in immune response	11/248	77/23355	5.5877554410968e-10	1.7748324241257e-08	1.13089136165443e-08	Il6/Il4ra/Relb/Zc3h12a/Clec4d/Clec4e/Nfkbiz/Bcl3/Batf/Ccl19/Il12b	11
BP	GO:0060759	regulation of response to cytokine stimulus	13/248	122/23355	6.27774498112271e-10	1.97364615171827e-08	1.25757190008527e-08	Il6/Cd300lf/Irgm1/Parp14/Trex1/Casp4/Tlr2/Irak3/Irgm2/Ikbke/Il1r2/Irf7/Il1rn	13
BP	GO:0050867	positive regulation of cell activation	24/248	494/23355	6.92952777439945e-10	2.15655303766916e-08	1.37411688455662e-08	Il6/Xbp1/Il4ra/Il1b/Tnf/Myd88/Fgr/Ccl2/Clec4d/Nfkbiz/Plek/Cd274/Hamp/Selp/Nod2/Vcam1/Ccl19/Il12b/Cd40/Cd177/Il1a/Mmp8/Clec7a/Ccl5	24
BP	GO:0051090	regulation of DNA-binding transcription factor activity	22/248	415/23355	7.34631664081059e-10	2.26340015703374e-08	1.44219795106439e-08	Il6/Tnfaip3/Hck/Il1b/Tnf/Sting1/Myd88/Pim1/Zc3h12a/Il18rap/Acod1/Csf3/Nod2/Icam1/Nfkbia/Tlr2/Trim30b/Irak3/Trim30a/Clu/Cd40/Fosl1	22
BP	GO:0050830	defense response to Gram-positive bacterium	14/248	151/23355	8.72099940223585e-10	2.66033655032561e-08	1.69511869569253e-08	Hck/Tnf/Myd88/Fgr/C5ar1/Nod2/Tlr2/Gbp2/Gbp7/Pglyrp3/Gbp3/Gbp6/Tnfsf8/Npy	14
BP	GO:0002285	lymphocyte activation involved in immune response	16/248	209/23355	9.17073411036526e-10	2.77010115627798e-08	1.76505873228392e-08	Il6/Tnfaip3/Xbp1/Il4ra/Relb/Zc3h12a/Clec4d/Clec4e/Nfkbiz/Bcl3/Batf/Icam1/Pglyrp3/Ccl19/Il12b/Cd40	16
BP	GO:0043122	regulation of I-kappaB kinase/NF-kappaB signaling	15/248	181/23355	1.04053506402701e-09	3.11251313812351e-08	1.98323750067488e-08	Tnfaip3/Tnip1/Il1b/Tnf/Myd88/Zc3h12a/Clec4n/Nod2/Tnip3/Trim30b/Trim30a/Ccl19/Cd40/Il1a/Tnfsf10	15
BP	GO:0002367	cytokine production involved in immune response	12/248	104/23355	1.1483306076791e-09	3.40192942524934e-08	2.16764836368576e-08	Il6/Arid5a/Il1b/Tnf/Lacc1/Trem1/Il18rap/Nod2/Tlr2/Irak3/Il12b/Rsad2	12
BP	GO:0035710	CD4-positive, alpha-beta T cell activation	12/248	110/23355	2.20901895486401e-09	6.48189276184383e-08	4.13014571510915e-08	Il6/Il4ra/Relb/Zc3h12a/Lilrb4a/Nfkbiz/Cd274/Bcl3/Batf/Ccl19/Il12b/Rsad2	12
BP	GO:0030217	T cell differentiation	18/248	290/23355	2.34785872088004e-09	6.78423644506296e-08	4.32279368285841e-08	Il6/Xbp1/Il4ra/Il1b/Relb/Zc3h12a/Clec4d/Clec4e/Nfkbiz/Bcl3/Batf/Ccl19/Il12b/Fas/Bcl2a1d/Rsad2/Tnfsf8/Il1a	18
BP	GO:1903039	positive regulation of leukocyte cell-cell adhesion	16/248	223/23355	2.35609639604588e-09	6.78423644506296e-08	4.32279368285841e-08	Il6/Xbp1/Il4ra/Sele/Il1b/Tnf/Ccl2/Nfkbiz/Cd274/Selp/Icam1/Vcam1/Ccl19/Il12b/Il1a/Ccl5	16
BP	GO:0034121	regulation of toll-like receptor signaling pathway	10/248	68/23355	2.57620519163652e-09	7.34934092169641e-08	4.68286811150303e-08	Tnfaip3/Cd300lf/Acod1/Nod2/Tlr2/Cyba/Irak3/Trim30a/Rsad2/Irf7	10
BP	GO:0042119	neutrophil activation	8/248	35/23355	2.65314583611746e-09	7.49939662484211e-08	4.77848091198365e-08	Cxcr2/Tnf/Myd88/Il18rap/Cxcl5/Fcgr4/Cd177/Ccl5	8
BP	GO:0001959	regulation of cytokine-mediated signaling pathway	12/248	112/23355	2.72255957185323e-09	7.62564185534526e-08	4.85892210670456e-08	Il6/Cd300lf/Irgm1/Parp14/Trex1/Casp4/Irak3/Irgm2/Ikbke/Il1r2/Irf7/Il1rn	12
BP	GO:0006959	humoral immune response	21/248	407/23355	2.94094578875409e-09	8.16311168932554e-08	5.2013882371042e-08	Ccl20/Cxcl1/C9/Il1b/Tnf/Cxcl2/Acod1/Ccl2/Cxcl10/Cxcl5/Bcl3/Ccl17/Nod2/Pglyrp3/Ccl19/Cxcl9/Cxcl3/Ccl22/Npy/S100a9/Cfb	21
BP	GO:0031663	lipopolysaccharide-mediated signaling pathway	9/248	51/23355	3.06269960349572e-09	8.42515846283065e-08	5.36835973733038e-08	Tnfaip3/Il1b/Tnf/Myd88/Acod1/Ccl12/Nfkbia/Cd14/Ccl5	9
BP	GO:0050764	regulation of phagocytosis	12/248	114/23355	3.34127083297782e-09	9.11013755434042e-08	5.80481611877377e-08	Cd300lf/Hck/Il1b/Tnf/Plscr1/Fgr/Ccl2/Nod2/Fpr2/Tlr2/Cyba/Clec7a	12
BP	GO:0001660	fever generation	6/248	14/23355	3.77410362529418e-09	1.02000116399398e-07	6.49926432241334e-08	Il1b/Tnf/Ptgs2/Il1a/Il1rn/Ccl5	6
BP	GO:0002703	regulation of leukocyte mediated immunity	17/248	264/23355	3.81240925276989e-09	1.02139416589426e-07	6.50814028047218e-08	Il6/Il4ra/Arid5a/Cxcl1/Il1b/Tnf/Il18rap/Fgr/Ccl2/Cxcl5/Nod2/Tlr2/H2-Q10/Il12b/Rsad2/Cd40/Cd177	17
BP	GO:0002822	regulation of adaptive immune response based on somatic recombination of immune receptors built from immunoglobulin superfamily domains	15/248	200/23355	4.12262501815741e-09	1.09289469415833e-07	6.96372881192122e-08	Il6/Tnfaip3/Il4ra/Arid5a/Il1b/Tnf/Zc3h12a/Nfkbiz/Cd274/Nod2/H2-Q10/Ccl19/Il12b/Rsad2/Cd40	15
BP	GO:0070498	interleukin-1-mediated signaling pathway	7/248	24/23355	4.15023301579112e-09	1.09289469415833e-07	6.96372881192122e-08	Il6/Il1b/Myd88/Irak3/Il1r2/Il1a/Il1rn	7
BP	GO:0022409	positive regulation of cell-cell adhesion	17/248	267/23355	4.51843838882989e-09	1.17977192169364e-07	7.51729491094358e-08	Il6/Xbp1/Il4ra/Sele/Il1b/Tnf/Ccl2/Nfkbiz/Cd274/Selp/Icam1/Vcam1/Ccl19/Il12b/Il1a/Ccl5/Plaur	17
BP	GO:0062207	regulation of pattern recognition receptor signaling pathway	11/248	94/23355	4.92705723500435e-09	1.27565238160071e-07	8.12822799052022e-08	Tnfaip3/Cd300lf/Acod1/Nod2/Slc15a3/Tlr2/Cyba/Irak3/Trim30a/Rsad2/Irf7	11
BP	GO:0030099	myeloid cell differentiation	21/248	422/23355	5.56671772306982e-09	1.42925477539818e-07	9.10695487151334e-08	Cd300lf/Relb/Csf3r/Ccr1/Tnf/Plscr1/Sbno2/Csf3/Batf/Nfkbia/Tlr2/Pirb/Isg15/Ccl3/Ccl19/Il12b/Fas/Zfp36/Junb/Fos/Ccl5	21
BP	GO:0002286	T cell activation involved in immune response	12/248	120/23355	6.02990337247061e-09	1.53538283393239e-07	9.78318381005454e-08	Il6/Il4ra/Relb/Zc3h12a/Clec4d/Clec4e/Nfkbiz/Bcl3/Batf/Icam1/Ccl19/Il12b	12
BP	GO:0070431	nucleotide-binding oligomerization domain containing 2 signaling pathway	6/248	15/23355	6.23435916960444e-09	1.57443119684847e-07	1.00319929692082e-07	Tnfaip3/Lacc1/Nod2/Slc15a3/Nfkbia/Irgm2	6
BP	GO:0052548	regulation of endopeptidase activity	19/248	348/23355	6.87838668904795e-09	1.72295198284201e-07	1.09783407574449e-07	Il6/Serpina3g/Serpina3f/Serpina3i/Serpina3m/Serpina3n/Tnf/Ptgs2/Timp1/Mefv/Xdh/Serpine1/Fas/Bcl2a1d/S100a9/Tnfsf10/S100a8/Plaur/Fetub	19
BP	GO:1903037	regulation of leukocyte cell-cell adhesion	18/248	314/23355	8.17327800516333e-09	2.03079593015389e-07	1.29398671304156e-07	Il6/Xbp1/Il4ra/Sele/Il1b/Tnf/Zc3h12a/Ccl2/Nfkbiz/Cd274/Selp/Icam1/Vcam1/Slfn1/Ccl19/Il12b/Il1a/Ccl5	18
BP	GO:0022407	regulation of cell-cell adhesion	21/248	432/23355	8.38601230737359e-09	2.06698431352144e-07	1.31704530132646e-07	Il6/Tnfaip3/Xbp1/Il4ra/Sele/Il1b/Tnf/Zc3h12a/Ccl2/Nfkbiz/Cd274/Selp/Icam1/Vcam1/Slfn1/Ccl19/Il12b/Il1a/Il1rn/Ccl5/Plaur	21
BP	GO:0042116	macrophage activation	11/248	100/23355	9.55709993003742e-09	2.33693848289248e-07	1.48905525225729e-07	Il4ra/Tnf/Sbno2/Ifngr2/Trex1/C5ar1/Hamp/Fpr2/Tlr2/Clu/Mmp8	11
BP	GO:0036230	granulocyte activation	8/248	41/23355	1.01950937344461e-08	2.45671068612804e-07	1.56537195019689e-07	Cxcr2/Tnf/Myd88/Il18rap/Cxcl5/Fcgr4/Cd177/Ccl5	8
BP	GO:0002696	positive regulation of leukocyte activation	22/248	479/23355	1.02063929835894e-08	2.45671068612804e-07	1.56537195019689e-07	Il6/Xbp1/Il4ra/Il1b/Tnf/Myd88/Fgr/Ccl2/Clec4d/Nfkbiz/Cd274/Hamp/Nod2/Vcam1/Ccl19/Il12b/Cd40/Cd177/Il1a/Mmp8/Clec7a/Ccl5	22
BP	GO:0032755	positive regulation of interleukin-6 production	11/248	102/23355	1.17995287025139e-08	2.81816650639112e-07	1.79568511058249e-07	Il6/Xbp1/Arid5a/Il1b/Tnf/Myd88/Nod2/Tlr2/Cyba/Il1a/Mmp8	11
BP	GO:0002440	production of molecular mediator of immune response	19/248	361/23355	1.2444268095993e-08	2.94929153875034e-07	1.87923562745157e-07	Il6/Tnfaip3/Xbp1/Il4ra/Arid5a/Il1b/Tnf/Lacc1/Trem1/Trex1/Il18rap/Nod2/Batf/Tlr2/Irak3/Il12b/Fas/Rsad2/Cd40	19
BP	GO:0050777	negative regulation of immune response	13/248	156/23355	1.29344059018341e-08	3.04205378500387e-07	1.93834206564247e-07	Tnfaip3/Il4ra/Ccr1/Parp14/Trex1/Zc3h12a/Acod1/Lilrb4a/Samsn1/Nod2/Irak3/Pglyrp3/Il12b	13
BP	GO:0006809	nitric oxide biosynthetic process	10/248	80/23355	1.30503469387184e-08	3.0460696150145e-07	1.94090088043938e-07	Il6/Il1b/Tnf/Ptgs2/Zc3h12a/Icam1/Tlr2/Clu/Nos2/Mmp8	10
BP	GO:0032609	interferon-gamma production	12/248	129/23355	1.37536542015147e-08	3.18609087179449e-07	2.03011991181835e-07	Arid5a/Il1b/Tnf/Zc3h12a/Il18rap/Cd274/Bcl3/Nod2/Cd14/Isg15/Pglyrp3/Il12b	12
BP	GO:0002700	regulation of production of molecular mediator of immune response	13/248	158/23355	1.50809905027402e-08	3.45609954606032e-07	2.20216459228975e-07	Il6/Tnfaip3/Xbp1/Il4ra/Arid5a/Il1b/Tnf/Trex1/Nod2/Tlr2/Irak3/Rsad2/Cd40	13
BP	GO:0070423	nucleotide-binding oligomerization domain containing signaling pathway	6/248	17/23355	1.51435715260676e-08	3.45609954606032e-07	2.20216459228975e-07	Tnfaip3/Lacc1/Nod2/Slc15a3/Nfkbia/Irgm2	6
BP	GO:0002573	myeloid leukocyte differentiation	15/248	225/23355	2.02744246787439e-08	4.5930516496478e-07	2.92661006392085e-07	Cd300lf/Relb/Ccr1/Tnf/Sbno2/Csf3/Batf/Tlr2/Pirb/Ccl3/Ccl19/Il12b/Junb/Fos/Ccl5	15
BP	GO:0051091	positive regulation of DNA-binding transcription factor activity	16/248	260/23355	2.10133801622666e-08	4.70782152137404e-07	2.9997393660167e-07	Il6/Il1b/Tnf/Sting1/Myd88/Il18rap/Csf3/Nod2/Icam1/Tlr2/Trim30b/Irak3/Trim30a/Clu/Cd40/Fosl1	16
BP	GO:0046209	nitric oxide metabolic process	10/248	84/23355	2.1086639725726e-08	4.70782152137404e-07	2.9997393660167e-07	Il6/Il1b/Tnf/Ptgs2/Zc3h12a/Icam1/Tlr2/Clu/Nos2/Mmp8	10
BP	GO:1903428	positive regulation of reactive oxygen species biosynthetic process	9/248	63/23355	2.13280842867682e-08	4.72746961780813e-07	3.0122587803728e-07	Il6/Il1b/Tnf/Ptgs2/Icam1/Tlr2/Cyba/Clu/Mmp8	9
BP	GO:0032740	positive regulation of interleukin-17 production	6/248	18/23355	2.25138931871761e-08	4.91952517089997e-07	3.13463313132388e-07	Il6/Arid5a/Myd88/Osm/Nod2/Il12b	6
BP	GO:0035872	nucleotide-binding domain, leucine rich repeat containing receptor signaling pathway	6/248	18/23355	2.25138931871761e-08	4.91952517089997e-07	3.13463313132388e-07	Tnfaip3/Lacc1/Nod2/Slc15a3/Nfkbia/Irgm2	6
BP	GO:0002683	negative regulation of immune system process	20/248	417/23355	2.40677547539045e-08	5.22202481667462e-07	3.32738047561392e-07	Tnfaip3/Il4ra/Cd300lf/Ccr1/Tnf/Parp14/Trex1/Zc3h12a/Fgr/Acod1/Lilrb4a/Samsn1/Cd274/Nod2/Ccl12/Slfn1/Irak3/Pglyrp3/Il12b/Fas	20
BP	GO:0034340	response to type I interferon	8/248	46/23355	2.65962421528176e-08	5.73028126383433e-07	3.65123236032424e-07	Myd88/Stat2/Trex1/Ifitm1/Isg15/Ifitm3/Ikbke/Irf7	8
BP	GO:0002705	positive regulation of leukocyte mediated immunity	13/248	166/23355	2.72660046370489e-08	5.83378890880191e-07	3.71718557369124e-07	Il6/Arid5a/Cxcl1/Il1b/Tnf/Il18rap/Ccl2/Nod2/H2-Q10/Il12b/Rsad2/Cd40/Cd177	13
BP	GO:0032102	negative regulation of response to external stimulus	19/248	380/23355	2.82636560817654e-08	6.00553961295994e-07	3.82662203938239e-07	Tnfaip3/Socs3/Ccr1/Tnf/Parp14/Trex1/Acod1/Mefv/Hamp/Nod2/Fpr2/Ccl12/Serpine1/Abcc8/Ier3/Irak3/Il12b/Zfp36/Fabp7	19
BP	GO:2001057	reactive nitrogen species metabolic process	10/248	87/23355	2.971572494415e-08	6.27083209266617e-07	3.99566164533812e-07	Il6/Il1b/Tnf/Ptgs2/Zc3h12a/Icam1/Tlr2/Clu/Nos2/Mmp8	10
BP	GO:0030098	lymphocyte differentiation	20/248	423/23355	3.04725959475685e-08	6.38680735472507e-07	4.06955900051667e-07	Il6/Tnfaip3/Xbp1/Il4ra/Il1b/Relb/Zc3h12a/Clec4d/Clec4e/Nfkbiz/Bcl3/Batf/Pglyrp3/Ccl19/Il12b/Fas/Bcl2a1d/Rsad2/Tnfsf8/Il1a	20
BP	GO:1903131	mononuclear cell differentiation	21/248	468/23355	3.33697551891496e-08	6.9467713336331e-07	4.42635799628478e-07	Il6/Tnfaip3/Xbp1/Il4ra/Il1b/Relb/Zc3h12a/Clec4d/Clec4e/Nfkbiz/Bcl3/Batf/Pirb/Pglyrp3/Ccl19/Il12b/Fas/Bcl2a1d/Rsad2/Tnfsf8/Il1a	21
BP	GO:0043367	CD4-positive, alpha-beta T cell differentiation	10/248	89/23355	3.70746356538816e-08	7.66623841943685e-07	4.8847895086181e-07	Il6/Il4ra/Relb/Zc3h12a/Nfkbiz/Bcl3/Batf/Ccl19/Il12b/Rsad2	10
BP	GO:0045429	positive regulation of nitric oxide biosynthetic process	8/248	48/23355	3.77647273747308e-08	7.70550496963879e-07	4.90980944955546e-07	Il6/Il1b/Tnf/Ptgs2/Icam1/Tlr2/Clu/Mmp8	8
BP	GO:1902622	regulation of neutrophil migration	8/248	48/23355	3.77647273747308e-08	7.70550496963879e-07	4.90980944955546e-07	Cxcr2/Il1b/Myd88/C5ar1/Nod2/Sell/Ccl19/Il1a	8
BP	GO:0046631	alpha-beta T cell activation	13/248	171/23355	3.88233008138113e-08	7.86938090837845e-07	5.01422825607742e-07	Il6/Il4ra/Relb/Zc3h12a/Lilrb4a/Nfkbiz/Cd274/Bcl3/Batf/Ccl19/Il12b/Rsad2/Tnfsf8	13
BP	GO:0009636	response to toxic substance	11/248	115/23355	4.17475076516222e-08	8.35221240744467e-07	5.32187982025122e-07	Lcn2/Slc6a14/Slc7a11/Gch1/Pim1/Mt1/Mt2/Ccl4/Fas/Ccl5/Gstm5	11
BP	GO:0032649	regulation of interferon-gamma production	11/248	115/23355	4.17475076516222e-08	8.35221240744467e-07	5.32187982025122e-07	Arid5a/Il1b/Tnf/Zc3h12a/Cd274/Bcl3/Nod2/Cd14/Isg15/Pglyrp3/Il12b	11
BP	GO:0032722	positive regulation of chemokine production	9/248	68/23355	4.24066960157834e-08	8.37532246311722e-07	5.33660513289042e-07	Il6/Il4ra/Il1b/Tnf/Myd88/Nod2/Tlr2/Il1a/Ccl5	9
BP	GO:0042093	T-helper cell differentiation	9/248	68/23355	4.24066960157834e-08	8.37532246311722e-07	5.33660513289042e-07	Il6/Il4ra/Relb/Zc3h12a/Nfkbiz/Bcl3/Batf/Ccl19/Il12b	9
BP	GO:0042088	T-helper 1 type immune response	8/248	49/23355	4.47223764832468e-08	8.72086341423313e-07	5.55677762433413e-07	Il4ra/Arid5a/Il1b/Relb/Il18rap/Bcl3/Ccl19/Il12b	8
BP	GO:1904407	positive regulation of nitric oxide metabolic process	8/248	49/23355	4.47223764832468e-08	8.72086341423313e-07	5.55677762433413e-07	Il6/Il1b/Tnf/Ptgs2/Icam1/Tlr2/Clu/Mmp8	8
BP	GO:0002755	MyD88-dependent toll-like receptor signaling pathway	6/248	20/23355	4.61771003105575e-08	8.94790226772501e-07	5.70144270633497e-07	Cd300lf/Tnip1/Myd88/Tlr2/Irak3/Irf7	6
BP	GO:0002449	lymphocyte mediated immunity	20/248	435/23355	4.8240833996315e-08	9.18973886223042e-07	5.85553664328387e-07	Il6/Il4ra/Arid5a/C9/Il1b/Tnf/Myd88/Trex1/Il18rap/Bcl3/Nod2/Batf/Icam1/Pirb/H2-Q10/Il12b/Fas/Rsad2/Cd40/Irf7	20
BP	GO:0002294	CD4-positive, alpha-beta T cell differentiation involved in immune response	9/248	69/23355	4.83199511743372e-08	9.18973886223042e-07	5.85553664328387e-07	Il6/Il4ra/Relb/Zc3h12a/Nfkbiz/Bcl3/Batf/Ccl19/Il12b	9
BP	GO:0045428	regulation of nitric oxide biosynthetic process	9/248	69/23355	4.83199511743372e-08	9.18973886223042e-07	5.85553664328387e-07	Il6/Il1b/Tnf/Ptgs2/Zc3h12a/Icam1/Tlr2/Clu/Mmp8	9
BP	GO:1903706	regulation of hemopoiesis	19/248	396/23355	5.42401175889565e-08	1.02456036393035e-06	6.52831472601208e-07	Il6/Xbp1/Il4ra/Csf3r/Ccr1/Tnf/Zc3h12a/Csf3/Nfkbiz/Nfkbia/Isg15/Ccl3/Pglyrp3/Ccl19/Il12b/Fas/Zfp36/Fos/Ccl5	19
BP	GO:0002293	alpha-beta T cell differentiation involved in immune response	9/248	70/23355	5.49400638876005e-08	1.02456036393035e-06	6.52831472601208e-07	Il6/Il4ra/Relb/Zc3h12a/Nfkbiz/Bcl3/Batf/Ccl19/Il12b	9
BP	GO:0032677	regulation of interleukin-8 production	9/248	70/23355	5.49400638876005e-08	1.02456036393035e-06	6.52831472601208e-07	Il6/Il1b/Tnf/Myd88/Bcl3/Nod2/Tlr2/Serpine1/Cd14	9
BP	GO:0050921	positive regulation of chemotaxis	12/248	146/23355	5.5201889130944e-08	1.02456036393035e-06	6.52831472601208e-07	Cxcr2/Il1b/Ccr1/Ccl2/Cxcl10/C5ar1/Fpr2/Ccl4/Serpine1/Sell/Ccl19/Ccl5	12
BP	GO:0051092	positive regulation of NF-kappaB transcription factor activity	12/248	147/23355	5.95493901104465e-08	1.09863276006159e-06	7.00029073784953e-07	Il1b/Tnf/Myd88/Il18rap/Nod2/Icam1/Tlr2/Trim30b/Irak3/Trim30a/Clu/Cd40	12
BP	GO:0045071	negative regulation of viral genome replication	8/248	51/23355	6.20013174565552e-08	1.12977854818983e-06	7.19874610900093e-07	Tnf/Plscr1/Ifitm1/Isg15/Ifitm3/Rsad2/Oasl2/Ccl5	8
BP	GO:0002287	alpha-beta T cell activation involved in immune response	9/248	71/23355	6.23376673782118e-08	1.12977854818983e-06	7.19874610900093e-07	Il6/Il4ra/Relb/Zc3h12a/Nfkbiz/Bcl3/Batf/Ccl19/Il12b	9
BP	GO:0080164	regulation of nitric oxide metabolic process	9/248	71/23355	6.23376673782118e-08	1.12977854818983e-06	7.19874610900093e-07	Il6/Il1b/Tnf/Ptgs2/Zc3h12a/Icam1/Tlr2/Clu/Mmp8	9
BP	GO:1901222	regulation of NIK/NF-kappaB signaling	10/248	94/23355	6.29311362771022e-08	1.13386450801025e-06	7.22478111152944e-07	Litaf/Il1b/Tnf/Zc3h12a/Birc3/Nod2/Tlr2/Cd14/Ccl19/Mmp8	10
BP	GO:0090026	positive regulation of monocyte chemotaxis	6/248	21/23355	6.40748377566082e-08	1.14775915772157e-06	7.31331532534114e-07	Ccr1/Ccl2/Cxcl10/Fpr2/Serpine1/Ccl5	6
BP	GO:0010951	negative regulation of endopeptidase activity	13/248	179/23355	6.66762942440641e-08	1.18745469691307e-06	7.56624817555093e-07	Il6/Serpina3g/Serpina3f/Serpina3i/Serpina3m/Serpina3n/Tnf/Ptgs2/Timp1/Serpine1/Bcl2a1d/Plaur/Fetub	13
BP	GO:0032660	regulation of interleukin-17 production	7/248	35/23355	7.29942626095559e-08	1.29250185689679e-06	8.23558982255425e-07	Il6/Arid5a/Myd88/Osm/Nod2/Tlr2/Il12b	7
BP	GO:0043123	positive regulation of I-kappaB kinase/NF-kappaB signaling	11/248	122/23355	7.71358066362529e-08	1.35803097283597e-06	8.65312958656311e-07	Il1b/Tnf/Myd88/Clec4n/Nod2/Trim30b/Trim30a/Ccl19/Cd40/Il1a/Tnfsf10	11
BP	GO:0046632	alpha-beta T cell differentiation	11/248	123/23355	8.39260392176231e-08	1.46918253880396e-06	9.36136741273129e-07	Il6/Il4ra/Relb/Zc3h12a/Nfkbiz/Bcl3/Batf/Ccl19/Il12b/Rsad2/Tnfsf8	11
BP	GO:0032757	positive regulation of interleukin-8 production	8/248	53/23355	8.47363813464354e-08	1.47498751936931e-06	9.39835570687494e-07	Il6/Il1b/Tnf/Myd88/Nod2/Tlr2/Serpine1/Cd14	8
BP	GO:0010573	vascular endothelial growth factor production	7/248	36/23355	8.97976849170308e-08	1.55430711926613e-06	9.90376595921126e-07	Il6/Il1b/Tnf/Ptgs2/Ccl2/C5ar1/Il1a	7
BP	GO:0043903	regulation of biological process involved in symbiotic interaction	13/248	184/23355	9.21632476224695e-08	1.58634059175882e-06	1.01078774957898e-06	Cxcl1/Tnf/Plscr1/Ifitm1/Cxcl5/Trim30b/Isg15/Ifitm3/Trim30a/Rsad2/Zfp36/Oasl2/Ccl5	13
BP	GO:0060760	positive regulation of response to cytokine stimulus	8/248	54/23355	9.85675226076598e-08	1.68714742863444e-06	1.07502005651044e-06	Cd300lf/Irgm1/Parp14/Casp4/Tlr2/Irgm2/Ikbke/Irf7	8
BP	GO:0031348	negative regulation of defense response	14/248	220/23355	1.08114480037235e-07	1.84033543091006e-06	1.17262870177053e-06	Tnfaip3/Socs3/Ccr1/Parp14/Trex1/Acod1/Mefv/Hamp/Nod2/Fpr2/Ier3/Irak3/Il12b/Zfp36	14
BP	GO:0031649	heat generation	6/248	23/23355	1.1709452067964e-07	1.98224295721963e-06	1.26304963023441e-06	Il1b/Tnf/Ptgs2/Il1a/Il1rn/Ccl5	6
BP	GO:0071622	regulation of granulocyte chemotaxis	8/248	56/23355	1.32130321404936e-07	2.22455475545687e-06	1.41744635847113e-06	Cxcr2/Il1b/Ccl2/C5ar1/Nod2/Sell/Ccl19/Ccl5	8
BP	GO:0050920	regulation of chemotaxis	14/248	224/23355	1.35044857136129e-07	2.2612674175892e-06	1.44083900777392e-06	Cxcr2/Il1b/Ccr1/Ccl2/Cxcl10/C5ar1/Nod2/Fpr2/Ccl12/Ccl4/Serpine1/Sell/Ccl19/Ccl5	14
BP	GO:0045765	regulation of angiogenesis	16/248	298/23355	1.38583082099674e-07	2.29556169865105e-06	1.46269070806956e-06	Xbp1/Cxcr2/Il1b/Tnf/Hk2/Zc3h12a/Ccl2/Cxcl10/C5ar1/Serpine1/Chil1/Abcc8/Lrg1/Cd40/Il1a/Ccl5	16
BP	GO:0097193	intrinsic apoptotic signaling pathway	16/248	298/23355	1.38583082099674e-07	2.29556169865105e-06	1.46269070806956e-06	Xbp1/Tnf/Plscr1/Ptgs2/Bcl2a1a/Casp4/Bcl2a1b/Bcl3/Ier3/Clu/Bcl2a1d/Ikbke/S100a9/Ifi204/S100a8/Plaur	16
BP	GO:0052547	regulation of peptidase activity	19/248	422/23355	1.4611662572846e-07	2.40740814903414e-06	1.53395725856222e-06	Il6/Serpina3g/Serpina3f/Serpina3i/Serpina3m/Serpina3n/Tnf/Ptgs2/Timp1/Mefv/Xdh/Serpine1/Fas/Bcl2a1d/S100a9/Tnfsf10/S100a8/Plaur/Fetub	19
BP	GO:0035743	CD4-positive, alpha-beta T cell cytokine production	6/248	24/23355	1.5474261656759e-07	2.53596809385502e-06	1.61587334769628e-06	Il6/Arid5a/Il1b/Il18rap/Il12b/Rsad2	6
BP	GO:1903409	reactive oxygen species biosynthetic process	11/248	131/23355	1.60367459534203e-07	2.61424414193058e-06	1.6657494404416e-06	Il6/Il1b/Tnf/Ptgs2/Zc3h12a/Icam1/Tlr2/Cyba/Clu/Nos2/Mmp8	11
BP	GO:1901342	regulation of vasculature development	16/248	302/23355	1.66120146928257e-07	2.6937693299261e-06	1.71642146272132e-06	Xbp1/Cxcr2/Il1b/Tnf/Hk2/Zc3h12a/Ccl2/Cxcl10/C5ar1/Serpine1/Chil1/Abcc8/Lrg1/Cd40/Il1a/Ccl5	16
BP	GO:0043547	positive regulation of GTPase activity	14/248	228/23355	1.6788592134499e-07	2.70814933855453e-06	1.72558414609207e-06	Ccl20/Rgs16/Ccl2/Ccl17/Ccl12/Icam1/Ccl4/Ccl7/Ccl3/Ccl19/Ccl22/Cd40/Ccl5/Ccl6	14
BP	GO:0038034	signal transduction in absence of ligand	9/248	80/23355	1.78653784480719e-07	2.85198088075178e-06	1.81723102294268e-06	Lcn2/Il1b/Tnf/Bcl2a1a/Bcl2a1b/Fas/Bcl2a1d/Clca3a2/Il1a	9
BP	GO:0097192	extrinsic apoptotic signaling pathway in absence of ligand	9/248	80/23355	1.78653784480719e-07	2.85198088075178e-06	1.81723102294268e-06	Lcn2/Il1b/Tnf/Bcl2a1a/Bcl2a1b/Fas/Bcl2a1d/Clca3a2/Il1a	9
BP	GO:0042092	type 2 immune response	7/248	40/23355	1.93428452773676e-07	3.04057685201885e-06	1.93740099045599e-06	Il6/Il4ra/Lilrb4a/Bcl3/Nod2/Batf/Rsad2	7
BP	GO:0060337	type I interferon signaling pathway	7/248	40/23355	1.93428452773676e-07	3.04057685201885e-06	1.93740099045599e-06	Myd88/Stat2/Trex1/Ifitm1/Ifitm3/Ikbke/Irf7	7
BP	GO:0071357	cellular response to type I interferon	7/248	40/23355	1.93428452773676e-07	3.04057685201885e-06	1.93740099045599e-06	Myd88/Stat2/Trex1/Ifitm1/Ifitm3/Ikbke/Irf7	7
BP	GO:0031331	positive regulation of cellular catabolic process	18/248	389/23355	2.10111381331056e-07	3.28605667959889e-06	2.09381633012246e-06	Il6/Tnfaip3/Xbp1/Irgm1/Il1b/Tnf/Sting1/Zc3h12a/Mefv/Hamp/Nod2/Dtx3l/Tlr2/Trim30b/Trim30a/Clu/Irgm2/Zfp36	18
BP	GO:0032494	response to peptidoglycan	5/248	14/23355	2.40090254488446e-07	3.73594986908536e-06	2.38048019468874e-06	Myd88/C5ar1/Nod2/Tlr2/Irak3	5
BP	GO:1903426	regulation of reactive oxygen species biosynthetic process	10/248	109/23355	2.5821550362717e-07	3.99779882751413e-06	2.54732565069914e-06	Il6/Il1b/Tnf/Ptgs2/Zc3h12a/Icam1/Tlr2/Cyba/Clu/Mmp8	10
BP	GO:1900017	positive regulation of cytokine production involved in inflammatory response	6/248	26/23355	2.60022400472631e-07	4.00564507928088e-06	2.55232514148135e-06	Il6/Tnf/Myd88/Gbp5/Nod2/Clec7a	6
BP	GO:0071675	regulation of mononuclear cell migration	10/248	110/23355	2.8141621734759e-07	4.31364858531306e-06	2.74857944673085e-06	Ccl20/Ccr1/Ccl2/Cxcl10/C5ar1/Fpr2/Ccl12/Ccl4/Serpine1/Ccl5	10
BP	GO:0032613	interleukin-10 production	8/248	62/23355	2.97714702271859e-07	4.54088612722573e-06	2.89337112942687e-06	Il6/Cd274/Bcl3/Nod2/Tlr2/Isg15/Il12b/Mmp8	8
BP	GO:0008630	intrinsic apoptotic signaling pathway in response to DNA damage	10/248	111/23355	3.06425607320621e-07	4.65072559682183e-06	2.96335886778822e-06	Tnf/Plscr1/Bcl2a1a/Bcl2a1b/Bcl3/Ier3/Clu/Bcl2a1d/Ikbke/Ifi204	10
BP	GO:0032620	interleukin-17 production	7/248	43/23355	3.25384152080435e-07	4.91425770862657e-06	3.13127679891646e-06	Il6/Arid5a/Myd88/Osm/Nod2/Tlr2/Il12b	7
BP	GO:0006925	inflammatory cell apoptotic process	6/248	27/23355	3.31353586943019e-07	4.98000195790947e-06	3.17316785442224e-06	Il6/Cxcr2/Slc7a11/Nod2/Fas/Ccl5	6
BP	GO:0002824	positive regulation of adaptive immune response based on somatic recombination of immune receptors built from immunoglobulin superfamily domains	11/248	141/23355	3.38640343318035e-07	5.06481018331488e-06	3.22720613330677e-06	Il6/Arid5a/Il1b/Tnf/Nfkbiz/Cd274/Nod2/H2-Q10/Il12b/Rsad2/Cd40	11
BP	GO:0045766	positive regulation of angiogenesis	12/248	175/23355	4.00560923936232e-07	5.93330868580543e-06	3.78059778917547e-06	Xbp1/Cxcr2/Il1b/Hk2/Zc3h12a/C5ar1/Serpine1/Chil1/Lrg1/Cd40/Il1a/Ccl5	12
BP	GO:1904018	positive regulation of vasculature development	12/248	175/23355	4.00560923936232e-07	5.93330868580543e-06	3.78059778917547e-06	Xbp1/Cxcr2/Il1b/Hk2/Zc3h12a/C5ar1/Serpine1/Chil1/Lrg1/Cd40/Il1a/Ccl5	12
BP	GO:0090025	regulation of monocyte chemotaxis	6/248	28/23355	4.17988255022534e-07	6.16182685992549e-06	3.92620546772614e-06	Ccr1/Ccl2/Cxcl10/Fpr2/Serpine1/Ccl5	6
BP	GO:0071677	positive regulation of mononuclear cell migration	8/248	65/23355	4.32417234845394e-07	6.34417857408885e-06	4.04239670670005e-06	Ccl20/Ccr1/Ccl2/Cxcl10/Fpr2/Ccl4/Serpine1/Ccl5	8
BP	GO:0035821	modulation of process of other organism	11/248	145/23355	4.48868592832853e-07	6.55433239108066e-06	4.17630294653664e-06	Tnip1/Cxcl1/Irgm1/Zc3h12a/Cxcl5/Ccl4/Nos2/Irgm2/S100a9/Clec7a/Ccl5	11
BP	GO:0001776	leukocyte homeostasis	10/248	116/23355	4.63010760215373e-07	6.7289441142621e-06	4.28756240219301e-06	Il6/Tnfaip3/Cxcr2/Slc7a11/Bcl2a1a/Ccl2/Lilrb4a/Cxcl5/Pirb/Fas	10
BP	GO:0009896	positive regulation of catabolic process	19/248	457/23355	4.93136983391247e-07	7.13312228088466e-06	4.54509747479455e-06	Il6/Tnfaip3/Xbp1/Irgm1/Il1b/Tnf/Sting1/Zc3h12a/Mefv/Hamp/Nod2/Dtx3l/Tlr2/Trim30b/Ier3/Trim30a/Clu/Irgm2/Zfp36	19
BP	GO:0001774	microglial cell activation	7/248	46/23355	5.26014254287591e-07	7.57313045542087e-06	4.82546278527475e-06	Tnf/Ifngr2/C5ar1/Fpr2/Tlr2/Clu/Mmp8	7
BP	GO:0048525	negative regulation of viral process	9/248	91/23355	5.45612404496428e-07	7.81875264303951e-06	4.98196883420239e-06	Tnf/Plscr1/Ifitm1/Isg15/Ifitm3/Rsad2/Zfp36/Oasl2/Ccl5	9
BP	GO:0002821	positive regulation of adaptive immune response	11/248	148/23355	5.51226477463669e-07	7.8626332271554e-06	5.00992875472585e-06	Il6/Arid5a/Il1b/Tnf/Nfkbiz/Cd274/Nod2/H2-Q10/Il12b/Rsad2/Cd40	11
BP	GO:0001961	positive regulation of cytokine-mediated signaling pathway	7/248	48/23355	7.10635796968846e-07	1.00434352773441e-05	6.39949667477981e-06	Cd300lf/Irgm1/Parp14/Casp4/Irgm2/Ikbke/Irf7	7
BP	GO:0061756	leukocyte adhesion to vascular endothelial cell	7/248	48/23355	7.10635796968846e-07	1.00434352773441e-05	6.39949667477981e-06	Il6/Sele/Tnf/Selp/Icam1/Vcam1/Sell	7
BP	GO:0042509	regulation of tyrosine phosphorylation of STAT protein	8/248	71/23355	8.62861598814755e-07	1.21391624929144e-05	7.73485643734448e-06	Il6/Socs3/Tnf/Parp14/Osm/Il12b/Cd40/Ccl5	8
BP	GO:0010574	regulation of vascular endothelial growth factor production	6/248	32/23355	9.70279576418951e-07	1.35883244315763e-05	8.65823641158538e-06	Il6/Il1b/Ptgs2/Ccl2/C5ar1/Il1a	6
BP	GO:0044406	adhesion of symbiont to host	5/248	18/23355	9.92414626881188e-07	1.38354274453436e-05	8.8156860163535e-06	Icam1/Gbp2/Gbp7/Gbp3/Gbp6	5
BP	GO:0007259	receptor signaling pathway via JAK-STAT	12/248	191/23355	1.01869494841822e-06	1.41378339462907e-05	9.00837401043142e-06	Il6/Socs3/Tnf/Stat2/Parp14/Osm/Cxcl5/Bcl3/Hamp/Il12b/Cd40/Ccl5	12
BP	GO:0002437	inflammatory response to antigenic stimulus	8/248	73/23355	1.07046416255756e-06	1.47896864791024e-05	9.42372274330823e-06	Cxcr2/Tnf/Trex1/Lilrb4a/Nod2/Icam1/Il12b/Il1rn	8
BP	GO:0045672	positive regulation of osteoclast differentiation	6/248	33/23355	1.17540404508019e-06	1.61670529593396e-05	1.03013559402e-05	Ccr1/Tnf/Ccl3/Il12b/Fos/Ccl5	6
BP	GO:0009620	response to fungus	7/248	52/23355	1.2454260915771e-06	1.70540346139957e-05	1.08665247288481e-05	Cxcl1/Myd88/Clec4n/Hamp/Tlr2/Npy/Clec7a	7
BP	GO:0007260	tyrosine phosphorylation of STAT protein	8/248	75/23355	1.31921863883534e-06	1.79845691427066e-05	1.14594446270513e-05	Il6/Socs3/Tnf/Parp14/Osm/Il12b/Cd40/Ccl5	8
BP	GO:0048245	eosinophil chemotaxis	5/248	19/23355	1.33520087593893e-06	1.80795688439687e-05	1.15199767314104e-05	Ccl2/Ccl12/Ccl4/Ccl7/Ccl5	5
BP	GO:0097696	receptor signaling pathway via STAT	12/248	196/23355	1.33792330296166e-06	1.80795688439687e-05	1.15199767314104e-05	Il6/Socs3/Tnf/Stat2/Parp14/Osm/Cxcl5/Bcl3/Hamp/Il12b/Cd40/Ccl5	12
BP	GO:0097191	extrinsic apoptotic signaling pathway	13/248	233/23355	1.37601932735023e-06	1.85131683299828e-05	1.1796258540603e-05	Tnfaip3/Lcn2/Il1b/Tnf/Bcl2a1a/Bcl2a1b/Icam1/Serpine1/Fas/Bcl2a1d/Clca3a2/Il1a/Tnfsf10	13
BP	GO:0090022	regulation of neutrophil chemotaxis	6/248	34/23355	1.41464933204276e-06	1.89501504001032e-05	1.20746956716693e-05	Cxcr2/Il1b/C5ar1/Nod2/Sell/Ccl19	6
BP	GO:0010508	positive regulation of autophagy	10/248	132/23355	1.52728004761367e-06	2.03703455701199e-05	1.29796185408954e-05	Xbp1/Irgm1/Sting1/Zc3h12a/Mefv/Nod2/Tlr2/Trim30b/Trim30a/Irgm2	10
BP	GO:0034122	negative regulation of toll-like receptor signaling pathway	6/248	35/23355	1.6922331395117e-06	2.24731478570497e-05	1.43194864119297e-05	Tnfaip3/Cd300lf/Acod1/Nod2/Irak3/Trim30a	6
BP	GO:0050870	positive regulation of T cell activation	12/248	201/23355	1.74271597128353e-06	2.30442399464573e-05	1.46833760399538e-05	Il6/Xbp1/Il4ra/Il1b/Ccl2/Nfkbiz/Cd274/Vcam1/Ccl19/Il12b/Il1a/Ccl5	12
BP	GO:0002456	T cell mediated immunity	10/248	134/23355	1.75188914860797e-06	2.30665404566716e-05	1.46975855247587e-05	Il6/Arid5a/Il1b/Trex1/Il18rap/Nod2/Icam1/H2-Q10/Il12b/Rsad2	10
BP	GO:0042531	positive regulation of tyrosine phosphorylation of STAT protein	7/248	55/23355	1.83862821090323e-06	2.40034471092917e-05	1.52945656259345e-05	Il6/Tnf/Parp14/Osm/Il12b/Cd40/Ccl5	7
BP	GO:2000351	regulation of endothelial cell apoptotic process	7/248	55/23355	1.83862821090323e-06	2.40034471092917e-05	1.52945656259345e-05	Tnfaip3/Xbp1/Tnf/Ccl12/Icam1/Serpine1/Cd40	7
BP	GO:0002675	positive regulation of acute inflammatory response	6/248	36/23355	2.01272023043064e-06	2.60554244956168e-05	1.66020487826322e-05	Il6/C2cd4b/Il1b/Tnf/Ptgs2/Ccl5	6
BP	GO:1902624	positive regulation of neutrophil migration	6/248	36/23355	2.01272023043064e-06	2.60554244956168e-05	1.66020487826322e-05	Cxcr2/Il1b/C5ar1/Sell/Ccl19/Il1a	6
BP	GO:0016032	viral process	15/248	322/23355	2.03992209205224e-06	2.62970709858283e-05	1.67560215885375e-05	Tnf/Plscr1/Zc3h12a/Ifitm1/Icam1/Ccl4/Vcam1/Trim30b/Isg15/Ifitm3/Trim30a/Rsad2/Zfp36/Oasl2/Ccl5	15
BP	GO:0050863	regulation of T cell activation	15/248	323/23355	2.11927365392993e-06	2.72061755323255e-05	1.73352866867514e-05	Il6/Xbp1/Il4ra/Il1b/Trex1/Zc3h12a/Ccl2/Nfkbiz/Cd274/Vcam1/Slfn1/Ccl19/Il12b/Il1a/Ccl5	15
BP	GO:0043491	protein kinase B signaling	12/248	206/23355	2.25222693111549e-06	2.87929924264183e-05	1.83463779276278e-05	Il6/Il1b/Tnf/Osm/Csf3/Xdh/Fpr2/Ccl12/Chil1/Ccl19/Cd40/Ccl5	12
BP	GO:0050671	positive regulation of lymphocyte proliferation	10/248	138/23355	2.28877956537358e-06	2.9006548215151e-05	1.84824518427908e-05	Il6/Il1b/Myd88/Cd274/Vcam1/Ccl19/Il12b/Cd40/Il1a/Ccl5	10
BP	GO:0010466	negative regulation of peptidase activity	13/248	244/23355	2.29694691293828e-06	2.9006548215151e-05	1.84824518427908e-05	Il6/Serpina3g/Serpina3f/Serpina3i/Serpina3m/Serpina3n/Tnf/Ptgs2/Timp1/Serpine1/Bcl2a1d/Plaur/Fetub	13
BP	GO:0050792	regulation of viral process	11/248	171/23355	2.2971755159029e-06	2.9006548215151e-05	1.84824518427908e-05	Tnf/Plscr1/Ifitm1/Trim30b/Isg15/Ifitm3/Trim30a/Rsad2/Zfp36/Oasl2/Ccl5	11
BP	GO:0002702	positive regulation of production of molecular mediator of immune response	9/248	108/23355	2.32847687994631e-06	2.9281784763733e-05	1.86578276309339e-05	Il6/Xbp1/Il4ra/Arid5a/Il1b/Nod2/Tlr2/Rsad2/Cd40	9
BP	GO:0032621	interleukin-18 production	4/248	10/23355	2.47858850583311e-06	3.09171303096024e-05	1.96998404576124e-05	Tnf/Gbp5/Nod2/Tlr2	4
BP	GO:0035744	T-helper 1 cell cytokine production	4/248	10/23355	2.47858850583311e-06	3.09171303096024e-05	1.96998404576124e-05	Arid5a/Il1b/Il18rap/Il12b	4
BP	GO:0032946	positive regulation of mononuclear cell proliferation	10/248	140/23355	2.60720218473511e-06	3.23902819805197e-05	2.06385062586205e-05	Il6/Il1b/Myd88/Cd274/Vcam1/Ccl19/Il12b/Cd40/Il1a/Ccl5	10
BP	GO:0032653	regulation of interleukin-10 production	7/248	58/23355	2.65151044886099e-06	3.26772147717629e-05	2.08213346826347e-05	Il6/Cd274/Bcl3/Nod2/Tlr2/Il12b/Mmp8	7
BP	GO:0072577	endothelial cell apoptotic process	7/248	58/23355	2.65151044886099e-06	3.26772147717629e-05	2.08213346826347e-05	Tnfaip3/Xbp1/Tnf/Ccl12/Icam1/Serpine1/Cd40	7
BP	GO:0032733	positive regulation of interleukin-10 production	6/248	38/23355	2.80248221449561e-06	3.4400190051239e-05	2.19191836025763e-05	Il6/Cd274/Bcl3/Nod2/Tlr2/Il12b	6
BP	GO:0002718	regulation of cytokine production involved in immune response	8/248	83/23355	2.86710181347028e-06	3.48006001255025e-05	2.21743177143655e-05	Il6/Arid5a/Il1b/Tnf/Nod2/Tlr2/Irak3/Rsad2	8
BP	GO:0045069	regulation of viral genome replication	8/248	83/23355	2.86710181347028e-06	3.48006001255025e-05	2.21743177143655e-05	Tnf/Plscr1/Ifitm1/Isg15/Ifitm3/Rsad2/Oasl2/Ccl5	8
BP	GO:0002253	activation of immune response	17/248	420/23355	2.86898813108654e-06	3.48006001255025e-05	2.21743177143655e-05	C9/Il1b/Plscr1/Sting1/Trex1/Zc3h12a/C5ar1/Nfkbiz/Nod2/Fpr2/Fpr1/Tlr2/Bcl2a1d/Ifi211/Ifi204/Cfb/Ifi205	17
BP	GO:0030316	osteoclast differentiation	9/248	111/23355	2.92623153294477e-06	3.53557621686386e-05	2.25280570028565e-05	Cd300lf/Ccr1/Tnf/Sbno2/Ccl3/Il12b/Junb/Fos/Ccl5	9
BP	GO:0032655	regulation of interleukin-12 production	7/248	59/23355	2.9814296131923e-06	3.58819712431464e-05	2.28633479794558e-05	Mefv/Nod2/Tlr2/Irak3/Ccl19/Il12b/Cd40	7
BP	GO:0007204	positive regulation of cytosolic calcium ion concentration	15/248	333/23355	3.07893914219944e-06	3.69113287825543e-05	2.35192361261599e-05	Cxcl1/Cxcr2/Il1b/Ccr1/Cxcl2/Cxcl10/C5ar1/Lpar3/Fpr2/Fpr1/Cyba/Ccl3/Ccl19/Cxcl3/Ccrl2	15
BP	GO:0050678	regulation of epithelial cell proliferation	16/248	377/23355	3.09694158951112e-06	3.69832443305573e-05	2.35650594224327e-05	Il6/Tnfaip3/Xbp1/Tnf/Ccl2/C5ar1/Xdh/Nod2/Ccl12/Cxadr/Cyba/Lrg1/Il12b/Zfp36/Gkn3/Ccl5	16
BP	GO:0050766	positive regulation of phagocytosis	8/248	84/23355	3.14012884351679e-06	3.7354196783302e-05	2.3801423666567e-05	Cd300lf/Il1b/Tnf/Ccl2/Nod2/Fpr2/Cyba/Clec7a	8
BP	GO:0050728	negative regulation of inflammatory response	10/248	144/23355	3.36127213157914e-06	3.98310747592128e-05	2.5379645851802e-05	Tnfaip3/Socs3/Acod1/Mefv/Hamp/Nod2/Fpr2/Ier3/Il12b/Zfp36	10
BP	GO:1902107	positive regulation of leukocyte differentiation	11/248	178/23355	3.39090938305292e-06	3.98755412564353e-05	2.54079791056396e-05	Il6/Xbp1/Il4ra/Ccr1/Tnf/Nfkbiz/Ccl3/Ccl19/Il12b/Fos/Ccl5	11
BP	GO:1903708	positive regulation of hemopoiesis	11/248	178/23355	3.39090938305292e-06	3.98755412564353e-05	2.54079791056396e-05	Il6/Xbp1/Il4ra/Ccr1/Tnf/Nfkbiz/Ccl3/Ccl19/Il12b/Fos/Ccl5	11
BP	GO:0002708	positive regulation of lymphocyte mediated immunity	10/248	145/23355	3.57700572704183e-06	4.19040100570946e-05	2.67004830135402e-05	Il6/Arid5a/Il1b/Tnf/Il18rap/Nod2/H2-Q10/Il12b/Rsad2/Cd40	10
BP	GO:0072677	eosinophil migration	5/248	23/23355	3.73193144766584e-06	4.33889841141828e-05	2.76466818267996e-05	Ccl2/Ccl12/Ccl4/Ccl7/Ccl5	5
BP	GO:1904996	positive regulation of leukocyte adhesion to vascular endothelial cell	5/248	23/23355	3.73193144766584e-06	4.33889841141828e-05	2.76466818267996e-05	Il6/Sele/Tnf/Selp/Icam1	5
BP	GO:0032479	regulation of type I interferon production	8/248	86/23355	3.75282178993088e-06	4.34678343412671e-05	2.76969237761025e-05	Relb/Sting1/Myd88/Trex1/Acod1/Tlr2/Cd14/Irf7	8
BP	GO:0031620	regulation of fever generation	4/248	11/23355	3.86242761861156e-06	4.45698108349895e-05	2.83990834169547e-05	Il1b/Tnf/Ptgs2/Ccl5	4
BP	GO:0032615	interleukin-12 production	7/248	62/23355	4.18326641421557e-06	4.80919545604409e-05	3.06433301748312e-05	Mefv/Nod2/Tlr2/Irak3/Ccl19/Il12b/Cd40	7
BP	GO:0019079	viral genome replication	9/248	116/23355	4.21646973998032e-06	4.82934694010385e-05	3.07717318139828e-05	Tnf/Plscr1/Zc3h12a/Ifitm1/Isg15/Ifitm3/Rsad2/Oasl2/Ccl5	9
BP	GO:0006874	cellular calcium ion homeostasis	18/248	480/23355	4.23648276657468e-06	4.8342975569691e-05	3.08032762559913e-05	Cxcl1/Cxcr2/Il1b/Ccr1/Cxcl2/Ccl2/Cxcl10/C5ar1/Lpar3/Fpr2/Fpr1/Cyba/Ccl3/Ccl19/Cxcl3/Cd40/Ccl5/Ccrl2	18
BP	GO:0045861	negative regulation of proteolysis	15/248	342/23355	4.2573750428468e-06	4.84021125719963e-05	3.08409572923258e-05	Il6/Serpina3g/Serpina3f/Serpina3i/Serpina3m/Serpina3n/Tnf/Ptgs2/Timp1/Serpine1/Bcl2a1d/Plat/Il1r2/Plaur/Fetub	15
BP	GO:0002369	T cell cytokine production	6/248	41/23355	4.44450919095209e-06	5.03438706519242e-05	3.20782106854708e-05	Il6/Arid5a/Il1b/Il18rap/Il12b/Rsad2	6
BP	GO:0032874	positive regulation of stress-activated MAPK cascade	9/248	117/23355	4.52604113768315e-06	5.10796071252813e-05	3.25470087595106e-05	Il1b/Tnf/Myd88/Zc3h12a/Xdh/Nod2/Ccl19/Il1a/Mmp8	9
BP	GO:1903556	negative regulation of tumor necrosis factor superfamily cytokine production	7/248	63/23355	4.66393516697244e-06	5.24437381366499e-05	3.34162085532217e-05	Tnfaip3/Zc3h12a/Cd274/Bcl3/Nod2/Irak3/Trim30a	7
BP	GO:0045637	regulation of myeloid cell differentiation	12/248	222/23355	4.87547157110325e-06	5.46230105838877e-05	3.48048018377323e-05	Csf3r/Ccr1/Tnf/Csf3/Nfkbia/Isg15/Ccl3/Il12b/Fas/Zfp36/Fos/Ccl5	12
BP	GO:2001233	regulation of apoptotic signaling pathway	16/248	391/23355	4.92308003956575e-06	5.49565565286307e-05	3.50173313264307e-05	Tnfaip3/Xbp1/Il1b/Tnf/Plscr1/Ptgs2/Osm/Icam1/Serpine1/Ier3/Clu/Fas/S100a9/Tnfsf10/S100a8/Plaur	16
BP	GO:0070304	positive regulation of stress-activated protein kinase signaling cascade	9/248	119/23355	5.20408000493151e-06	5.78836479970902e-05	3.68824214675937e-05	Il1b/Tnf/Myd88/Zc3h12a/Xdh/Nod2/Ccl19/Il1a/Mmp8	9
BP	GO:0070665	positive regulation of leukocyte proliferation	10/248	152/23355	5.45304706329089e-06	6.04346690719397e-05	3.85078863045722e-05	Il6/Il1b/Myd88/Cd274/Vcam1/Ccl19/Il12b/Cd40/Il1a/Ccl5	10
BP	GO:0045785	positive regulation of cell adhesion	17/248	442/23355	5.64902312882037e-06	6.23822231537475e-05	3.97488328060743e-05	Il6/Xbp1/Il4ra/Sele/Il1b/Tnf/Ccl2/Nfkbiz/Cd274/Selp/Icam1/Vcam1/Ccl19/Il12b/Il1a/Ccl5/Plaur	17
BP	GO:1902105	regulation of leukocyte differentiation	14/248	307/23355	5.73174701544428e-06	6.29940367612593e-05	4.01386694544658e-05	Il6/Xbp1/Il4ra/Ccr1/Tnf/Zc3h12a/Nfkbiz/Ccl3/Pglyrp3/Ccl19/Il12b/Fas/Fos/Ccl5	14
BP	GO:0035457	cellular response to interferon-alpha	4/248	12/23355	5.74531786105611e-06	6.29940367612593e-05	4.01386694544658e-05	Ifit2/Ifit1/Ifit3/Ifi204	4
BP	GO:1903900	regulation of viral life cycle	10/248	153/23355	5.78067035394328e-06	6.31568984414867e-05	4.02424419936701e-05	Tnf/Plscr1/Ifitm1/Trim30b/Isg15/Ifitm3/Trim30a/Rsad2/Oasl2/Ccl5	10
BP	GO:0050673	epithelial cell proliferation	17/248	443/23355	5.8194548548822e-06	6.33559731727634e-05	4.03692888389634e-05	Il6/Tnfaip3/Xbp1/Tnf/Ccl2/C5ar1/Xdh/Nod2/Ccl12/Cxadr/Cyba/Lrg1/Il12b/Zfp36/Gkn3/Ccl5/Fabp7	17
BP	GO:1904019	epithelial cell apoptotic process	9/248	121/23355	5.96741765268345e-06	6.47380767180201e-05	4.12499404086532e-05	Tnfaip3/Xbp1/Tnf/Ccl12/Icam1/Serpine1/Fas/Zfp36/Cd40	9
BP	GO:0032606	type I interferon production	8/248	92/23355	6.23293306485461e-06	6.73812869221651e-05	4.29341465039847e-05	Relb/Sting1/Myd88/Trex1/Acod1/Tlr2/Cd14/Irf7	8
BP	GO:0055074	calcium ion homeostasis	18/248	496/23355	6.64518893416082e-06	7.15868080634598e-05	4.56138290843207e-05	Cxcl1/Cxcr2/Il1b/Ccr1/Cxcl2/Ccl2/Cxcl10/C5ar1/Lpar3/Fpr2/Fpr1/Cyba/Ccl3/Ccl19/Cxcl3/Cd40/Ccl5/Ccrl2	18
BP	GO:0002695	negative regulation of leukocyte activation	11/248	192/23355	7.00935950259127e-06	7.52468175173648e-05	4.79459214096193e-05	Tnfaip3/Il4ra/Cd300lf/Zc3h12a/Fgr/Lilrb4a/Samsn1/Cd274/Slfn1/Pglyrp3/Fas	11
BP	GO:1901224	positive regulation of NIK/NF-kappaB signaling	7/248	67/23355	7.07133001458385e-06	7.56484992185168e-05	4.82018657792357e-05	Il1b/Tnf/Nod2/Tlr2/Cd14/Ccl19/Mmp8	7
BP	GO:0010575	positive regulation of vascular endothelial growth factor production	5/248	26/23355	7.10810984560723e-06	7.57788457934805e-05	4.8284920277026e-05	Il6/Il1b/Ptgs2/C5ar1/Il1a	5
BP	GO:0042060	wound healing	15/248	357/23355	7.13483425712167e-06	7.58014632627306e-05	4.82993317224389e-05	Xbp1/C9/Tnf/Slc7a11/Timp1/Ccl2/Lilrb4a/Plek/Selp/Cxadr/Serpine1/Abcc8/Il1a/S100a9/Clec7a	15
BP	GO:0019058	viral life cycle	12/248	231/23355	7.30941249353401e-06	7.7389346709891e-05	4.93111025517849e-05	Tnf/Plscr1/Zc3h12a/Ifitm1/Icam1/Trim30b/Isg15/Ifitm3/Trim30a/Rsad2/Oasl2/Ccl5	12
BP	GO:1901652	response to peptide	16/248	406/23355	7.90056779022167e-06	8.33618128824416e-05	5.31166507886208e-05	Serpina3g/Tnfaip3/Xbp1/Socs3/Serpina3f/Serpina3i/Serpina3m/Il1b/Serpina3n/Stat2/Casp4/Nod2/Fpr2/Icam1/Nfkbia/Vcam1	16
BP	GO:0006909	phagocytosis	15/248	361/23355	8.14926533045414e-06	8.5692445334912e-05	5.46016879514891e-05	Cd300lf/Hck/Il1b/Tnf/Plscr1/Myd88/Trex1/Rab20/Fgr/Ccl2/Nod2/Fpr2/Tlr2/Cyba/Clec7a	15
BP	GO:0031652	positive regulation of heat generation	4/248	13/23355	8.22959618633428e-06	8.62428090139317e-05	5.49523698084978e-05	Il1b/Tnf/Ptgs2/Ccl5	4
BP	GO:0018108	peptidyl-tyrosine phosphorylation	14/248	318/23355	8.55359448574659e-06	8.88145957913276e-05	5.65910661783857e-05	Il6/Socs3/Hck/Tnf/Parp14/Fgr/Osm/Csf3/Samsn1/Nod2/Icam1/Il12b/Cd40/Ccl5	14
BP	GO:0043087	regulation of GTPase activity	14/248	318/23355	8.55359448574659e-06	8.88145957913276e-05	5.65910661783857e-05	Ccl20/Rgs16/Ccl2/Ccl17/Ccl12/Icam1/Ccl4/Ccl7/Ccl3/Ccl19/Ccl22/Cd40/Ccl5/Ccl6	14
BP	GO:1904035	regulation of epithelial cell apoptotic process	8/248	96/23355	8.56148489127695e-06	8.88145957913276e-05	5.65910661783857e-05	Tnfaip3/Xbp1/Tnf/Ccl12/Icam1/Serpine1/Zfp36/Cd40	8
BP	GO:0090023	positive regulation of neutrophil chemotaxis	5/248	27/23355	8.64828172257637e-06	8.94139462659658e-05	5.69729615422287e-05	Cxcr2/Il1b/C5ar1/Sell/Ccl19	5
BP	GO:0002753	cytoplasmic pattern recognition receptor signaling pathway	6/248	46/23355	8.85700835836554e-06	9.0961475840414e-05	5.79590196082517e-05	Tnfaip3/Lacc1/Nod2/Slc15a3/Nfkbia/Irgm2	6
BP	GO:0050691	regulation of defense response to virus by host	6/248	46/23355	8.85700835836554e-06	9.0961475840414e-05	5.79590196082517e-05	Il1b/Sting1/Zc3h12a/Dtx3l/Il12b/Ccl5	6
BP	GO:0018212	peptidyl-tyrosine modification	14/248	321/23355	9.51102940235293e-06	9.73537594307288e-05	6.20320679677853e-05	Il6/Socs3/Hck/Tnf/Parp14/Fgr/Osm/Csf3/Samsn1/Nod2/Icam1/Il12b/Cd40/Ccl5	14
BP	GO:0051251	positive regulation of lymphocyte activation	16/248	417/23355	1.10154350128363e-05	0.000112379322101155	7.16060867861268e-05	Il6/Xbp1/Il4ra/Il1b/Myd88/Ccl2/Nfkbiz/Cd274/Nod2/Vcam1/Ccl19/Il12b/Cd40/Il1a/Clec7a/Ccl5	16
BP	GO:0002756	MyD88-independent toll-like receptor signaling pathway	4/248	14/23355	1.14253985590726e-05	0.000115794911054285	7.37824387557841e-05	Cd300lf/Tnip3/Cd40/Irf7	4
BP	GO:0070943	neutrophil-mediated killing of symbiont cell	4/248	14/23355	1.14253985590726e-05	0.000115794911054285	7.37824387557841e-05	Cxcl1/Myd88/Trem1/Cxcl5	4
BP	GO:0042102	positive regulation of T cell proliferation	8/248	100/23355	1.15850182555663e-05	0.000117027676214425	7.45679345871653e-05	Il6/Il1b/Cd274/Vcam1/Ccl19/Il12b/Il1a/Ccl5	8
BP	GO:0071624	positive regulation of granulocyte chemotaxis	5/248	29/23355	1.2503124613381e-05	0.000125479240826797	7.99531198489818e-05	Cxcr2/Il1b/C5ar1/Sell/Ccl19	5
BP	GO:1904994	regulation of leukocyte adhesion to vascular endothelial cell	5/248	29/23355	1.2503124613381e-05	0.000125479240826797	7.99531198489818e-05	Il6/Sele/Tnf/Selp/Icam1	5
BP	GO:0051480	regulation of cytosolic calcium ion concentration	15/248	377/23355	1.3612174676938e-05	0.000136165942141707	8.6762494095999e-05	Cxcl1/Cxcr2/Il1b/Ccr1/Cxcl2/Cxcl10/C5ar1/Lpar3/Fpr2/Fpr1/Cyba/Ccl3/Ccl19/Cxcl3/Ccrl2	15
BP	GO:0002825	regulation of T-helper 1 type immune response	5/248	30/23355	1.48743149961177e-05	0.000148309917485562	9.45004171955698e-05	Il4ra/Arid5a/Il1b/Ccl19/Il12b	5
BP	GO:0070663	regulation of leukocyte proliferation	12/248	252/23355	1.74994262388386e-05	0.000173921716909232	0.000110819796045617	Il6/Il1b/Myd88/Cd274/Ccl12/Vcam1/Slfn1/Ccl19/Il12b/Cd40/Il1a/Ccl5	12
BP	GO:0050679	positive regulation of epithelial cell proliferation	11/248	212/23355	1.78059131430296e-05	0.000176398772970014	0.000112398131703335	Il6/Tnfaip3/Xbp1/Tnf/Ccl2/C5ar1/Nod2/Cxadr/Cyba/Lrg1/Ccl5	11
BP	GO:0014068	positive regulation of phosphatidylinositol 3-kinase signaling	7/248	77/23355	1.78701680363656e-05	0.000176467909359111	0.00011244218416944	Tnf/Fgr/Osm/Csf3/Selp/Fpr2/Ccl5	7
BP	GO:0071887	leukocyte apoptotic process	9/248	139/23355	1.83467906929532e-05	0.000180595725638942	0.000115072354606886	Il6/Cxcr2/Slc7a11/Bcl2a1a/Cd274/Nod2/Ccl19/Fas/Ccl5	9
BP	GO:0050866	negative regulation of cell activation	11/248	213/23355	1.86020886517044e-05	0.000182525589604781	0.000116302029284039	Tnfaip3/Il4ra/Cd300lf/Zc3h12a/Fgr/Lilrb4a/Samsn1/Cd274/Slfn1/Pglyrp3/Fas	11
BP	GO:0045639	positive regulation of myeloid cell differentiation	8/248	107/23355	1.90393679269225e-05	0.000186223151056661	0.000118658049068372	Ccr1/Tnf/Csf3/Isg15/Ccl3/Il12b/Fos/Ccl5	8
BP	GO:0042063	gliogenesis	14/248	343/23355	1.99479470060503e-05	0.00019449248330899	0.000123927119141518	Il6/Il1b/Tnf/Ccl2/C5ar1/Fpr2/Ccl12/Tlr2/Abcc8/Ccl3/Clu/Fas/S100a9/S100a8	14
BP	GO:0001960	negative regulation of cytokine-mediated signaling pathway	6/248	53/23355	2.04020928211504e-05	0.000195468882011201	0.000124549262867794	Il6/Parp14/Trex1/Irak3/Il1r2/Il1rn	6
BP	GO:0002720	positive regulation of cytokine production involved in immune response	6/248	53/23355	2.04020928211504e-05	0.000195468882011201	0.000124549262867794	Il6/Arid5a/Il1b/Nod2/Tlr2/Rsad2	6
BP	GO:0002830	positive regulation of type 2 immune response	4/248	16/23355	2.04287504081813e-05	0.000195468882011201	0.000124549262867794	Il6/Il4ra/Nod2/Rsad2	4
BP	GO:0031650	regulation of heat generation	4/248	16/23355	2.04287504081813e-05	0.000195468882011201	0.000124549262867794	Il1b/Tnf/Ptgs2/Ccl5	4
BP	GO:0034134	toll-like receptor 2 signaling pathway	4/248	16/23355	2.04287504081813e-05	0.000195468882011201	0.000124549262867794	Acod1/Nod2/Tlr2/Cyba	4
BP	GO:0070942	neutrophil mediated cytotoxicity	4/248	16/23355	2.04287504081813e-05	0.000195468882011201	0.000124549262867794	Cxcl1/Myd88/Trem1/Cxcl5	4
BP	GO:0034113	heterotypic cell-cell adhesion	6/248	54/23355	2.27499584721483e-05	0.00021700502183495	0.000138271704580598	Tnfaip3/Il1b/Tnf/Cxadr/Vcam1/Il1rn	6
BP	GO:0070661	leukocyte proliferation	14/248	348/23355	2.34021939836751e-05	0.000222537529826244	0.000141796919361774	Il6/Il1b/Myd88/Lilrb4a/Cd274/Ccl12/Vcam1/Slfn1/Clu/Ccl19/Il12b/Cd40/Il1a/Ccl5	14
BP	GO:0010506	regulation of autophagy	12/248	260/23355	2.38309614944841e-05	0.000225917514967709	0.000143950585221742	Tnfaip3/Xbp1/Irgm1/Sting1/Zc3h12a/Mefv/Nod2/Tlr2/Iigp1/Trim30b/Trim30a/Irgm2	12
BP	GO:0032872	regulation of stress-activated MAPK cascade	10/248	180/23355	2.39531050739379e-05	0.000226037183877966	0.00014402683610325	Il1b/Tnf/Myd88/Zc3h12a/Xdh/Nod2/Ccl19/Fas/Il1a/Mmp8	10
BP	GO:0002230	positive regulation of defense response to virus by host	5/248	33/23355	2.41370443024508e-05	0.000226037183877966	0.00014402683610325	Sting1/Zc3h12a/Dtx3l/Il12b/Ccl5	5
BP	GO:0050901	leukocyte tethering or rolling	5/248	33/23355	2.41370443024508e-05	0.000226037183877966	0.00014402683610325	Sele/Tnf/Selp/Vcam1/Sell	5
BP	GO:0090322	regulation of superoxide metabolic process	5/248	33/23355	2.41370443024508e-05	0.000226037183877966	0.00014402683610325	Cxcl1/Gch1/Fpr2/Cyba/Cd177	5
BP	GO:0002637	regulation of immunoglobulin production	7/248	81/23355	2.4925850708011e-05	0.000232716806155703	0.000148282971516557	Il6/Tnfaip3/Xbp1/Il4ra/Tnf/Trex1/Cd40	7
BP	GO:0045064	T-helper 2 cell differentiation	4/248	17/23355	2.64920589164184e-05	0.00024584949855869	0.000156650887378314	Il6/Il4ra/Bcl3/Batf	4
BP	GO:0051709	regulation of killing of cells of other organism	4/248	17/23355	2.64920589164184e-05	0.00024584949855869	0.000156650887378314	Cxcl1/Cxcl5/Nos2/Clec7a	4
BP	GO:0050730	regulation of peptidyl-tyrosine phosphorylation	12/248	263/23355	2.66742401858352e-05	0.000246796798836511	0.000157254490110898	Il6/Socs3/Tnf/Parp14/Osm/Csf3/Samsn1/Nod2/Icam1/Il12b/Cd40/Ccl5	12
BP	GO:0070302	regulation of stress-activated protein kinase signaling cascade	10/248	183/23355	2.76034817475004e-05	0.000254629722347451	0.000162245488367754	Il1b/Tnf/Myd88/Zc3h12a/Xdh/Nod2/Ccl19/Fas/Il1a/Mmp8	10
BP	GO:0002673	regulation of acute inflammatory response	6/248	56/23355	2.80979034326485e-05	0.000257647739511875	0.00016416851473023	Il6/C2cd4b/Il1b/Tnf/Ptgs2/Ccl5	6
BP	GO:0014009	glial cell proliferation	6/248	56/23355	2.80979034326485e-05	0.000257647739511875	0.00016416851473023	Il6/Il1b/Tnf/Abcc8/Clu/Fas	6
BP	GO:0060761	negative regulation of response to cytokine stimulus	6/248	57/23355	3.1126759245825e-05	0.000284574318208863	0.000181325647332387	Il6/Parp14/Trex1/Irak3/Il1r2/Il1rn	6
BP	GO:0042326	negative regulation of phosphorylation	15/248	408/23355	3.40284600525784e-05	0.000310182501248503	0.000197642721887445	Il6/Tnfaip3/Xbp1/Socs3/Il1b/Tnf/Parp14/Zc3h12a/Birc3/Samsn1/Xdh/Slfn1/Ier3/Irak3/Kirrel2	15
BP	GO:0019724	B cell mediated immunity	12/248	271/23355	3.57451549364667e-05	0.000324869682475675	0.000207001130124236	Il4ra/C9/Tnf/Myd88/Trex1/Bcl3/Nod2/Batf/Pirb/Fas/Cd40/Irf7	12
BP	GO:0046330	positive regulation of JNK cascade	7/248	86/23355	3.68235097740181e-05	0.000333685981216911	0.000212618717425832	Il1b/Tnf/Myd88/Nod2/Ccl19/Il1a/Mmp8	7
BP	GO:0072538	T-helper 17 type immune response	5/248	36/23355	3.73574303720614e-05	0.000337531504329388	0.000215069015724324	Il6/Arid5a/Zc3h12a/Nfkbiz/Batf	5
BP	GO:0019932	second-messenger-mediated signaling	13/248	318/23355	3.88637485809702e-05	0.000350114647304004	0.000223086768554969	Ccl20/Cxcr2/Ccr1/Tnf/Mt1/Mt2/Selp/Fpr2/Ccl4/Vcam1/Nos2/Irgm2/Ccrl2	13
BP	GO:0050670	regulation of lymphocyte proliferation	11/248	232/23355	4.08029152260336e-05	0.000365447040149446	0.000232856294053099	Il6/Il1b/Myd88/Cd274/Vcam1/Slfn1/Ccl19/Il12b/Cd40/Il1a/Ccl5	11
BP	GO:2000116	regulation of cysteine-type endopeptidase activity	11/248	232/23355	4.08029152260336e-05	0.000365447040149446	0.000232856294053099	Il6/Tnf/Ptgs2/Mefv/Xdh/Fas/Bcl2a1d/S100a9/Tnfsf10/S100a8/Plaur	11
BP	GO:0072678	T cell migration	6/248	60/23355	4.1817882327496e-05	0.000373451870872508	0.00023795682849971	Ccl20/Cxcl16/Ccl2/Cxcl10/Icam1/Ccl5	6
BP	GO:0002726	positive regulation of T cell cytokine production	4/248	19/23355	4.24289970891406e-05	0.000376725475595511	0.000240042710666608	Il6/Arid5a/Il1b/Rsad2	4
BP	GO:0002922	positive regulation of humoral immune response	4/248	19/23355	4.24289970891406e-05	0.000376725475595511	0.000240042710666608	Il1b/Tnf/Acod1/Nod2	4
BP	GO:0002446	neutrophil mediated immunity	5/248	37/23355	4.28224919314943e-05	0.000378040394386631	0.000240880553316957	Cxcl1/Myd88/Trem1/Cxcl5/Cd177	5
BP	GO:0009595	detection of biotic stimulus	5/248	37/23355	4.28224919314943e-05	0.000378040394386631	0.000240880553316957	Trex1/Nod2/Tlr2/Pglyrp3/Clec7a	5
BP	GO:0019722	calcium-mediated signaling	10/248	193/23355	4.34185394990802e-05	0.000382207200561903	0.000243535567415893	Ccl20/Cxcr2/Ccr1/Tnf/Selp/Fpr2/Ccl4/Vcam1/Irgm2/Ccrl2	10
BP	GO:0032944	regulation of mononuclear cell proliferation	11/248	235/23355	4.58506340646576e-05	0.000402466676789772	0.000256444542002059	Il6/Il1b/Myd88/Cd274/Vcam1/Slfn1/Ccl19/Il12b/Cd40/Il1a/Ccl5	11
BP	GO:0050731	positive regulation of peptidyl-tyrosine phosphorylation	10/248	195/23355	4.73706612016778e-05	0.000414627861256731	0.00026419343044596	Il6/Tnf/Parp14/Osm/Csf3/Nod2/Icam1/Il12b/Cd40/Ccl5	10
BP	GO:0051403	stress-activated MAPK cascade	11/248	236/23355	4.76484416793517e-05	0.00041587775868012	0.000264989842647953	Il1b/Tnf/Myd88/Zc3h12a/Xdh/Nod2/Ccl19/Fas/Zfp36/Il1a/Mmp8	11
BP	GO:0014002	astrocyte development	5/248	38/23355	4.88861297674032e-05	0.000424276523417941	0.000270341384777486	Il1b/C5ar1/Fpr2/S100a9/S100a8	5
BP	GO:0045622	regulation of T-helper cell differentiation	5/248	38/23355	4.88861297674032e-05	0.000424276523417941	0.000270341384777486	Il6/Il4ra/Zc3h12a/Nfkbiz/Ccl19	5
BP	GO:0070997	neuron death	15/248	422/23355	4.99358866142339e-05	0.000432169850164198	0.000275370870891621	Il6/Il1b/Tnf/Slc7a11/Cxcl2/Csf3/C5ar1/Mt1/Fpr2/Ccl12/Ccl3/Clu/Fas/Fos/Ccl5	15
BP	GO:0032720	negative regulation of tumor necrosis factor production	6/248	62/23355	5.04486269843221e-05	0.000435384369015956	0.000277419104601978	Tnfaip3/Zc3h12a/Bcl3/Nod2/Irak3/Trim30a	6
BP	GO:0032695	negative regulation of interleukin-12 production	4/248	20/23355	5.25950274944722e-05	0.000452640446118628	0.000288414367177861	Mefv/Nod2/Tlr2/Irak3	4
BP	GO:0051702	biological process involved in interaction with symbiont	7/248	91/23355	5.30323996385383e-05	0.000455133212496759	0.000290002713167788	Cxcl1/Myd88/Trem1/Zc3h12a/Cxcl5/Ccl4/Ccl5	7
BP	GO:0006914	autophagy	15/248	426/23355	5.5542139550748e-05	0.000469485425503178	0.000299147685667137	Tnfaip3/Xbp1/Irgm1/Sting1/Hk2/Zc3h12a/Mefv/Nod2/Tlr2/Iigp1/Trim30b/Trim30a/Irgm2/S100a9/S100a8	15
BP	GO:0061919	process utilizing autophagic mechanism	15/248	426/23355	5.5542139550748e-05	0.000469485425503178	0.000299147685667137	Tnfaip3/Xbp1/Irgm1/Sting1/Hk2/Zc3h12a/Mefv/Nod2/Tlr2/Iigp1/Trim30b/Trim30a/Irgm2/S100a9/S100a8	15
BP	GO:0002218	activation of innate immune response	5/248	39/23355	5.55925096343761e-05	0.000469485425503178	0.000299147685667137	Sting1/Tlr2/Ifi211/Ifi204/Ifi205	5
BP	GO:0002691	regulation of cellular extravasation	5/248	39/23355	5.55925096343761e-05	0.000469485425503178	0.000299147685667137	Sele/Ccl2/Selp/Icam1/Il1a	5
BP	GO:0033028	myeloid cell apoptotic process	5/248	39/23355	5.55925096343761e-05	0.000469485425503178	0.000299147685667137	Il6/Cxcr2/Slc7a11/Nod2/Ccl5	5
BP	GO:0051250	negative regulation of lymphocyte activation	9/248	160/23355	5.56190134075495e-05	0.000469485425503178	0.000299147685667137	Tnfaip3/Il4ra/Zc3h12a/Fgr/Samsn1/Cd274/Slfn1/Pglyrp3/Fas	9
BP	GO:0002706	regulation of lymphocyte mediated immunity	10/248	199/23355	5.6202263212508e-05	0.000473112494420046	0.000301458788873533	Il6/Arid5a/Il1b/Tnf/Il18rap/Nod2/H2-Q10/Il12b/Rsad2/Cd40	10
BP	GO:0062197	cellular response to chemical stress	13/248	331/23355	5.8525643362958e-05	0.000491328357496659	0.000313065609843444	Il6/Tnfaip3/Xbp1/Lcn2/Relb/Tnf/Ptgs2/Slc7a11/Gch1/Trex1/Zc3h12a/Fas/Fos	13
BP	GO:1901214	regulation of neuron death	14/248	380/23355	6.07927161231118e-05	0.000508973799932901	0.000324308969020605	Il6/Il1b/Tnf/Slc7a11/Csf3/C5ar1/Mt1/Fpr2/Ccl12/Ccl3/Clu/Fas/Fos/Ccl5	14
BP	GO:0032735	positive regulation of interleukin-12 production	5/248	40/23355	6.29874509428042e-05	0.000523084464568139	0.000333300031233735	Nod2/Tlr2/Ccl19/Il12b/Cd40	5
BP	GO:0043551	regulation of phosphatidylinositol 3-kinase activity	5/248	40/23355	6.29874509428042e-05	0.000523084464568139	0.000333300031233735	Pik3r5/Fgr/Nod2/Fpr2/Ccl19	5
BP	GO:0060251	regulation of glial cell proliferation	5/248	40/23355	6.29874509428042e-05	0.000523084464568139	0.000333300031233735	Il6/Il1b/Tnf/Abcc8/Fas	5
BP	GO:0098543	detection of other organism	4/248	21/23355	6.44300043955931e-05	0.000533625923502211	0.000340016859642845	Nod2/Tlr2/Pglyrp3/Clec7a	4
BP	GO:0045824	negative regulation of innate immune response	6/248	65/23355	6.60097476572627e-05	0.000543786183240712	0.000346490794767225	Tnfaip3/Ccr1/Parp14/Trex1/Acod1/Irak3	6
BP	GO:2000514	regulation of CD4-positive, alpha-beta T cell activation	6/248	65/23355	6.60097476572627e-05	0.000543786183240712	0.000346490794767225	Il6/Il4ra/Zc3h12a/Nfkbiz/Cd274/Ccl19	6
BP	GO:0033002	muscle cell proliferation	11/248	245/23355	6.67494698847223e-05	0.000548413644572878	0.000349439330063178	Il6/Tnfaip3/Tnf/Myd88/Ptgs2/Pim1/Cxadr/Cyba/Il12b/Kcnk2/Ccl5	11
BP	GO:0031341	regulation of cell killing	8/248	128/23355	6.89975300309263e-05	0.000565376037301287	0.000360247462227541	Cxcl1/Il18rap/Ccl2/Cxcl5/H2-Q10/Il12b/Nos2/Clec7a	8
BP	GO:0031343	positive regulation of cell killing	7/248	95/23355	6.98461728139896e-05	0.000570811826100536	0.000363711049275696	Cxcl1/Il18rap/Ccl2/H2-Q10/Il12b/Nos2/Clec7a	7
BP	GO:0006801	superoxide metabolic process	6/248	66/23355	7.19717366789297e-05	0.000586626774359213	0.000373788050421064	Cxcl1/Gch1/Fpr2/Cyba/Nos2/Cd177	6
BP	GO:0045624	positive regulation of T-helper cell differentiation	4/248	22/23355	7.80930948539241e-05	0.000628501331036537	0.000400469766269715	Il6/Il4ra/Nfkbiz/Ccl19	4
BP	GO:0051770	positive regulation of nitric-oxide synthase biosynthetic process	4/248	22/23355	7.80930948539241e-05	0.000628501331036537	0.000400469766269715	Ccl20/Ccl2/Nod2/Tlr2	4
BP	GO:1901623	regulation of lymphocyte chemotaxis	4/248	22/23355	7.80930948539241e-05	0.000628501331036537	0.000400469766269715	Cxcl10/Ccl12/Ccl4/Ccl5	4
BP	GO:2000192	negative regulation of fatty acid transport	4/248	22/23355	7.80930948539241e-05	0.000628501331036537	0.000400469766269715	Il1b/Tnf/Cyp4f18/Il1rn	4
BP	GO:0043281	regulation of cysteine-type endopeptidase activity involved in apoptotic process	10/248	207/23355	7.81291820146036e-05	0.000628501331036537	0.000400469766269715	Il6/Tnf/Ptgs2/Xdh/Fas/Bcl2a1d/S100a9/Tnfsf10/S100a8/Plaur	10
BP	GO:0002763	positive regulation of myeloid leukocyte differentiation	6/248	68/23355	8.51821538719698e-05	0.000683453687707133	0.000435484421521995	Ccr1/Tnf/Ccl3/Il12b/Fos/Ccl5	6
BP	GO:0031098	stress-activated protein kinase signaling cascade	11/248	252/23355	8.58321913175112e-05	0.000686880471296759	0.000437667906513079	Il1b/Tnf/Myd88/Zc3h12a/Xdh/Nod2/Ccl19/Fas/Zfp36/Il1a/Mmp8	11
BP	GO:0002275	myeloid cell activation involved in immune response	7/248	99/23355	9.07803342102051e-05	0.000722724056076594	0.000460506795327166	Il4ra/Sbno2/Myd88/Trex1/Fgr/Lilrb4a/Cd177	7
BP	GO:0002709	regulation of T cell mediated immunity	7/248	99/23355	9.07803342102051e-05	0.000722724056076594	0.000460506795327166	Il6/Arid5a/Il1b/Nod2/H2-Q10/Il12b/Rsad2	7
BP	GO:0032930	positive regulation of superoxide anion generation	4/248	23/23355	9.37480766236624e-05	0.00074251368657456	0.000473116392648168	Cxcl1/Fpr2/Cyba/Cd177	4
BP	GO:1901739	regulation of myoblast fusion	4/248	23/23355	9.37480766236624e-05	0.00074251368657456	0.000473116392648168	Il4ra/Cxcl10/Cd53/Cxcl9	4
BP	GO:0014065	phosphatidylinositol 3-kinase signaling	8/248	135/23355	0.000100310710280444	0.000792454611215505	0.000504937853368495	Xbp1/Tnf/Fgr/Osm/Csf3/Selp/Fpr2/Ccl5	8
BP	GO:0002698	negative regulation of immune effector process	8/248	136/23355	0.000105617348365982	0.000832243095436294	0.000530290361293732	Tnfaip3/Il4ra/Tnf/Zc3h12a/Lilrb4a/Nod2/Irak3/Pglyrp3	8
BP	GO:0042098	T cell proliferation	10/248	215/23355	0.000106930645146065	0.000840442136977105	0.000535514643387246	Il6/Il1b/Lilrb4a/Cd274/Vcam1/Slfn1/Ccl19/Il12b/Il1a/Ccl5	10
BP	GO:0051873	killing by host of symbiont cells	4/248	24/23355	0.000111563032562489	0.000874620110241799	0.000557292234442323	Cxcl1/Myd88/Trem1/Cxcl5	4
BP	GO:0042129	regulation of T cell proliferation	9/248	176/23355	0.000115698391429372	0.000904737928918516	0.000576482767875444	Il6/Il1b/Cd274/Vcam1/Slfn1/Ccl19/Il12b/Il1a/Ccl5	9
BP	GO:0014066	regulation of phosphatidylinositol 3-kinase signaling	7/248	103/23355	0.00011656278145524	0.000909189695350876	0.000579319353535039	Tnf/Fgr/Osm/Csf3/Selp/Fpr2/Ccl5	7
BP	GO:0048872	homeostasis of number of cells	13/248	355/23355	0.000118141921785351	0.000919179952072386	0.00058568496578862	Il6/Tnfaip3/Cxcr2/Slc7a11/Bcl2a1a/Ccl2/Lilrb4a/Cxcl5/Hamp/Pirb/Isg15/Fas/Zfp36	13
BP	GO:0048246	macrophage chemotaxis	5/248	46/23355	0.000124587837023687	0.000966889485818589	0.000616084624285235	Ccl2/C5ar1/Ccl12/Ccl3/Ccl5	5
BP	GO:0002711	positive regulation of T cell mediated immunity	6/248	73/23355	0.000126759246746919	0.000981269445294617	0.000625247276336958	Il6/Arid5a/Il1b/H2-Q10/Il12b/Rsad2	6
BP	GO:0046634	regulation of alpha-beta T cell activation	7/248	105/23355	0.000131521083140251	0.00101449669102778	0.000646419080874909	Il6/Il4ra/Zc3h12a/Nfkbiz/Cd274/Ccl19/Il12b	7
BP	GO:0034114	regulation of heterotypic cell-cell adhesion	4/248	25/23355	0.000131710054012046	0.00101449669102778	0.000646419080874909	Tnfaip3/Il1b/Tnf/Il1rn	4
BP	GO:0061043	regulation of vascular wound healing	3/248	10/23355	0.000134338686823436	0.00103216332694017	0.000657675944154636	Xbp1/Tnf/Serpine1	3
BP	GO:0050688	regulation of defense response to virus	6/248	74/23355	0.000136731644841487	0.00104793581531498	0.000667725890624177	Il1b/Sting1/Zc3h12a/Dtx3l/Il12b/Ccl5	6
BP	GO:0045670	regulation of osteoclast differentiation	6/248	75/23355	0.000147315508337723	0.00112625082180776	0.00071762680697363	Ccr1/Tnf/Ccl3/Il12b/Fos/Ccl5	6
BP	GO:0001780	neutrophil homeostasis	4/248	26/23355	0.000154364952951398	0.00117431708652656	0.000748253768042515	Il6/Cxcr2/Slc7a11/Lilrb4a	4
BP	GO:0002313	mature B cell differentiation involved in immune response	4/248	26/23355	0.000154364952951398	0.00117431708652656	0.000748253768042515	Il6/Tnfaip3/Xbp1/Bcl3	4
BP	GO:0001909	leukocyte mediated cytotoxicity	8/248	145/23355	0.000164692469080752	0.0012497967912261	0.000796348080984193	Cxcl1/Myd88/Trem1/Il18rap/Ccl2/Cxcl5/H2-Q10/Il12b	8
BP	GO:0002444	myeloid leukocyte mediated immunity	7/248	109/23355	0.000166113974891193	0.00125748687135077	0.000801248061999417	Il4ra/Cxcl1/Myd88/Trem1/Fgr/Cxcl5/Cd177	7
BP	GO:0051701	biological process involved in interaction with host	8/248	146/23355	0.000172667550761967	0.00130340355226946	0.000830505346856813	Tnip1/Irgm1/Ifitm1/Trim30b/Ifitm3/Trim30a/Pglyrp3/Irgm2	8
BP	GO:0046651	lymphocyte proliferation	12/248	320/23355	0.000173025658188319	0.00130340355226946	0.000830505346856813	Il6/Il1b/Myd88/Lilrb4a/Cd274/Vcam1/Slfn1/Ccl19/Il12b/Cd40/Il1a/Ccl5	12
BP	GO:0032928	regulation of superoxide anion generation	4/248	27/23355	0.000179706982730324	0.00133738457437712	0.000852157444169982	Cxcl1/Fpr2/Cyba/Cd177	4
BP	GO:0051767	nitric-oxide synthase biosynthetic process	4/248	27/23355	0.000179706982730324	0.00133738457437712	0.000852157444169982	Ccl20/Ccl2/Nod2/Tlr2	4
BP	GO:0051769	regulation of nitric-oxide synthase biosynthetic process	4/248	27/23355	0.000179706982730324	0.00133738457437712	0.000852157444169982	Ccl20/Ccl2/Nod2/Tlr2	4
BP	GO:0051883	killing of cells in other organism involved in symbiotic interaction	4/248	27/23355	0.000179706982730324	0.00133738457437712	0.000852157444169982	Cxcl1/Myd88/Trem1/Cxcl5	4
BP	GO:0098581	detection of external biotic stimulus	4/248	27/23355	0.000179706982730324	0.00133738457437712	0.000852157444169982	Nod2/Tlr2/Pglyrp3/Clec7a	4
BP	GO:0032088	negative regulation of NF-kappaB transcription factor activity	6/248	78/23355	0.000183005587624637	0.00135406835031603	0.000862788046717364	Tnfaip3/Zc3h12a/Acod1/Nod2/Nfkbia/Irak3	6
BP	GO:0034135	regulation of toll-like receptor 2 signaling pathway	3/248	11/23355	0.000183267284025246	0.00135406835031603	0.000862788046717364	Acod1/Nod2/Cyba	3
BP	GO:0070944	neutrophil-mediated killing of bacterium	3/248	11/23355	0.000183267284025246	0.00135406835031603	0.000862788046717364	Myd88/Trem1/Cxcl5	3
BP	GO:2000106	regulation of leukocyte apoptotic process	7/248	111/23355	0.000185980872390091	0.00136150955893786	0.00086752945127833	Cxcr2/Slc7a11/Bcl2a1a/Cd274/Nod2/Ccl19/Ccl5	7
BP	GO:0032715	negative regulation of interleukin-6 production	5/248	50/23355	0.000186042039699071	0.00136150955893786	0.00086752945127833	Tnfaip3/Tnf/Zc3h12a/Irak3/Trim30a	5
BP	GO:0043370	regulation of CD4-positive, alpha-beta T cell differentiation	5/248	50/23355	0.000186042039699071	0.00136150955893786	0.00086752945127833	Il6/Il4ra/Zc3h12a/Nfkbiz/Ccl19	5
BP	GO:0098754	detoxification	5/248	50/23355	0.000186042039699071	0.00136150955893786	0.00086752945127833	Gch1/Pim1/Mt1/Mt2/Gstm5	5
BP	GO:0032943	mononuclear cell proliferation	12/248	323/23355	0.000188577851084659	0.00137679705969629	0.00087727037234445	Il6/Il1b/Myd88/Lilrb4a/Cd274/Vcam1/Slfn1/Ccl19/Il12b/Cd40/Il1a/Ccl5	12
BP	GO:0032729	positive regulation of interferon-gamma production	6/248	80/23355	0.000210362095634707	0.00153221185969393	0.000976297893141043	Arid5a/Il1b/Tnf/Bcl3/Cd14/Il12b	6
BP	GO:2001234	negative regulation of apoptotic signaling pathway	10/248	234/23355	0.000213063135613699	0.00154822528496653	0.000986501360276934	Tnfaip3/Xbp1/Il1b/Tnf/Ptgs2/Icam1/Serpine1/Ier3/Clu/Plaur	10
BP	GO:0043550	regulation of lipid kinase activity	5/248	52/23355	0.000224305993681364	0.00162608650948773	0.00103611313489968	Pik3r5/Fgr/Nod2/Fpr2/Ccl19	5
BP	GO:0001935	endothelial cell proliferation	8/248	152/23355	0.000227471663565913	0.00164516477804361	0.00104826946516044	Xbp1/Tnf/Ccl2/Xdh/Ccl12/Cyba/Lrg1/Il12b	8
BP	GO:0051817	modulation of process of other organism involved in symbiotic interaction	6/248	82/23355	0.000240843475604291	0.00173779566355227	0.00110729220264268	Tnip1/Irgm1/Zc3h12a/Ccl4/Irgm2/Ccl5	6
BP	GO:0071639	positive regulation of monocyte chemotactic protein-1 production	3/248	12/23355	0.000242441272746642	0.00174523729283272	0.00111203387523976	Il1b/Nod2/Il1a	3
BP	GO:0051353	positive regulation of oxidoreductase activity	5/248	53/23355	0.000245545983354303	0.00176346660772636	0.00112364926746602	Il1b/Tnf/Gch1/Nod2/Cyba	5
BP	GO:0008360	regulation of cell shape	8/248	154/23355	0.000248628818970455	0.0017814543982511	0.00113511076469988	Il6/Hck/Fgr/Ccl2/Ccl12/Icam1/Ccl3/Rnd1	8
BP	GO:0051897	positive regulation of protein kinase B signaling	7/248	117/23355	0.000257367272462631	0.00183978785720967	0.00117227979763782	Il6/Tnf/Osm/Csf3/Fpr2/Chil1/Ccl19	7
BP	GO:0035690	cellular response to drug	5/248	54/23355	0.000268280271607584	0.00191128308870887	0.00121783527577924	Il1b/Ccl4/Serpine1/Nos2/Cd69	5
BP	GO:0051051	negative regulation of transport	15/248	492/23355	0.00026860940519667	0.00191128308870887	0.00121783527577924	Il6/Cd300lf/Il1b/Tnf/Plscr1/Ptgs2/Osm/Hamp/Icam1/Cyp4f18/Tlr2/Abcc8/Il12b/Rsad2/Il1rn	15
BP	GO:2001235	positive regulation of apoptotic signaling pathway	8/248	156/23355	0.000271370926107436	0.00192523375525565	0.00122672439008244	Tnf/Plscr1/Osm/Clu/Fas/S100a9/Tnfsf10/S100a8	8
BP	GO:0002507	tolerance induction	4/248	30/23355	0.000273694380007133	0.00192523375525565	0.00122672439008244	Tnfaip3/Acod1/Cd274/Irak3	4
BP	GO:0002724	regulation of T cell cytokine production	4/248	30/23355	0.000273694380007133	0.00192523375525565	0.00122672439008244	Il6/Arid5a/Il1b/Rsad2	4
BP	GO:0043372	positive regulation of CD4-positive, alpha-beta T cell differentiation	4/248	30/23355	0.000273694380007133	0.00192523375525565	0.00122672439008244	Il6/Il4ra/Nfkbiz/Ccl19	4
BP	GO:0043552	positive regulation of phosphatidylinositol 3-kinase activity	4/248	30/23355	0.000273694380007133	0.00192523375525565	0.00122672439008244	Fgr/Nod2/Fpr2/Ccl19	4
BP	GO:0021782	glial cell development	7/248	119/23355	0.000285539974688159	0.0020014279394777	0.00127527395655065	Il1b/C5ar1/Fpr2/Tlr2/Clu/S100a9/S100a8	7
BP	GO:0043254	regulation of protein-containing complex assembly	14/248	441/23355	0.000285825476588831	0.0020014279394777	0.00127527395655065	Hck/Tnf/Gbp5/Csf3/Plek/Mefv/Selp/Icam1/Tlr2/Trim30a/Clu/Fas/Irgm2/Xaf1	14
BP	GO:0032481	positive regulation of type I interferon production	5/248	55/23355	0.000292577245815887	0.002044060077911	0.00130243838989529	Sting1/Myd88/Tlr2/Cd14/Irf7	5
BP	GO:0002828	regulation of type 2 immune response	4/248	31/23355	0.000311636984400888	0.00215535439368478	0.00137335313012594	Il6/Il4ra/Nod2/Rsad2	4
BP	GO:0072539	T-helper 17 cell differentiation	4/248	31/23355	0.000311636984400888	0.00215535439368478	0.00137335313012594	Il6/Zc3h12a/Nfkbiz/Batf	4
BP	GO:0072574	hepatocyte proliferation	4/248	31/23355	0.000311636984400888	0.00215535439368478	0.00137335313012594	Il6/Tnfaip3/Xbp1/Tnf	4
BP	GO:0072575	epithelial cell proliferation involved in liver morphogenesis	4/248	31/23355	0.000311636984400888	0.00215535439368478	0.00137335313012594	Il6/Tnfaip3/Xbp1/Tnf	4
BP	GO:0001781	neutrophil apoptotic process	3/248	13/23355	0.000312704775714735	0.00215535439368478	0.00137335313012594	Il6/Cxcr2/Slc7a11	3
BP	GO:0002430	complement receptor mediated signaling pathway	3/248	13/23355	0.000312704775714735	0.00215535439368478	0.00137335313012594	C5ar1/Fpr2/Fpr1	3
BP	GO:0090303	positive regulation of wound healing	5/248	56/23355	0.000318506593108362	0.00219044377983675	0.00139571145711254	Xbp1/Ccl2/Serpine1/S100a9/Clec7a	5
BP	GO:0050829	defense response to Gram-negative bacterium	7/248	122/23355	0.000332395213569283	0.00228086782406896	0.00145332803494717	Trem1/Cxcl5/Serpine1/Iigp1/Il12b/Irgm2/Npy	7
BP	GO:0045862	positive regulation of proteolysis	12/248	345/23355	0.000343543505876676	0.00235212787023564	0.00149873365721637	Xbp1/Tnip1/Il1b/Tnf/Zc3h12a/Mefv/Xdh/Clu/Fas/S100a9/Tnfsf10/S100a8	12
BP	GO:0051048	negative regulation of secretion	9/248	204/23355	0.000348193191599617	0.00237867677010736	0.00151565013965057	Il6/Il1b/Tnf/Osm/Cyp4f18/Abcc8/Il12b/Rsad2/Il1rn	9
BP	GO:0032891	negative regulation of organic acid transport	4/248	32/23355	0.000353205409615326	0.00240757935182482	0.00153406634590727	Il1b/Tnf/Cyp4f18/Il1rn	4
BP	GO:0033003	regulation of mast cell activation	5/248	58/23355	0.000375547467985171	0.00255422019616404	0.00162750325965457	Il4ra/Cd300lf/Plscr1/Fgr/Lilrb4a	5
BP	GO:0051712	positive regulation of killing of cells of other organism	3/248	14/23355	0.00039487187857537	0.00266733390001099	0.00169957728130665	Cxcl1/Nos2/Clec7a	3
BP	GO:0072683	T cell extravasation	3/248	14/23355	0.00039487187857537	0.00266733390001099	0.00169957728130665	Ccl2/Icam1/Ccl5	3
BP	GO:2000347	positive regulation of hepatocyte proliferation	3/248	14/23355	0.00039487187857537	0.00266733390001099	0.00169957728130665	Tnfaip3/Xbp1/Tnf	3
BP	GO:0002335	mature B cell differentiation	4/248	33/23355	0.000398594149658482	0.00266733390001099	0.00169957728130665	Il6/Tnfaip3/Xbp1/Bcl3	4
BP	GO:0032692	negative regulation of interleukin-1 production	4/248	33/23355	0.000398594149658482	0.00266733390001099	0.00169957728130665	Tnfaip3/Zc3h12a/Mefv/Il1r2	4
BP	GO:0060142	regulation of syncytium formation by plasma membrane fusion	4/248	33/23355	0.000398594149658482	0.00266733390001099	0.00169957728130665	Il4ra/Cxcl10/Cd53/Cxcl9	4
BP	GO:0072576	liver morphogenesis	4/248	33/23355	0.000398594149658482	0.00266733390001099	0.00169957728130665	Il6/Tnfaip3/Xbp1/Tnf	4
BP	GO:0051341	regulation of oxidoreductase activity	6/248	90/23355	0.000399104488122384	0.00266733390001099	0.00169957728130665	Il1b/Tnf/Gch1/Nod2/Cyba/Il1a	6
BP	GO:0032663	regulation of interleukin-2 production	5/248	59/23355	0.000406804586876148	0.00271291110858315	0.00172861826047851	Tnfaip3/Il1b/Nod2/Zfp36/Il1a	5
BP	GO:0062012	regulation of small molecule metabolic process	12/248	352/23355	0.000411293030075454	0.00273691970985416	0.00174391611024377	Il6/Gk/Il1b/Tnf/Lacc1/Ptgs2/Slc7a11/Trex1/Plek/Slc2a6/Ier3/Nos2	12
BP	GO:0098742	cell-cell adhesion via plasma-membrane adhesion molecules	9/248	209/23355	0.000415464761224612	0.00275872183045911	0.00175780803013589	Tnfaip3/Sele/Selp/Cxadr/Vcam1/Sell/Cd177/Pcdh10/Il1rn	9
BP	GO:0051346	negative regulation of hydrolase activity	13/248	405/23355	0.000422762014857568	0.00280022639484077	0.00178425399353526	Il6/Serpina3g/Serpina3f/Serpina3i/Serpina3m/Serpina3n/Tnf/Ptgs2/Timp1/Serpine1/Bcl2a1d/Plaur/Fetub	13
BP	GO:0002312	B cell activation involved in immune response	6/248	91/23355	0.000423533106133008	0.00280022639484077	0.00178425399353526	Il6/Tnfaip3/Xbp1/Bcl3/Batf/Cd40	6
BP	GO:0001503	ossification	13/248	406/23355	0.000432700648365095	0.00285471241458856	0.00181897150727128	Il6/Cebpd/Ccr1/Tnf/Sbno2/Ptgs2/Srgn/Fgr/Ifitm1/Isg15/Rsad2/Junb/Ifi204	13
BP	GO:1905517	macrophage migration	5/248	60/23355	0.000439985196380572	0.002884243383082	0.00183778811030183	Ccl2/C5ar1/Ccl12/Ccl3/Ccl5	5
BP	GO:1905953	negative regulation of lipid localization	5/248	60/23355	0.000439985196380572	0.002884243383082	0.00183778811030183	Il1b/Tnf/Cyp4f18/Nfkbia/Il1rn	5
BP	GO:2000401	regulation of lymphocyte migration	5/248	60/23355	0.000439985196380572	0.002884243383082	0.00183778811030183	Ccl20/Cxcl10/Ccl12/Ccl4/Ccl5	5
BP	GO:0001933	negative regulation of protein phosphorylation	12/248	355/23355	0.000443607875509405	0.00289368172240974	0.00184380205069925	Il6/Tnfaip3/Xbp1/Socs3/Il1b/Parp14/Zc3h12a/Samsn1/Xdh/Slfn1/Irak3/Kirrel2	12
BP	GO:0046425	regulation of receptor signaling pathway via JAK-STAT	7/248	128/23355	0.000444566031875769	0.00289368172240974	0.00184380205069925	Il6/Socs3/Tnf/Parp14/Cxcl5/Bcl3/Il12b	7
BP	GO:0045834	positive regulation of lipid metabolic process	8/248	168/23355	0.000446304644790598	0.00289368172240974	0.00184380205069925	Il1b/Tnf/Ptgs2/Fgr/Nod2/Fpr2/Ccl19/Il1a	8
BP	GO:0033032	regulation of myeloid cell apoptotic process	4/248	34/23355	0.000447999409798587	0.00289368172240974	0.00184380205069925	Cxcr2/Slc7a11/Nod2/Ccl5	4
BP	GO:0050999	regulation of nitric-oxide synthase activity	4/248	34/23355	0.000447999409798587	0.00289368172240974	0.00184380205069925	Il1b/Tnf/Gch1/Il1a	4
BP	GO:0090218	positive regulation of lipid kinase activity	4/248	34/23355	0.000447999409798587	0.00289368172240974	0.00184380205069925	Fgr/Nod2/Fpr2/Ccl19	4
BP	GO:1904646	cellular response to amyloid-beta	4/248	34/23355	0.000447999409798587	0.00289368172240974	0.00184380205069925	Casp4/Fpr2/Icam1/Vcam1	4
BP	GO:0061041	regulation of wound healing	7/248	129/23355	0.000465891454833873	0.00300295308021582	0.00191342779842584	Xbp1/Tnf/Ccl2/Serpine1/Abcc8/S100a9/Clec7a	7
BP	GO:0048015	phosphatidylinositol-mediated signaling	8/248	170/23355	0.000482806495190281	0.00310548394923018	0.00197875862768899	Xbp1/Tnf/Fgr/Osm/Csf3/Selp/Fpr2/Ccl5	8
BP	GO:0044068	modulation by symbiont of host cellular process	3/248	15/23355	0.000489727282183362	0.0031174581743945	0.00198638838902125	Tnip1/Irgm1/Irgm2	3
BP	GO:0060330	regulation of response to interferon-gamma	3/248	15/23355	0.000489727282183362	0.0031174581743945	0.00198638838902125	Irgm1/Parp14/Irgm2	3
BP	GO:0060334	regulation of interferon-gamma-mediated signaling pathway	3/248	15/23355	0.000489727282183362	0.0031174581743945	0.00198638838902125	Irgm1/Parp14/Irgm2	3
BP	GO:1900225	regulation of NLRP3 inflammasome complex assembly	3/248	15/23355	0.000489727282183362	0.0031174581743945	0.00198638838902125	Gbp5/Mefv/Trim30a	3
BP	GO:1903799	negative regulation of production of miRNAs involved in gene silencing by miRNA	3/248	15/23355	0.000489727282183362	0.0031174581743945	0.00198638838902125	Il6/Tnf/Zc3h12a	3
BP	GO:0032689	negative regulation of interferon-gamma production	4/248	35/23355	0.000501618889404547	0.00316903941582053	0.00201925503015265	Zc3h12a/Cd274/Nod2/Pglyrp3	4
BP	GO:0043243	positive regulation of protein-containing complex disassembly	4/248	35/23355	0.000501618889404547	0.00316903941582053	0.00201925503015265	Irgm1/Tnf/Plek/Irgm2	4
BP	GO:0050832	defense response to fungus	4/248	35/23355	0.000501618889404547	0.00316903941582053	0.00201925503015265	Cxcl1/Clec4n/Hamp/Npy	4
BP	GO:0048660	regulation of smooth muscle cell proliferation	8/248	171/23355	0.000501944574787543	0.00316903941582053	0.00201925503015265	Il6/Tnfaip3/Tnf/Myd88/Ptgs2/Cyba/Il12b/Ccl5	8
BP	GO:0046328	regulation of JNK cascade	7/248	131/23355	0.000510988876614796	0.00321954341278157	0.00205143527044795	Il1b/Tnf/Myd88/Nod2/Ccl19/Il1a/Mmp8	7
BP	GO:0098586	cellular response to virus	5/248	62/23355	0.000512420828197893	0.00322197667689329	0.00205298570266181	Il6/Zc3h12a/Ccl19/Irgm2/Ikbke	5
BP	GO:0048017	inositol lipid-mediated signaling	8/248	173/23355	0.000542066019725658	0.00340143667367567	0.00216733439122811	Xbp1/Tnf/Fgr/Osm/Csf3/Selp/Fpr2/Ccl5	8
BP	GO:0016239	positive regulation of macroautophagy	5/248	63/23355	0.00055183054888493	0.00345567057137087	0.00220189125731792	Irgm1/Sting1/Nod2/Tlr2/Irgm2	5
BP	GO:2000516	positive regulation of CD4-positive, alpha-beta T cell activation	4/248	36/23355	0.000559651571783608	0.00349753852467606	0.00222856876561638	Il6/Il4ra/Nfkbiz/Ccl19	4
BP	GO:0002832	negative regulation of response to biotic stimulus	6/248	96/23355	0.000563702457643518	0.00351572322267141	0.00224015572875594	Tnfaip3/Ccr1/Parp14/Trex1/Acod1/Irak3	6
BP	GO:0002377	immunoglobulin production	10/248	265/23355	0.000569004999284629	0.00354162505615342	0.00225665991210172	Il6/Tnfaip3/Xbp1/Il4ra/Tnf/Trex1/Nod2/Batf/Fas/Cd40	10
BP	GO:0051896	regulation of protein kinase B signaling	8/248	175/23355	0.000584744832497214	0.00362706485930657	0.00231110062099002	Il6/Tnf/Osm/Csf3/Xdh/Fpr2/Chil1/Ccl19	8
BP	GO:1904892	regulation of receptor signaling pathway via STAT	7/248	134/23355	0.000585086411903721	0.00362706485930657	0.00231110062099002	Il6/Socs3/Tnf/Parp14/Cxcl5/Bcl3/Il12b	7
BP	GO:0002467	germinal center formation	3/248	16/23355	0.000598026943362249	0.00367036058266751	0.00233868787873893	Tnfaip3/Nfkb2/Bcl3	3
BP	GO:0018119	peptidyl-cysteine S-nitrosylation	3/248	16/23355	0.000598026943362249	0.00367036058266751	0.00233868787873893	Nos2/S100a9/S100a8	3
BP	GO:0061042	vascular wound healing	3/248	16/23355	0.000598026943362249	0.00367036058266751	0.00233868787873893	Xbp1/Tnf/Serpine1	3
BP	GO:0072567	chemokine (C-X-C motif) ligand 2 production	3/248	16/23355	0.000598026943362249	0.00367036058266751	0.00233868787873893	Tnf/Myd88/Ccl5	3
BP	GO:2000341	regulation of chemokine (C-X-C motif) ligand 2 production	3/248	16/23355	0.000598026943362249	0.00367036058266751	0.00233868787873893	Tnf/Myd88/Ccl5	3
BP	GO:0016064	immunoglobulin mediated immune response	10/248	267/23355	0.000603064697287749	0.00369392113785995	0.00235370024158554	Il4ra/C9/Tnf/Myd88/Trex1/Bcl3/Nod2/Batf/Cd40/Irf7	10
BP	GO:0001773	myeloid dendritic cell activation	4/248	37/23355	0.000622297520856591	0.0038041640114269	0.00242394502171584	Relb/Clec4d/Batf/Pirb	4
BP	GO:0048659	smooth muscle cell proliferation	8/248	177/23355	0.00063010021724183	0.00384423518677639	0.00244947765535386	Il6/Tnfaip3/Tnf/Myd88/Ptgs2/Cyba/Il12b/Ccl5	8
BP	GO:0000768	syncytium formation by plasma membrane fusion	5/248	65/23355	0.000637428366235963	0.0038736031486647	0.00246819039350165	Il4ra/Sbno2/Cxcl10/Cd53/Cxcl9	5
BP	GO:0140253	cell-cell fusion	5/248	65/23355	0.000637428366235963	0.0038736031486647	0.00246819039350165	Il4ra/Sbno2/Cxcl10/Cd53/Cxcl9	5
BP	GO:0001936	regulation of endothelial cell proliferation	7/248	137/23355	0.00066747924653659	0.00404823535153392	0.00257946289844745	Tnf/Ccl2/Xdh/Ccl12/Cyba/Lrg1/Il12b	7
BP	GO:0002920	regulation of humoral immune response	4/248	38/23355	0.000689757684514143	0.00416694789409426	0.00265510439962616	Il1b/Tnf/Acod1/Nod2	4
BP	GO:0034142	toll-like receptor 4 signaling pathway	4/248	38/23355	0.000689757684514143	0.00416694789409426	0.00265510439962616	Acod1/Nfkbia/Tnip3/Cd14	4
BP	GO:0002827	positive regulation of T-helper 1 type immune response	3/248	17/23355	0.000720498704314926	0.00431878698053363	0.00275185353992901	Arid5a/Il1b/Il12b	3
BP	GO:0017014	protein nitrosylation	3/248	17/23355	0.000720498704314926	0.00431878698053363	0.00275185353992901	Nos2/S100a9/S100a8	3
BP	GO:0044546	NLRP3 inflammasome complex assembly	3/248	17/23355	0.000720498704314926	0.00431878698053363	0.00275185353992901	Gbp5/Mefv/Trim30a	3
BP	GO:0072672	neutrophil extravasation	3/248	17/23355	0.000720498704314926	0.00431878698053363	0.00275185353992901	Trem1/Cd177/Il1a	3
BP	GO:0051928	positive regulation of calcium ion transport	7/248	139/23355	0.000727334667596671	0.00435129730265115	0.00277256853360816	Ccr1/Cxcl10/Lpar3/Ccl12/Ccl4/Serpine1/Ccl5	7
BP	GO:0006949	syncytium formation	5/248	67/23355	0.000732601616028815	0.00436010450836957	0.00277818032699884	Il4ra/Sbno2/Cxcl10/Cd53/Cxcl9	5
BP	GO:0032623	interleukin-2 production	5/248	67/23355	0.000732601616028815	0.00436010450836957	0.00277818032699884	Tnfaip3/Il1b/Nod2/Zfp36/Il1a	5
BP	GO:0034599	cellular response to oxidative stress	10/248	274/23355	0.00073583362571352	0.00436010450836957	0.00277818032699884	Il6/Tnfaip3/Xbp1/Lcn2/Tnf/Slc7a11/Gch1/Trex1/Zc3h12a/Fos	10
BP	GO:0071902	positive regulation of protein serine/threonine kinase activity	10/248	274/23355	0.00073583362571352	0.00436010450836957	0.00277818032699884	Il1b/Tnf/Pik3r5/Pim1/Lpar3/Nod2/Ccl19/Irgm2/Cd40/Il1rn	10
BP	GO:0051235	maintenance of location	11/248	324/23355	0.00073588261744634	0.00436010450836957	0.00277818032699884	Lcn2/Il1b/Tnf/Hk2/Zc3h12a/Srgn/Cxcl10/Nfkbia/Cyba/Ccl19/Ikbke	11
BP	GO:2000403	positive regulation of lymphocyte migration	4/248	39/23355	0.000762233704500401	0.00450756630242944	0.00287214033517173	Ccl20/Cxcl10/Ccl4/Ccl5	4
BP	GO:0001659	temperature homeostasis	8/248	183/23355	0.000783466078115296	0.00460086676615474	0.0029315897158744	Il4ra/Lcn2/Il1b/Tnf/Ptgs2/Il1a/Il1rn/Ccl5	8
BP	GO:0046635	positive regulation of alpha-beta T cell activation	5/248	68/23355	0.000783984113025394	0.00460086676615474	0.0029315897158744	Il6/Il4ra/Nfkbiz/Ccl19/Il12b	5
BP	GO:0046637	regulation of alpha-beta T cell differentiation	5/248	68/23355	0.000783984113025394	0.00460086676615474	0.0029315897158744	Il6/Il4ra/Zc3h12a/Nfkbiz/Ccl19	5
BP	GO:2000191	regulation of fatty acid transport	5/248	68/23355	0.000783984113025394	0.00460086676615474	0.0029315897158744	Il1b/Tnf/Cyp4f18/Il1a/Il1rn	5
BP	GO:0045600	positive regulation of fat cell differentiation	5/248	69/23355	0.000838008328342453	0.00490116921281621	0.00312293704433018	Xbp1/Ptgs2/Pim1/Zc3h12a/Zfp36	5
BP	GO:0042554	superoxide anion generation	4/248	40/23355	0.000839927732673469	0.00490116921281621	0.00312293704433018	Cxcl1/Fpr2/Cyba/Cd177	4
BP	GO:1904645	response to amyloid-beta	4/248	40/23355	0.000839927732673469	0.00490116921281621	0.00312293704433018	Casp4/Fpr2/Icam1/Vcam1	4
BP	GO:1900016	negative regulation of cytokine production involved in inflammatory response	3/248	18/23355	0.000857842910863798	0.00499624576251675	0.00318351811513478	Zc3h12a/Mefv/Il1r2	3
BP	GO:0051924	regulation of calcium ion transport	10/248	280/23355	0.000868006846875419	0.00504590395325126	0.00321515942288512	Ccr1/Ptgs2/Cxcl10/Lpar3/Ccl12/Icam1/Ccl4/Serpine1/Cyba/Ccl5	10
BP	GO:0010038	response to metal ion	10/248	281/23355	0.000891823086715222	0.00516752019124934	0.00329265110667419	Plscr1/Mt1/Mt2/Xdh/Abcc8/Fas/Junb/Il1a/Fos/Kcnmb3	10
BP	GO:0045860	positive regulation of protein kinase activity	13/248	439/23355	0.000892281967460126	0.00516752019124934	0.00329265110667419	Il1b/Tnf/Pik3r5/Pim1/Lpar3/Nod2/Chil1/Clu/Ccl19/Il12b/Irgm2/Cd40/Il1rn	13
BP	GO:2001056	positive regulation of cysteine-type endopeptidase activity	7/248	144/23355	0.000895670495216013	0.00517741237478525	0.00329895422845436	Tnf/Mefv/Xdh/Fas/S100a9/Tnfsf10/S100a8	7
BP	GO:0097028	dendritic cell differentiation	4/248	41/23355	0.000923042253494924	0.00532564266482746	0.00339340390847237	Relb/Batf/Pirb/Ccl19	4
BP	GO:0046942	carboxylic acid transport	10/248	283/23355	0.000941067378051276	0.00541949269490838	0.00345320346299189	Slc6a14/Il1b/Tnf/Slc7a11/Nfkbie/Cyp4f18/Slc26a1/Nos2/Il1a/Il1rn	10
BP	GO:2000107	negative regulation of leukocyte apoptotic process	5/248	71/23355	0.000954320251125097	0.0054855609957396	0.00349530099832739	Cxcr2/Bcl2a1a/Nod2/Ccl19/Ccl5	5
BP	GO:0001910	regulation of leukocyte mediated cytotoxicity	6/248	107/23355	0.000997727342004506	0.00569299530838218	0.00362747441880892	Cxcl1/Il18rap/Ccl2/Cxcl5/H2-Q10/Il12b	6
BP	GO:0002544	chronic inflammatory response	3/248	19/23355	0.00101073301969654	0.00569299530838218	0.00362747441880892	Tnfaip3/Tnf/S100a9	3
BP	GO:0007252	I-kappaB phosphorylation	3/248	19/23355	0.00101073301969654	0.00569299530838218	0.00362747441880892	Tnf/Saa3/Tlr2	3
BP	GO:0010623	programmed cell death involved in cell development	3/248	19/23355	0.00101073301969654	0.00569299530838218	0.00362747441880892	Il1b/Casp4/Il1a	3
BP	GO:0016045	detection of bacterium	3/248	19/23355	0.00101073301969654	0.00569299530838218	0.00362747441880892	Nod2/Tlr2/Pglyrp3	3
BP	GO:0048143	astrocyte activation	3/248	19/23355	0.00101073301969654	0.00569299530838218	0.00362747441880892	Il1b/C5ar1/Fpr2	3
BP	GO:0060965	negative regulation of gene silencing by miRNA	3/248	19/23355	0.00101073301969654	0.00569299530838218	0.00362747441880892	Il6/Tnf/Zc3h12a	3
BP	GO:0070486	leukocyte aggregation	3/248	19/23355	0.00101073301969654	0.00569299530838218	0.00362747441880892	Il1b/S100a9/S100a8	3
BP	GO:0071605	monocyte chemotactic protein-1 production	3/248	19/23355	0.00101073301969654	0.00569299530838218	0.00362747441880892	Il1b/Nod2/Il1a	3
BP	GO:0071637	regulation of monocyte chemotactic protein-1 production	3/248	19/23355	0.00101073301969654	0.00569299530838218	0.00362747441880892	Il1b/Nod2/Il1a	3
BP	GO:1901741	positive regulation of myoblast fusion	3/248	19/23355	0.00101073301969654	0.00569299530838218	0.00362747441880892	Il4ra/Cd53/Cxcl9	3
BP	GO:0045619	regulation of lymphocyte differentiation	8/248	191/23355	0.00103321845039365	0.00580902563077161	0.00370140685744173	Il6/Xbp1/Il4ra/Zc3h12a/Nfkbiz/Pglyrp3/Ccl19/Fas	8
BP	GO:0048661	positive regulation of smooth muscle cell proliferation	6/248	108/23355	0.00104719097815837	0.00587685865884505	0.00374462884529836	Il6/Tnf/Myd88/Ptgs2/Cyba/Ccl5	6
BP	GO:0019233	sensory perception of pain	7/248	148/23355	0.00105128679693119	0.00588911749335453	0.00375243995459649	Tnf/Ptgs2/Ccl2/Fcgr4/Il12b/Il1a/Il1rn	7
BP	GO:0009306	protein secretion	12/248	392/23355	0.00105340755270589	0.00589028796712676	0.00375318575947365	Il6/Il1b/Tnf/Plek/Tlr2/Abcc8/Il12b/Nos2/Rsad2/Il1a/Il1rn/Ccl5	12
BP	GO:0002262	myeloid cell homeostasis	8/248	192/23355	0.00106846275191147	0.00596364807724497	0.00379992950479573	Il6/Cxcr2/Slc7a11/Ccl2/Lilrb4a/Hamp/Isg15/Zfp36	8
BP	GO:0035592	establishment of protein localization to extracellular region	12/248	393/23355	0.00107657543771852	0.00599806315300315	0.00382185817330357	Il6/Il1b/Tnf/Plek/Tlr2/Abcc8/Il12b/Nos2/Rsad2/Il1a/Il1rn/Ccl5	12
BP	GO:0002886	regulation of myeloid leukocyte mediated immunity	5/248	73/23355	0.00108222168476229	0.00601863720352457	0.00383496758898284	Il4ra/Cxcl1/Fgr/Cxcl5/Cd177	5
BP	GO:0062208	positive regulation of pattern recognition receptor signaling pathway	4/248	43/23355	0.00110634335133088	0.00614170065846925	0.00391338141343213	Slc15a3/Tlr2/Cyba/Rsad2	4
BP	GO:1903036	positive regulation of response to wounding	5/248	74/23355	0.00115073545577104	0.00637664737271687	0.00406308524235705	Xbp1/Ccl2/Serpine1/S100a9/Clec7a	5
BP	GO:0010959	regulation of metal ion transport	10/248	291/23355	0.00116089407525645	0.00642139074661601	0.00409159491704295	Ccr1/Ptgs2/Cxcl10/Lpar3/Ccl12/Icam1/Ccl4/Serpine1/Cyba/Ccl5	10
BP	GO:0032310	prostaglandin secretion	3/248	20/23355	0.00117981619479103	0.00647952530508228	0.00412863721415756	Il1b/Nos2/Il1a	3
BP	GO:0032495	response to muramyl dipeptide	3/248	20/23355	0.00117981619479103	0.00647952530508228	0.00412863721415756	Tnfaip3/Nod2/Nfkbia	3
BP	GO:0033033	negative regulation of myeloid cell apoptotic process	3/248	20/23355	0.00117981619479103	0.00647952530508228	0.00412863721415756	Cxcr2/Nod2/Ccl5	3
BP	GO:0035584	calcium-mediated signaling using intracellular calcium source	3/248	20/23355	0.00117981619479103	0.00647952530508228	0.00412863721415756	Ccl20/Selp/Vcam1	3
BP	GO:0032369	negative regulation of lipid transport	4/248	44/23355	0.00120693504702001	0.00661666704602965	0.00421602146973652	Il1b/Tnf/Cyp4f18/Il1rn	4
BP	GO:0071692	protein localization to extracellular region	12/248	400/23355	0.0012509068676148	0.00684554895048171	0.00436186091072563	Il6/Il1b/Tnf/Plek/Tlr2/Abcc8/Il12b/Nos2/Rsad2/Il1a/Il1rn/Ccl5	12
BP	GO:0002768	immune response-regulating cell surface receptor signaling pathway	11/248	347/23355	0.00128048087526144	0.00699496733453987	0.00445706762292381	Plscr1/Zc3h12a/Clec4d/Clec4e/C5ar1/Nfkbiz/Fpr2/Fpr1/Tlr2/Bcl2a1d/Cd40	11
BP	GO:0006898	receptor-mediated endocytosis	9/248	245/23355	0.00128405516677831	0.0070020778209628	0.00446159829723624	Sele/Cxcr2/Cxcl16/Fpr2/Serpine1/Cd14/Ifitm3/Clu/Ccl19	9
BP	GO:0001937	negative regulation of endothelial cell proliferation	4/248	45/23355	0.00131375715900974	0.00712620740652995	0.00454069144098067	Tnf/Xdh/Ccl12/Il12b	4
BP	GO:0032768	regulation of monooxygenase activity	4/248	45/23355	0.00131375715900974	0.00712620740652995	0.00454069144098067	Il1b/Tnf/Gch1/Il1a	4
BP	GO:0043114	regulation of vascular permeability	4/248	45/23355	0.00131375715900974	0.00712620740652995	0.00454069144098067	C2cd4b/Cxcr2/Ccl4/Abcc8	4
BP	GO:0010818	T cell chemotaxis	3/248	21/23355	0.00136571389319027	0.00730514670992919	0.0046547083530699	Cxcl16/Cxcl10/Ccl5	3
BP	GO:0032305	positive regulation of icosanoid secretion	3/248	21/23355	0.00136571389319027	0.00730514670992919	0.0046547083530699	Il1b/Cyp4f18/Il1a	3
BP	GO:0032693	negative regulation of interleukin-10 production	3/248	21/23355	0.00136571389319027	0.00730514670992919	0.0046547083530699	Cd274/Il12b/Mmp8	3
BP	GO:0051956	negative regulation of amino acid transport	3/248	21/23355	0.00136571389319027	0.00730514670992919	0.0046547083530699	Il1b/Tnf/Il1rn	3
BP	GO:0060149	negative regulation of posttranscriptional gene silencing	3/248	21/23355	0.00136571389319027	0.00730514670992919	0.0046547083530699	Il6/Tnf/Zc3h12a	3
BP	GO:0060252	positive regulation of glial cell proliferation	3/248	21/23355	0.00136571389319027	0.00730514670992919	0.0046547083530699	Il6/Il1b/Tnf	3
BP	GO:0060333	interferon-gamma-mediated signaling pathway	3/248	21/23355	0.00136571389319027	0.00730514670992919	0.0046547083530699	Irgm1/Parp14/Irgm2	3
BP	GO:0060967	negative regulation of gene silencing by RNA	3/248	21/23355	0.00136571389319027	0.00730514670992919	0.0046547083530699	Il6/Tnf/Zc3h12a	3
BP	GO:0002764	immune response-regulating signaling pathway	11/248	350/23355	0.00137120632578609	0.00732181402035866	0.00466532846409023	Plscr1/Zc3h12a/Clec4d/Clec4e/C5ar1/Nfkbiz/Fpr2/Fpr1/Tlr2/Bcl2a1d/Cd40	11
BP	GO:0034109	homotypic cell-cell adhesion	5/248	77/23355	0.00137558600723329	0.00733249219426604	0.00467213240482624	Slc7a11/Plek/Cxadr/Ccl5/Plaur	5
BP	GO:0050708	regulation of protein secretion	10/248	299/23355	0.00142100863174728	0.00756153297826145	0.00481807308100842	Il6/Il1b/Tnf/Tlr2/Abcc8/Il12b/Nos2/Rsad2/Il1a/Ccl5	10
BP	GO:0043124	negative regulation of I-kappaB kinase/NF-kappaB signaling	4/248	46/23355	0.00142701138015128	0.00758038286594152	0.00483008389107465	Tnfaip3/Tnip1/Zc3h12a/Tnip3	4
BP	GO:1905952	regulation of lipid localization	8/248	201/23355	0.00143088271280025	0.0075878651258822	0.00483485145279909	Il1b/Tnf/Zc3h12a/Cyp4f18/Nfkbia/Ikbke/Il1a/Il1rn	8
BP	GO:0008625	extrinsic apoptotic signaling pathway via death domain receptors	5/248	78/23355	0.00145726959761745	0.00771451482862431	0.00491555036997022	Tnfaip3/Tnf/Icam1/Serpine1/Fas	5
BP	GO:0006979	response to oxidative stress	12/248	410/23355	0.00154001991475151	0.00813758409257591	0.00518512251068658	Il6/Tnfaip3/Xbp1/Lcn2/Tnf/Ptgs2/Slc7a11/Gch1/Trex1/Zc3h12a/Ccl19/Fos	12
BP	GO:0045576	mast cell activation	5/248	79/23355	0.00154246968843373	0.00813758409257591	0.00518512251068658	Il4ra/Cd300lf/Plscr1/Fgr/Lilrb4a	5
BP	GO:0002693	positive regulation of cellular extravasation	3/248	22/23355	0.00156902244029601	0.00822135737848979	0.00523850134470472	Ccl2/Icam1/Il1a	3
BP	GO:0043011	myeloid dendritic cell differentiation	3/248	22/23355	0.00156902244029601	0.00822135737848979	0.00523850134470472	Relb/Batf/Pirb	3
BP	GO:0060055	angiogenesis involved in wound healing	3/248	22/23355	0.00156902244029601	0.00822135737848979	0.00523850134470472	Xbp1/Tnf/Serpine1	3
BP	GO:2000353	positive regulation of endothelial cell apoptotic process	3/248	22/23355	0.00156902244029601	0.00822135737848979	0.00523850134470472	Xbp1/Ccl12/Cd40	3
BP	GO:0043154	negative regulation of cysteine-type endopeptidase activity involved in apoptotic process	5/248	80/23355	0.001631276861287	0.00853304585674915	0.00543710364811055	Il6/Tnf/Ptgs2/Bcl2a1d/Plaur	5
BP	GO:0007520	myoblast fusion	4/248	48/23355	0.00167361973563144	0.0087101729822305	0.00554996587295987	Il4ra/Cxcl10/Cd53/Cxcl9	4
BP	GO:0019083	viral transcription	4/248	48/23355	0.00167361973563144	0.0087101729822305	0.00554996587295987	Ccl4/Ifitm3/Zfp36/Ccl5	4
BP	GO:0038066	p38MAPK cascade	4/248	48/23355	0.00167361973563144	0.0087101729822305	0.00554996587295987	Il1b/Zc3h12a/Xdh/Zfp36	4
BP	GO:1900542	regulation of purine nucleotide metabolic process	5/248	81/23355	0.00172378211563293	0.00894492337824555	0.005699544611431	Lacc1/Trex1/Slc2a6/Ier3/Nos2	5
BP	GO:0019882	antigen processing and presentation	6/248	119/23355	0.00172453245267052	0.00894492337824555	0.005699544611431	Relb/Trex1/Nod2/Icam1/H2-Q10/Ccl19	6
BP	GO:0045063	T-helper 1 cell differentiation	3/248	23/23355	0.00179031359484686	0.00922400699953707	0.005877371685248	Il4ra/Relb/Ccl19	3
BP	GO:0051043	regulation of membrane protein ectodomain proteolysis	3/248	23/23355	0.00179031359484686	0.00922400699953707	0.005877371685248	Il1b/Tnf/Timp1	3
BP	GO:2000316	regulation of T-helper 17 type immune response	3/248	23/23355	0.00179031359484686	0.00922400699953707	0.005877371685248	Arid5a/Zc3h12a/Nfkbiz	3
BP	GO:2000345	regulation of hepatocyte proliferation	3/248	23/23355	0.00179031359484686	0.00922400699953707	0.005877371685248	Tnfaip3/Xbp1/Tnf	3
BP	GO:0002820	negative regulation of adaptive immune response	4/248	49/23355	0.00180737366172194	0.00926542138396889	0.0059037601876021	Il4ra/Zc3h12a/Samsn1/Nod2	4
BP	GO:0007157	heterophilic cell-cell adhesion via plasma membrane cell adhesion molecules	4/248	49/23355	0.00180737366172194	0.00926542138396889	0.0059037601876021	Sele/Selp/Cxadr/Vcam1	4
BP	GO:0046638	positive regulation of alpha-beta T cell differentiation	4/248	49/23355	0.00180737366172194	0.00926542138396889	0.0059037601876021	Il6/Il4ra/Nfkbiz/Ccl19	4
BP	GO:0006140	regulation of nucleotide metabolic process	5/248	82/23355	0.00182007683251791	0.00931504438702272	0.00593537907439395	Lacc1/Trex1/Slc2a6/Ier3/Nos2	5
BP	GO:0030282	bone mineralization	6/248	121/23355	0.00187687182472227	0.00956677281224486	0.00609577590831298	Ccr1/Sbno2/Ptgs2/Srgn/Fgr/Isg15	6
BP	GO:0042493	response to drug	9/248	259/23355	0.0018796280223845	0.00956677281224486	0.00609577590831298	Xbp1/Lcn2/Il1b/Tnf/Ccl4/Serpine1/Nos2/Cd69/Fos	9
BP	GO:0045444	fat cell differentiation	9/248	259/23355	0.0018796280223845	0.00956677281224486	0.00609577590831298	Xbp1/Cebpd/Tnf/Ptgs2/Steap4/Pim1/Zc3h12a/Lrg1/Zfp36	9
BP	GO:0008217	regulation of blood pressure	8/248	210/23355	0.00188478776274996	0.00956677281224486	0.00609577590831298	Tnf/Ptgs2/Gch1/Cyp4f18/Cyba/Ier3/Nos2/Npy	8
BP	GO:0043406	positive regulation of MAP kinase activity	8/248	210/23355	0.00188478776274996	0.00956677281224486	0.00609577590831298	Il1b/Tnf/Pik3r5/Lpar3/Nod2/Ccl19/Cd40/Il1rn	8
BP	GO:0043433	negative regulation of DNA-binding transcription factor activity	7/248	164/23355	0.00189727811014067	0.00961433200220954	0.00612607977045074	Tnfaip3/Pim1/Zc3h12a/Acod1/Nod2/Nfkbia/Irak3	7
BP	GO:0001912	positive regulation of leukocyte mediated cytotoxicity	5/248	83/23355	0.00192025273848609	0.00969885030700924	0.00617993331712951	Cxcl1/Il18rap/Ccl2/H2-Q10/Il12b	5
BP	GO:0019915	lipid storage	5/248	83/23355	0.00192025273848609	0.00969885030700924	0.00617993331712951	Il1b/Tnf/Zc3h12a/Nfkbia/Ikbke	5
BP	GO:0032309	icosanoid secretion	4/248	50/23355	0.00194835902015871	0.00980865055736763	0.00624989606569659	Il1b/Cyp4f18/Nos2/Il1a	4
BP	GO:0060964	regulation of gene silencing by miRNA	4/248	50/23355	0.00194835902015871	0.00980865055736763	0.00624989606569659	Il6/Tnf/Zc3h12a/Zfp36	4
BP	GO:0010950	positive regulation of endopeptidase activity	7/248	165/23355	0.00196380014498579	0.00987025815122549	0.00628915131862025	Tnf/Mefv/Xdh/Fas/S100a9/Tnfsf10/S100a8	7
BP	GO:0051384	response to glucocorticoid	5/248	84/23355	0.00202440186967374	0.0101211104443967	0.00644898989692339	Il6/Tnf/Fas/Zfp36/Il1rn	5
BP	GO:0002523	leukocyte migration involved in inflammatory response	3/248	24/23355	0.00203013510374462	0.0101211104443967	0.00644898989692339	Ccl2/S100a9/S100a8	3
BP	GO:0010759	positive regulation of macrophage chemotaxis	3/248	24/23355	0.00203013510374462	0.0101211104443967	0.00644898989692339	Ccl2/C5ar1/Ccl5	3
BP	GO:0015732	prostaglandin transport	3/248	24/23355	0.00203013510374462	0.0101211104443967	0.00644898989692339	Il1b/Nos2/Il1a	3
BP	GO:0044003	modulation by symbiont of host process	3/248	24/23355	0.00203013510374462	0.0101211104443967	0.00644898989692339	Tnip1/Irgm1/Irgm2	3
BP	GO:0046596	regulation of viral entry into host cell	4/248	51/23355	0.00209677312866937	0.0104364426646693	0.00664991392733335	Ifitm1/Trim30b/Ifitm3/Trim30a	4
BP	GO:0071900	regulation of protein serine/threonine kinase activity	12/248	427/23355	0.00215705531638227	0.0107191732738287	0.00683006479635472	Tnfaip3/Il1b/Tnf/Pik3r5/Pim1/Lpar3/Nod2/Irak3/Ccl19/Irgm2/Cd40/Il1rn	12
BP	GO:0007596	blood coagulation	7/248	168/23355	0.00217425296509869	0.010787235725393	0.00687343296874153	C9/Slc7a11/Lilrb4a/Plek/Selp/Serpine1/S100a9	7
BP	GO:0014013	regulation of gliogenesis	6/248	125/23355	0.00221190301892077	0.0109563877834323	0.00698121362377261	Il6/Il1b/Tnf/Tlr2/Abcc8/Fas	6
BP	GO:0048708	astrocyte differentiation	5/248	86/23355	0.00224498928624261	0.011102426951707	0.00707426716033195	Il1b/C5ar1/Fpr2/S100a9/S100a8	5
BP	GO:0001894	tissue homeostasis	9/248	266/23355	0.00225081719561521	0.0111054623141416	0.00707620123878921	Il6/Ptgs2/Hamp/Nod2/Cxadr/Abcc8/Fcgr4/Slc28a3/Muc2	9
BP	GO:0061028	establishment of endothelial barrier	4/248	52/23355	0.00225281205658504	0.0111054623141416	0.00707620123878921	Il1b/Tnf/Myd88/Icam1	4
BP	GO:0032691	negative regulation of interleukin-1 beta production	3/248	25/23355	0.00228901124688998	0.0111943550026476	0.00713284206424362	Tnfaip3/Zc3h12a/Mefv	3
BP	GO:0046426	negative regulation of receptor signaling pathway via JAK-STAT	3/248	25/23355	0.00228901124688998	0.0111943550026476	0.00713284206424362	Socs3/Parp14/Bcl3	3
BP	GO:0046688	response to copper ion	3/248	25/23355	0.00228901124688998	0.0111943550026476	0.00713284206424362	Mt1/Mt2/Il1a	3
BP	GO:0050765	negative regulation of phagocytosis	3/248	25/23355	0.00228901124688998	0.0111943550026476	0.00713284206424362	Cd300lf/Plscr1/Tlr2	3
BP	GO:1903798	regulation of production of miRNAs involved in gene silencing by miRNA	3/248	25/23355	0.00228901124688998	0.0111943550026476	0.00713284206424362	Il6/Tnf/Zc3h12a	3
BP	GO:1901216	positive regulation of neuron death	6/248	126/23355	0.00230228549944724	0.0112414288808193	0.0071628366944184	Il1b/Tnf/Ccl3/Clu/Fas/Fos	6
BP	GO:0007599	hemostasis	7/248	170/23355	0.0023239532813418	0.0112935332173724	0.00719603664237498	C9/Slc7a11/Lilrb4a/Plek/Selp/Serpine1/S100a9	7
BP	GO:1903034	regulation of response to wounding	7/248	170/23355	0.0023239532813418	0.0112935332173724	0.00719603664237498	Xbp1/Tnf/Ccl2/Serpine1/Abcc8/S100a9/Clec7a	7
BP	GO:2001242	regulation of intrinsic apoptotic signaling pathway	7/248	170/23355	0.0023239532813418	0.0112935332173724	0.00719603664237498	Xbp1/Plscr1/Ptgs2/Clu/S100a9/S100a8/Plaur	7
BP	GO:2000117	negative regulation of cysteine-type endopeptidase activity	5/248	87/23355	0.0023616128717057	0.0114584712720083	0.00730113221008062	Il6/Tnf/Ptgs2/Bcl2a1d/Plaur	5
BP	GO:0031668	cellular response to extracellular stimulus	8/248	218/23355	0.00237735317728392	0.0115167061937292	0.00733823845685949	Xbp1/Pim1/Zc3h12a/Hamp/Vcam1/Fas/Fos/Fosl1	8
BP	GO:0003158	endothelium development	6/248	127/23355	0.00239542227812573	0.0115678621299457	0.00737083410114583	Il1b/Tnf/Myd88/Cxcl10/Xdh/Icam1	6
BP	GO:0043280	positive regulation of cysteine-type endopeptidase activity involved in apoptotic process	6/248	127/23355	0.00239542227812573	0.0115678621299457	0.00737083410114583	Tnf/Xdh/Fas/S100a9/Tnfsf10/S100a8	6
BP	GO:0050817	coagulation	7/248	171/23355	0.00240172194564594	0.0115801335125746	0.00737865320588038	C9/Slc7a11/Lilrb4a/Plek/Selp/Serpine1/S100a9	7
BP	GO:0002639	positive regulation of immunoglobulin production	4/248	53/23355	0.00241667051154265	0.0115977598848332	0.00738988441388267	Il6/Xbp1/Il4ra/Cd40	4
BP	GO:0042307	positive regulation of protein import into nucleus	4/248	53/23355	0.00241667051154265	0.0115977598848332	0.00738988441388267	Il6/Xbp1/Ptgs2/Zc3h12a	4
BP	GO:0060147	regulation of posttranscriptional gene silencing	4/248	53/23355	0.00241667051154265	0.0115977598848332	0.00738988441388267	Il6/Tnf/Zc3h12a/Zfp36	4
BP	GO:1905954	positive regulation of lipid localization	6/248	128/23355	0.0024913660279413	0.0119376341090002	0.00760644616863475	Il1b/Zc3h12a/Cyp4f18/Nfkbia/Ikbke/Il1a	6
BP	GO:1903531	negative regulation of secretion by cell	7/248	173/23355	0.00256326330042353	0.0121509877568449	0.00774239128325244	Il6/Il1b/Osm/Abcc8/Il12b/Rsad2/Il1rn	7
BP	GO:0007263	nitric oxide mediated signal transduction	3/248	26/23355	0.00256744337218631	0.0121509877568449	0.00774239128325244	Mt1/Mt2/Nos2	3
BP	GO:0032303	regulation of icosanoid secretion	3/248	26/23355	0.00256744337218631	0.0121509877568449	0.00774239128325244	Il1b/Cyp4f18/Il1a	3
BP	GO:0032703	negative regulation of interleukin-2 production	3/248	26/23355	0.00256744337218631	0.0121509877568449	0.00774239128325244	Tnfaip3/Nod2/Zfp36	3
BP	GO:0060338	regulation of type I interferon-mediated signaling pathway	3/248	26/23355	0.00256744337218631	0.0121509877568449	0.00774239128325244	Trex1/Ikbke/Irf7	3
BP	GO:0070920	regulation of production of small RNA involved in gene silencing by RNA	3/248	26/23355	0.00256744337218631	0.0121509877568449	0.00774239128325244	Il6/Tnf/Zc3h12a	3
BP	GO:0090200	positive regulation of release of cytochrome c from mitochondria	3/248	26/23355	0.00256744337218631	0.0121509877568449	0.00774239128325244	Fas/Tnfsf10/Plaur	3
BP	GO:1904893	negative regulation of receptor signaling pathway via STAT	3/248	26/23355	0.00256744337218631	0.0121509877568449	0.00774239128325244	Socs3/Parp14/Bcl3	3
BP	GO:0003018	vascular process in circulatory system	8/248	221/23355	0.00258611121804186	0.0121836835723352	0.00776322446997903	C2cd4b/Cxcr2/Tnf/Ptgs2/Gch1/Icam1/Ccl4/Abcc8	8
BP	GO:0045732	positive regulation of protein catabolic process	8/248	221/23355	0.00258611121804186	0.0121836835723352	0.00776322446997903	Tnfaip3/Xbp1/Il1b/Tnf/Hamp/Ier3/Trim30a/Clu	8
BP	GO:0060966	regulation of gene silencing by RNA	4/248	54/23355	0.00258854173073745	0.0121836835723352	0.00776322446997903	Il6/Tnf/Zc3h12a/Zfp36	4
BP	GO:0033138	positive regulation of peptidyl-serine phosphorylation	6/248	129/23355	0.00259016966565386	0.0121836835723352	0.00776322446997903	Il6/Tnf/Ptgs2/Osm/Csf3/Irgm2	6
BP	GO:0009991	response to extracellular stimulus	11/248	380/23355	0.00260399696226333	0.0122300528059959	0.00779277011332014	Xbp1/Pim1/Zc3h12a/Lilrb4a/Hamp/Vcam1/Fas/Zfp36/Fos/Fosl1/Rasgrp4	11
BP	GO:0010952	positive regulation of peptidase activity	7/248	174/23355	0.00264710338689248	0.0124135852892173	0.00790971371714249	Tnf/Mefv/Xdh/Fas/S100a9/Tnfsf10/S100a8	7
BP	GO:0051259	protein complex oligomerization	8/248	222/23355	0.00265879499160536	0.012449464086833	0.00793257504294353	C9/Sting1/Steap4/Gbp5/Zc3h12a/Mat1a/Kctd12/Kcng1	8
BP	GO:0002761	regulation of myeloid leukocyte differentiation	6/248	130/23355	0.00269188633967634	0.0125852834788207	0.00801911672150209	Ccr1/Tnf/Ccl3/Il12b/Fos/Ccl5	6
BP	GO:0006835	dicarboxylic acid transport	5/248	90/23355	0.00273791847173216	0.0127617652214929	0.00813156772001033	Il1b/Tnf/Slc7a11/Slc26a1/Il1rn	5
BP	GO:0032890	regulation of organic acid transport	5/248	90/23355	0.00273791847173216	0.0127617652214929	0.00813156772001033	Il1b/Tnf/Cyp4f18/Il1a/Il1rn	5
BP	GO:0002790	peptide secretion	12/248	441/23355	0.00280559049955461	0.0130574385636371	0.00831996546616211	Il6/Il1b/Tnf/Plek/Tlr2/Abcc8/Il12b/Nos2/Rsad2/Il1a/Il1rn/Ccl5	12
BP	GO:0007254	JNK cascade	7/248	176/23355	0.00282109228511326	0.0131097817955263	0.00835331763393861	Il1b/Tnf/Myd88/Nod2/Ccl19/Il1a/Mmp8	7
BP	GO:0010669	epithelial structure maintenance	3/248	27/23355	0.00286591042086831	0.013258063073116	0.00844779980230663	Nod2/Cxadr/Muc2	3
BP	GO:0060143	positive regulation of syncytium formation by plasma membrane fusion	3/248	27/23355	0.00286591042086831	0.013258063073116	0.00844779980230663	Il4ra/Cd53/Cxcl9	3
BP	GO:0071276	cellular response to cadmium ion	3/248	27/23355	0.00286591042086831	0.013258063073116	0.00844779980230663	Mt1/Mt2/Fos	3
BP	GO:0031960	response to corticosteroid	5/248	91/23355	0.00287247576042979	0.013268512470591	0.00845445797080654	Il6/Tnf/Fas/Zfp36/Il1rn	5
BP	GO:0052372	modulation by symbiont of entry into host	4/248	56/23355	0.00295708743688329	0.0136389017859842	0.008690463393929	Ifitm1/Trim30b/Ifitm3/Trim30a	4
BP	GO:0032608	interferon-beta production	4/248	57/23355	0.00315414012876571	0.0145260175436878	0.00925571763063181	Relb/Sting1/Tlr2/Irf7	4
BP	GO:0042176	regulation of protein catabolic process	11/248	390/23355	0.00317314122075814	0.0145917135838147	0.00929757796812871	Tnfaip3/Xbp1/Il1b/Tnf/Timp1/Hamp/Ier3/Irak3/Trim30a/Clu/Nos2	11
BP	GO:0032770	positive regulation of monooxygenase activity	3/248	28/23355	0.00318486944330936	0.0146020576708871	0.0093041690347305	Il1b/Tnf/Gch1	3
BP	GO:1900745	positive regulation of p38MAPK cascade	3/248	28/23355	0.00318486944330936	0.0146020576708871	0.0093041690347305	Il1b/Zc3h12a/Xdh	3
BP	GO:1900182	positive regulation of protein localization to nucleus	5/248	94/23355	0.00330481914032185	0.0151294914878627	0.00964024039524557	Il6/Xbp1/Ptgs2/Zc3h12a/Dtx3l	5
BP	GO:0043330	response to exogenous dsRNA	4/248	58/23355	0.00335996180734204	0.0153591132469152	0.00978655125830533	Sting1/Nod2/Nfkbia/Irak3	4
BP	GO:0002791	regulation of peptide secretion	10/248	338/23355	0.00345114903604888	0.0157525780445431	0.010037259964493	Il6/Il1b/Tnf/Tlr2/Abcc8/Il12b/Nos2/Rsad2/Il1a/Ccl5	10
BP	GO:0034123	positive regulation of toll-like receptor signaling pathway	3/248	29/23355	0.00352475610545978	0.0160173651341026	0.0102059775449193	Tlr2/Cyba/Rsad2	3
BP	GO:0043032	positive regulation of macrophage activation	3/248	29/23355	0.00352475610545978	0.0160173651341026	0.0102059775449193	Il4ra/Hamp/Mmp8	3
BP	GO:0071353	cellular response to interleukin-4	3/248	29/23355	0.00352475610545978	0.0160173651341026	0.0102059775449193	Xbp1/Cd300lf/Parp14	3
BP	GO:0071715	icosanoid transport	4/248	59/23355	0.00357473687792138	0.016196712236582	0.0103202542992622	Il1b/Cyp4f18/Nos2/Il1a	4
BP	GO:1904591	positive regulation of protein import	4/248	59/23355	0.00357473687792138	0.016196712236582	0.0103202542992622	Il6/Xbp1/Ptgs2/Zc3h12a	4
BP	GO:0007229	integrin-mediated signaling pathway	5/248	96/23355	0.00361787281542759	0.0163440852556193	0.0104141577415843	Fgr/Timp1/Plek/Isg15/Cd177	5
BP	GO:0016241	regulation of macroautophagy	5/248	96/23355	0.00361787281542759	0.0163440852556193	0.0104141577415843	Irgm1/Sting1/Nod2/Tlr2/Irgm2	5
BP	GO:0043405	regulation of MAP kinase activity	9/248	287/23355	0.00372459978356446	0.0168015987308376	0.0107056771154315	Il1b/Tnf/Pik3r5/Lpar3/Nod2/Irak3/Ccl19/Cd40/Il1rn	9
BP	GO:0015711	organic anion transport	10/248	343/23355	0.00382641001628145	0.0172356275733379	0.01098223250287	Slc6a14/Il1b/Tnf/Slc7a11/Nfkbie/Cyp4f18/Slc26a1/Nos2/Il1a/Il1rn	10
BP	GO:1905523	positive regulation of macrophage migration	3/248	30/23355	0.00388598518606563	0.0174784238806835	0.0111369379516134	Ccl2/C5ar1/Ccl5	3
BP	GO:0045776	negative regulation of blood pressure	4/248	61/23355	0.00403187456893453	0.0180818130231256	0.0115214066820852	Tnf/Gch1/Ier3/Nos2	4
BP	GO:0048260	positive regulation of receptor-mediated endocytosis	4/248	61/23355	0.00403187456893453	0.0180818130231256	0.0115214066820852	Sele/Serpine1/Clu/Ccl19	4
BP	GO:0007200	phospholipase C-activating G protein-coupled receptor signaling pathway	5/248	99/23355	0.00412654960656393	0.0184526840897293	0.0117577190684313	Cxcr2/C5ar1/Lpar3/Fpr2/Fpr1	5
BP	GO:0045582	positive regulation of T cell differentiation	5/248	99/23355	0.00412654960656393	0.0184526840897293	0.0117577190684313	Il6/Xbp1/Il4ra/Nfkbiz/Ccl19	5
BP	GO:0010469	regulation of signaling receptor activity	6/248	142/23355	0.00415931203273433	0.0185722324244268	0.011833893121357	Tnf/Ifngr2/Ccl2/Serpine1/Lilr4b/Nptx2	6
BP	GO:0006026	aminoglycan catabolic process	3/248	31/23355	0.00426895106481542	0.0188974687222648	0.0120411278522093	Chil1/Pglyrp3/Chil4	3
BP	GO:0036037	CD8-positive, alpha-beta T cell activation	3/248	31/23355	0.00426895106481542	0.0188974687222648	0.0120411278522093	Lilrb4a/Cd274/Tnfsf8	3
BP	GO:0045662	negative regulation of myoblast differentiation	3/248	31/23355	0.00426895106481542	0.0188974687222648	0.0120411278522093	Tnf/Cxcl10/Ccl17	3
BP	GO:0070670	response to interleukin-4	3/248	31/23355	0.00426895106481542	0.0188974687222648	0.0120411278522093	Xbp1/Cd300lf/Parp14	3
BP	GO:1901889	negative regulation of cell junction assembly	3/248	31/23355	0.00426895106481542	0.0188974687222648	0.0120411278522093	Il1b/Tnf/Tlr2	3
BP	GO:1902042	negative regulation of extrinsic apoptotic signaling pathway via death domain receptors	3/248	31/23355	0.00426895106481542	0.0188974687222648	0.0120411278522093	Tnfaip3/Icam1/Serpine1	3
BP	GO:2001237	negative regulation of extrinsic apoptotic signaling pathway	5/248	101/23355	0.00449281119619278	0.0198599014282209	0.0126543726963672	Tnfaip3/Il1b/Tnf/Icam1/Serpine1	5
BP	GO:0045661	regulation of myoblast differentiation	4/248	63/23355	0.00452698636183844	0.0199537124189188	0.0127141473756926	Tnf/Cxcl10/Ccl17/Cxcl9	4
BP	GO:0046427	positive regulation of receptor signaling pathway via JAK-STAT	4/248	63/23355	0.00452698636183844	0.0199537124189188	0.0127141473756926	Il6/Tnf/Cxcl5/Il12b	4
BP	GO:0015908	fatty acid transport	6/248	145/23355	0.00460390813114478	0.020263772788653	0.0129117122775715	Il1b/Tnf/Slc7a11/Cyp4f18/Il1a/Il1rn	6
BP	GO:0071354	cellular response to interleukin-6	3/248	32/23355	0.00467402820156026	0.0204088362479869	0.0130041441099081	Il6/Sbno2/Selp	3
BP	GO:2000352	negative regulation of endothelial cell apoptotic process	3/248	32/23355	0.00467402820156026	0.0204088362479869	0.0130041441099081	Tnfaip3/Icam1/Serpine1	3
BP	GO:2000515	negative regulation of CD4-positive, alpha-beta T cell activation	3/248	32/23355	0.00467402820156026	0.0204088362479869	0.0130041441099081	Il4ra/Zc3h12a/Cd274	3
BP	GO:0002315	marginal zone B cell differentiation	2/248	10/23355	0.00477758300258051	0.0204088362479869	0.0130041441099081	Tnfaip3/Bcl3	2
BP	GO:0002604	regulation of dendritic cell antigen processing and presentation	2/248	10/23355	0.00477758300258051	0.0204088362479869	0.0130041441099081	Nod2/Ccl19	2
BP	GO:0002645	positive regulation of tolerance induction	2/248	10/23355	0.00477758300258051	0.0204088362479869	0.0130041441099081	Cd274/Irak3	2
BP	GO:0002759	regulation of antimicrobial humoral response	2/248	10/23355	0.00477758300258051	0.0204088362479869	0.0130041441099081	Acod1/Nod2	2
BP	GO:0009172	purine deoxyribonucleoside monophosphate catabolic process	2/248	10/23355	0.00477758300258051	0.0204088362479869	0.0130041441099081	Xdh/Urah	2
BP	GO:0032650	regulation of interleukin-1 alpha production	2/248	10/23355	0.00477758300258051	0.0204088362479869	0.0130041441099081	Ccl20/Il1r2	2
BP	GO:0032815	negative regulation of natural killer cell activation	2/248	10/23355	0.00477758300258051	0.0204088362479869	0.0130041441099081	Fgr/Pglyrp3	2
BP	GO:0033029	regulation of neutrophil apoptotic process	2/248	10/23355	0.00477758300258051	0.0204088362479869	0.0130041441099081	Cxcr2/Slc7a11	2
BP	GO:0035672	oligopeptide transmembrane transport	2/248	10/23355	0.00477758300258051	0.0204088362479869	0.0130041441099081	Slc7a11/Slc15a3	2
BP	GO:0061635	regulation of protein complex stability	2/248	10/23355	0.00477758300258051	0.0204088362479869	0.0130041441099081	Trex1/Irgm2	2
BP	GO:0070391	response to lipoteichoic acid	2/248	10/23355	0.00477758300258051	0.0204088362479869	0.0130041441099081	Tlr2/Cd14	2
BP	GO:0071223	cellular response to lipoteichoic acid	2/248	10/23355	0.00477758300258051	0.0204088362479869	0.0130041441099081	Tlr2/Cd14	2
BP	GO:1900747	negative regulation of vascular endothelial growth factor signaling pathway	2/248	10/23355	0.00477758300258051	0.0204088362479869	0.0130041441099081	Xdh/Il12b	2
BP	GO:1901069	guanosine-containing compound catabolic process	2/248	10/23355	0.00477758300258051	0.0204088362479869	0.0130041441099081	Xdh/Urah	2
BP	GO:1902033	regulation of hematopoietic stem cell proliferation	2/248	10/23355	0.00477758300258051	0.0204088362479869	0.0130041441099081	Cxcl1/Pim1	2
BP	GO:2000109	regulation of macrophage apoptotic process	2/248	10/23355	0.00477758300258051	0.0204088362479869	0.0130041441099081	Nod2/Ccl5	2
BP	GO:2000318	positive regulation of T-helper 17 type immune response	2/248	10/23355	0.00477758300258051	0.0204088362479869	0.0130041441099081	Arid5a/Nfkbiz	2
BP	GO:2000551	regulation of T-helper 2 cell cytokine production	2/248	10/23355	0.00477758300258051	0.0204088362479869	0.0130041441099081	Il6/Rsad2	2
BP	GO:0008347	glial cell migration	4/248	64/23355	0.00478922058010209	0.0204088362479869	0.0130041441099081	Ccl2/Ccl12/Ccl3/Fas	4
BP	GO:0043331	response to dsRNA	4/248	64/23355	0.00478922058010209	0.0204088362479869	0.0130041441099081	Sting1/Nod2/Nfkbia/Irak3	4
BP	GO:0034614	cellular response to reactive oxygen species	6/248	147/23355	0.0049191380773548	0.0209335143871963	0.0133384596020161	Il6/Tnfaip3/Lcn2/Gch1/Trex1/Fos	6
BP	GO:0019080	viral gene expression	4/248	65/23355	0.00506146924986379	0.021509498977697	0.0137054666439143	Ccl4/Ifitm3/Zfp36/Ccl5	4
BP	GO:0045598	regulation of fat cell differentiation	6/248	148/23355	0.00508256841314735	0.0215694122326542	0.0137436422945046	Xbp1/Tnf/Ptgs2/Pim1/Zc3h12a/Zfp36	6
BP	GO:0060969	negative regulation of gene silencing	3/248	33/23355	0.00510157160675044	0.0215905798357117	0.0137571299112053	Il6/Tnf/Zc3h12a	3
BP	GO:0070266	necroptotic process	3/248	33/23355	0.00510157160675044	0.0215905798357117	0.0137571299112053	Tnf/Birc3/Fas	3
BP	GO:0019216	regulation of lipid metabolic process	10/248	359/23355	0.00524887276228982	0.0221531191515273	0.0141155698654225	Gk/Il1b/Tnf/Ptgs2/Trex1/Fgr/Nod2/Fpr2/Ccl19/Il1a	10
BP	GO:0043271	negative regulation of ion transport	10/248	359/23355	0.00524887276228982	0.0221531191515273	0.0141155698654225	Il1b/Tnf/Ptgs2/Hamp/Icam1/Cyp4f18/Abcc8/Il12b/Rsad2/Il1rn	10
BP	GO:0050878	regulation of body fluid levels	10/248	360/23355	0.00534991037384729	0.0225486646536573	0.0143676043591694	Xbp1/C9/Slc7a11/Lilrb4a/Plek/Xdh/Selp/Serpine1/Cyba/S100a9	10
BP	GO:0010758	regulation of macrophage chemotaxis	3/248	34/23355	0.00555191730322965	0.0233044376175076	0.014849169325288	Ccl2/C5ar1/Ccl5	3
BP	GO:0070741	response to interleukin-6	3/248	34/23355	0.00555191730322965	0.0233044376175076	0.014849169325288	Il6/Sbno2/Selp	3
BP	GO:2000406	positive regulation of T cell migration	3/248	34/23355	0.00555191730322965	0.0233044376175076	0.014849169325288	Ccl20/Cxcl10/Ccl5	3
BP	GO:0000302	response to reactive oxygen species	7/248	200/23355	0.00566370008473136	0.0237413060694658	0.0151275340609008	Il6/Tnfaip3/Lcn2/Gch1/Trex1/Ccl19/Fos	7
BP	GO:0006165	nucleoside diphosphate phosphorylation	5/248	107/23355	0.0057299520881154	0.0239160750463026	0.0152388937157637	Hk2/Trex1/Cmpk2/Slc2a6/Ier3	5
BP	GO:0031532	actin cytoskeleton reorganization	5/248	107/23355	0.0057299520881154	0.0239160750463026	0.0152388937157637	Hck/Csf3/Plek/Cxadr/S100a9	5
BP	GO:0006816	calcium ion transport	11/248	423/23355	0.00579412266059938	0.0239160750463026	0.0152388937157637	Ccr1/Ptgs2/Cxcl10/Lpar3/Ccl12/Icam1/Ccl4/Serpine1/Cyba/Ccl19/Ccl5	11
BP	GO:0002676	regulation of chronic inflammatory response	2/248	11/23355	0.00579854205114835	0.0239160750463026	0.0152388937157637	Tnfaip3/Tnf	2
BP	GO:0002923	regulation of humoral immune response mediated by circulating immunoglobulin	2/248	11/23355	0.00579854205114835	0.0239160750463026	0.0152388937157637	Tnf/Nod2	2
BP	GO:0009170	purine deoxyribonucleoside monophosphate metabolic process	2/248	11/23355	0.00579854205114835	0.0239160750463026	0.0152388937157637	Xdh/Urah	2
BP	GO:0033084	regulation of immature T cell proliferation in thymus	2/248	11/23355	0.00579854205114835	0.0239160750463026	0.0152388937157637	Il1b/Il1a	2
BP	GO:0034115	negative regulation of heterotypic cell-cell adhesion	2/248	11/23355	0.00579854205114835	0.0239160750463026	0.0152388937157637	Tnfaip3/Il1rn	2
BP	GO:0070587	regulation of cell-cell adhesion involved in gastrulation	2/248	11/23355	0.00579854205114835	0.0239160750463026	0.0152388937157637	Tnfaip3/Il1rn	2
BP	GO:0071888	macrophage apoptotic process	2/248	11/23355	0.00579854205114835	0.0239160750463026	0.0152388937157637	Nod2/Ccl5	2
BP	GO:1903238	positive regulation of leukocyte tethering or rolling	2/248	11/23355	0.00579854205114835	0.0239160750463026	0.0152388937157637	Sele/Selp	2
BP	GO:2001280	positive regulation of unsaturated fatty acid biosynthetic process	2/248	11/23355	0.00579854205114835	0.0239160750463026	0.0152388937157637	Il1b/Ptgs2	2
BP	GO:1904894	positive regulation of receptor signaling pathway via STAT	4/248	68/23355	0.00593997551502702	0.0244339980798375	0.0155689049757928	Il6/Tnf/Cxcl5/Il12b	4
BP	GO:2001244	positive regulation of intrinsic apoptotic signaling pathway	4/248	68/23355	0.00593997551502702	0.0244339980798375	0.0155689049757928	Plscr1/Clu/S100a9/S100a8	4
BP	GO:1901215	negative regulation of neuron death	8/248	254/23355	0.00595667196929558	0.0244514127839983	0.0155800013126828	Il6/Slc7a11/Csf3/C5ar1/Mt1/Fpr2/Ccl12/Ccl5	8
BP	GO:0030856	regulation of epithelial cell differentiation	6/248	153/23355	0.0059600814673102	0.0244514127839983	0.0155800013126828	Il1b/Tnf/Xdh/Serpine1/Zfp36/Il1a	6
BP	GO:0010043	response to zinc ion	3/248	35/23355	0.00602538277952576	0.0246209606680621	0.0156880341809515	Mt1/Mt2/Abcc8	3
BP	GO:0043302	positive regulation of leukocyte degranulation	3/248	35/23355	0.00602538277952576	0.0246209606680621	0.0156880341809515	Il4ra/Fgr/Cd177	3
BP	GO:1990748	cellular detoxification	3/248	35/23355	0.00602538277952576	0.0246209606680621	0.0156880341809515	Gch1/Pim1/Gstm5	3
BP	GO:0009895	negative regulation of catabolic process	9/248	310/23355	0.00611239639379058	0.0249434348202236	0.0158935089221603	Tnfaip3/Il1b/Tnf/Myd88/Timp1/Ier3/Irak3/Nos2/Zfp36	9
BP	GO:0046916	cellular transition metal ion homeostasis	5/248	109/23355	0.00619086456631334	0.0252302298000151	0.0160762495351913	Lcn2/Steap4/Mt1/Mt2/Hamp	5
BP	GO:0016525	negative regulation of angiogenesis	5/248	110/23355	0.00643082248528402	0.0261390027403167	0.0166553033398899	Tnf/Ccl2/Cxcl10/Serpine1/Abcc8	5
BP	GO:0046939	nucleotide phosphorylation	5/248	110/23355	0.00643082248528402	0.0261390027403167	0.0166553033398899	Hk2/Trex1/Cmpk2/Slc2a6/Ier3	5
BP	GO:0015849	organic acid transport	9/248	313/23355	0.00649510308566651	0.0263654975058478	0.0167996217388087	Slc6a14/Il1b/Tnf/Slc7a11/Nfkbie/Cyp4f18/Slc26a1/Il1a/Il1rn	9
BP	GO:0050869	negative regulation of B cell activation	3/248	36/23355	0.00652226743477504	0.0264409289033446	0.0168476852712679	Tnfaip3/Samsn1/Fas	3
BP	GO:2000378	negative regulation of reactive oxygen species metabolic process	4/248	70/23355	0.00657874176144772	0.026634827026308	0.0169712336746663	Hk2/Zc3h12a/Birc3/Trim30a	4
BP	GO:0045580	regulation of T cell differentiation	6/248	157/23355	0.00673783027472026	0.0272425334252698	0.0173584532834958	Il6/Xbp1/Il4ra/Zc3h12a/Nfkbiz/Ccl19	6
BP	GO:0002468	dendritic cell antigen processing and presentation	2/248	12/23355	0.00690976220682869	0.0272425334252698	0.0173584532834958	Nod2/Ccl19	2
BP	GO:0002579	positive regulation of antigen processing and presentation	2/248	12/23355	0.00690976220682869	0.0272425334252698	0.0173584532834958	Nod2/Ccl19	2
BP	GO:0031392	regulation of prostaglandin biosynthetic process	2/248	12/23355	0.00690976220682869	0.0272425334252698	0.0173584532834958	Il1b/Ptgs2	2
BP	GO:0032490	detection of molecule of bacterial origin	2/248	12/23355	0.00690976220682869	0.0272425334252698	0.0173584532834958	Nod2/Tlr2	2
BP	GO:0032610	interleukin-1 alpha production	2/248	12/23355	0.00690976220682869	0.0272425334252698	0.0173584532834958	Ccl20/Il1r2	2
BP	GO:0032725	positive regulation of granulocyte macrophage colony-stimulating factor production	2/248	12/23355	0.00690976220682869	0.0272425334252698	0.0173584532834958	Il1b/Il12b	2
BP	GO:0033080	immature T cell proliferation in thymus	2/248	12/23355	0.00690976220682869	0.0272425334252698	0.0173584532834958	Il1b/Il1a	2
BP	GO:0043922	negative regulation by host of viral transcription	2/248	12/23355	0.00690976220682869	0.0272425334252698	0.0173584532834958	Ccl4/Ccl5	2
BP	GO:0045625	regulation of T-helper 1 cell differentiation	2/248	12/23355	0.00690976220682869	0.0272425334252698	0.0173584532834958	Il4ra/Ccl19	2
BP	GO:0070586	cell-cell adhesion involved in gastrulation	2/248	12/23355	0.00690976220682869	0.0272425334252698	0.0173584532834958	Tnfaip3/Il1rn	2
BP	GO:0097709	connective tissue replacement	2/248	12/23355	0.00690976220682869	0.0272425334252698	0.0173584532834958	Timp1/Il1a	2
BP	GO:0098792	xenophagy	2/248	12/23355	0.00690976220682869	0.0272425334252698	0.0173584532834958	Nod2/Tlr2	2
BP	GO:1900426	positive regulation of defense response to bacterium	2/248	12/23355	0.00690976220682869	0.0272425334252698	0.0173584532834958	Nod2/Cyba	2
BP	GO:1901072	glucosamine-containing compound catabolic process	2/248	12/23355	0.00690976220682869	0.0272425334252698	0.0173584532834958	Chil1/Chil4	2
BP	GO:1902548	negative regulation of cellular response to vascular endothelial growth factor stimulus	2/248	12/23355	0.00690976220682869	0.0272425334252698	0.0173584532834958	Xdh/Il12b	2
BP	GO:1902947	regulation of tau-protein kinase activity	2/248	12/23355	0.00690976220682869	0.0272425334252698	0.0173584532834958	C5ar1/Clu	2
BP	GO:2000343	positive regulation of chemokine (C-X-C motif) ligand 2 production	2/248	12/23355	0.00690976220682869	0.0272425334252698	0.0173584532834958	Tnf/Ccl5	2
BP	GO:0002381	immunoglobulin production involved in immunoglobulin-mediated immune response	4/248	71/23355	0.00691452812027295	0.0272425334252698	0.0173584532834958	Trex1/Nod2/Batf/Cd40	4
BP	GO:0015800	acidic amino acid transport	4/248	71/23355	0.00691452812027295	0.0272425334252698	0.0173584532834958	Il1b/Tnf/Slc7a11/Il1rn	4
BP	GO:0046824	positive regulation of nucleocytoplasmic transport	4/248	71/23355	0.00691452812027295	0.0272425334252698	0.0173584532834958	Il6/Xbp1/Ptgs2/Zc3h12a	4
BP	GO:2000181	negative regulation of blood vessel morphogenesis	5/248	112/23355	0.00693018129723794	0.0272693340699746	0.0173755301732187	Tnf/Ccl2/Cxcl10/Serpine1/Abcc8	5
BP	GO:0001782	B cell homeostasis	3/248	37/23355	0.00704285301541491	0.0276420766120934	0.0176130350301694	Tnfaip3/Bcl2a1a/Pirb	3
BP	GO:0097242	amyloid-beta clearance	3/248	37/23355	0.00704285301541491	0.0276420766120934	0.0176130350301694	Tnf/C5ar1/Clu	3
BP	GO:0002064	epithelial cell development	8/248	262/23355	0.00713141627890005	0.0279540630474441	0.0178118271864853	Xbp1/Il1b/Tnf/Spdef/Myd88/Icam1/Il1a/Muc2	8
BP	GO:0008637	apoptotic mitochondrial changes	5/248	113/23355	0.00718975633667132	0.028075588432553	0.0178892609804443	Hk2/Ier3/Fas/Tnfsf10/Plaur	5
BP	GO:0045446	endothelial cell differentiation	5/248	113/23355	0.00718975633667132	0.028075588432553	0.0178892609804443	Il1b/Tnf/Myd88/Xdh/Icam1	5
BP	GO:1901343	negative regulation of vasculature development	5/248	113/23355	0.00718975633667132	0.028075588432553	0.0178892609804443	Tnf/Ccl2/Cxcl10/Serpine1/Abcc8	5
BP	GO:0051953	negative regulation of amine transport	3/248	38/23355	0.00758740404377783	0.029516151336969	0.0188071618044201	Il1b/Tnf/Il1rn	3
BP	GO:0060674	placenta blood vessel development	3/248	38/23355	0.00758740404377783	0.029516151336969	0.0188071618044201	Socs3/Junb/Fosl1	3
BP	GO:1904037	positive regulation of epithelial cell apoptotic process	3/248	38/23355	0.00758740404377783	0.029516151336969	0.0188071618044201	Xbp1/Ccl12/Cd40	3
BP	GO:0030522	intracellular receptor signaling pathway	7/248	212/23355	0.00770664136146758	0.0299421967650462	0.0190786303034938	Tnfaip3/Lacc1/Pim1/Nod2/Slc15a3/Nfkbia/Irgm2	7
BP	GO:0045621	positive regulation of lymphocyte differentiation	5/248	115/23355	0.00772912850419024	0.029991744233514	0.0191102010610033	Il6/Xbp1/Il4ra/Nfkbiz/Ccl19	5
BP	GO:0001885	endothelial cell development	4/248	74/23355	0.00798932438908341	0.0309214467644189	0.0197025908251392	Il1b/Tnf/Myd88/Icam1	4
BP	GO:0002730	regulation of dendritic cell cytokine production	2/248	13/23355	0.00810922719430395	0.0309214467644189	0.0197025908251392	Nod2/Tlr2	2
BP	GO:0006957	complement activation, alternative pathway	2/248	13/23355	0.00810922719430395	0.0309214467644189	0.0197025908251392	C9/Cfb	2
BP	GO:0033004	negative regulation of mast cell activation	2/248	13/23355	0.00810922719430395	0.0309214467644189	0.0197025908251392	Cd300lf/Lilrb4a	2
BP	GO:0033083	regulation of immature T cell proliferation	2/248	13/23355	0.00810922719430395	0.0309214467644189	0.0197025908251392	Il1b/Il1a	2
BP	GO:0035739	CD4-positive, alpha-beta T cell proliferation	2/248	13/23355	0.00810922719430395	0.0309214467644189	0.0197025908251392	Lilrb4a/Cd274	2
BP	GO:0038094	Fc-gamma receptor signaling pathway	2/248	13/23355	0.00810922719430395	0.0309214467644189	0.0197025908251392	Clec4d/Clec4e	2
BP	GO:0045628	regulation of T-helper 2 cell differentiation	2/248	13/23355	0.00810922719430395	0.0309214467644189	0.0197025908251392	Il6/Il4ra	2
BP	GO:0046037	GMP metabolic process	2/248	13/23355	0.00810922719430395	0.0309214467644189	0.0197025908251392	Xdh/Urah	2
BP	GO:0060340	positive regulation of type I interferon-mediated signaling pathway	2/248	13/23355	0.00810922719430395	0.0309214467644189	0.0197025908251392	Ikbke/Irf7	2
BP	GO:0072540	T-helper 17 cell lineage commitment	2/248	13/23355	0.00810922719430395	0.0309214467644189	0.0197025908251392	Il6/Batf	2
BP	GO:0090085	regulation of protein deubiquitination	2/248	13/23355	0.00810922719430395	0.0309214467644189	0.0197025908251392	Tnip1/Zc3h12a	2
BP	GO:0090557	establishment of endothelial intestinal barrier	2/248	13/23355	0.00810922719430395	0.0309214467644189	0.0197025908251392	Myd88/Icam1	2
BP	GO:1901096	regulation of autophagosome maturation	2/248	13/23355	0.00810922719430395	0.0309214467644189	0.0197025908251392	Irgm1/Irgm2	2
BP	GO:0002861	regulation of inflammatory response to antigenic stimulus	3/248	39/23355	0.0081561682387176	0.0310236473376407	0.0197677111958523	Tnf/Nod2/Il12b	3
BP	GO:0046686	response to cadmium ion	3/248	39/23355	0.0081561682387176	0.0310236473376407	0.0197677111958523	Mt1/Mt2/Fos	3
BP	GO:0006865	amino acid transport	6/248	164/23355	0.00827212319317057	0.031348599702532	0.0199747650097276	Slc6a14/Il1b/Tnf/Slc7a11/Nfkbie/Il1rn	6
BP	GO:0031214	biomineral tissue development	6/248	164/23355	0.00827212319317057	0.031348599702532	0.0199747650097276	Ccr1/Sbno2/Ptgs2/Srgn/Fgr/Isg15	6
BP	GO:0033135	regulation of peptidyl-serine phosphorylation	6/248	164/23355	0.00827212319317057	0.031348599702532	0.0199747650097276	Il6/Tnf/Ptgs2/Osm/Csf3/Irgm2	6
BP	GO:2001236	regulation of extrinsic apoptotic signaling pathway	6/248	165/23355	0.00851017311951717	0.0322111098049538	0.0205243409645668	Tnfaip3/Il1b/Tnf/Icam1/Serpine1/Tnfsf10	6
BP	GO:0033006	regulation of mast cell activation involved in immune response	3/248	40/23355	0.00874937692839686	0.0329675138397099	0.0210063080377386	Il4ra/Fgr/Lilrb4a	3
BP	GO:0042398	cellular modified amino acid biosynthetic process	3/248	40/23355	0.00874937692839686	0.0329675138397099	0.0210063080377386	Plscr1/Slc7a11/Gch1	3
BP	GO:0045601	regulation of endothelial cell differentiation	3/248	40/23355	0.00874937692839686	0.0329675138397099	0.0210063080377386	Il1b/Tnf/Xdh	3
BP	GO:0110148	biomineralization	6/248	166/23355	0.00875310029775057	0.0329675138397099	0.0210063080377386	Ccr1/Sbno2/Ptgs2/Srgn/Fgr/Isg15	6
BP	GO:0042306	regulation of protein import into nucleus	4/248	76/23355	0.00876351633713808	0.0329675138397099	0.0210063080377386	Il6/Xbp1/Ptgs2/Zc3h12a	4
BP	GO:0043523	regulation of neuron apoptotic process	8/248	272/23355	0.00883651741221029	0.0332015977402682	0.0211554620972685	Il1b/Tnf/C5ar1/Mt1/Fpr2/Ccl12/Ccl3/Fas	8
BP	GO:0009593	detection of chemical stimulus	5/248	119/23355	0.00889113263433099	0.0333661140637927	0.0212602889454802	Nod2/Tlr2/Rtp4/Clec7a/Kcnmb3	5
BP	GO:0043507	positive regulation of JUN kinase activity	4/248	77/23355	0.00916833443740684	0.0343645236029811	0.0218964575819743	Il1b/Tnf/Ccl19/Il1rn	4
BP	GO:0007431	salivary gland development	3/248	41/23355	0.00936724545536281	0.0345004176880538	0.0219830468536259	Il6/Xbp1/Tnf	3
BP	GO:0009394	2'-deoxyribonucleotide metabolic process	3/248	41/23355	0.00936724545536281	0.0345004176880538	0.0219830468536259	Xdh/Cmpk2/Urah	3
BP	GO:0019692	deoxyribose phosphate metabolic process	3/248	41/23355	0.00936724545536281	0.0345004176880538	0.0219830468536259	Xdh/Cmpk2/Urah	3
BP	GO:1900744	regulation of p38MAPK cascade	3/248	41/23355	0.00936724545536281	0.0345004176880538	0.0219830468536259	Il1b/Zc3h12a/Xdh	3
BP	GO:0002371	dendritic cell cytokine production	2/248	14/23355	0.00939495308025872	0.0345004176880538	0.0219830468536259	Nod2/Tlr2	2
BP	GO:0006152	purine nucleoside catabolic process	2/248	14/23355	0.00939495308025872	0.0345004176880538	0.0219830468536259	Xdh/Urah	2
BP	GO:0009169	purine ribonucleoside monophosphate catabolic process	2/248	14/23355	0.00939495308025872	0.0345004176880538	0.0219830468536259	Xdh/Urah	2
BP	GO:0032604	granulocyte macrophage colony-stimulating factor production	2/248	14/23355	0.00939495308025872	0.0345004176880538	0.0219830468536259	Il1b/Il12b	2
BP	GO:0032645	regulation of granulocyte macrophage colony-stimulating factor production	2/248	14/23355	0.00939495308025872	0.0345004176880538	0.0219830468536259	Il1b/Il12b	2
BP	GO:0033079	immature T cell proliferation	2/248	14/23355	0.00939495308025872	0.0345004176880538	0.0219830468536259	Il1b/Il1a	2
BP	GO:0034116	positive regulation of heterotypic cell-cell adhesion	2/248	14/23355	0.00939495308025872	0.0345004176880538	0.0219830468536259	Il1b/Tnf	2
BP	GO:0042532	negative regulation of tyrosine phosphorylation of STAT protein	2/248	14/23355	0.00939495308025872	0.0345004176880538	0.0219830468536259	Socs3/Parp14	2
BP	GO:0046130	purine ribonucleoside catabolic process	2/248	14/23355	0.00939495308025872	0.0345004176880538	0.0219830468536259	Xdh/Urah	2
BP	GO:0071294	cellular response to zinc ion	2/248	14/23355	0.00939495308025872	0.0345004176880538	0.0219830468536259	Mt1/Mt2	2
BP	GO:1902563	regulation of neutrophil activation	2/248	14/23355	0.00939495308025872	0.0345004176880538	0.0219830468536259	Tnf/Cd177	2
BP	GO:1902916	positive regulation of protein polyubiquitination	2/248	14/23355	0.00939495308025872	0.0345004176880538	0.0219830468536259	Birc3/Nod2	2
BP	GO:2001279	regulation of unsaturated fatty acid biosynthetic process	2/248	14/23355	0.00939495308025872	0.0345004176880538	0.0219830468536259	Il1b/Ptgs2	2
BP	GO:0032368	regulation of lipid transport	6/248	169/23355	0.00951167576627671	0.0348874678998792	0.0222296683008848	Il1b/Tnf/Cyp4f18/Nfkbia/Il1a/Il1rn	6
BP	GO:0006919	activation of cysteine-type endopeptidase activity involved in apoptotic process	4/248	78/23355	0.00958514875307113	0.0351151525662451	0.0223747448832563	Tnf/Xdh/S100a9/S100a8	4
BP	GO:0046822	regulation of nucleocytoplasmic transport	5/248	122/23355	0.00983810018905245	0.0359990340646919	0.022937938308017	Il6/Xbp1/Ptgs2/Zc3h12a/Ier3	5
BP	GO:0046633	alpha-beta T cell proliferation	3/248	42/23355	0.0100099735740366	0.0364697592578172	0.0232378759513586	Lilrb4a/Cd274/Il12b	3
BP	GO:0097237	cellular response to toxic substance	3/248	42/23355	0.0100099735740366	0.0364697592578172	0.0232378759513586	Gch1/Pim1/Gstm5	3
BP	GO:2000193	positive regulation of fatty acid transport	3/248	42/23355	0.0100099735740366	0.0364697592578172	0.0232378759513586	Il1b/Cyp4f18/Il1a	3
BP	GO:0002260	lymphocyte homeostasis	4/248	79/23355	0.0100140916365185	0.0364697592578172	0.0232378759513586	Tnfaip3/Bcl2a1a/Pirb/Fas	4
BP	GO:0006575	cellular modified amino acid metabolic process	6/248	171/23355	0.0100427473785843	0.0364878592846914	0.0232494089635797	Plscr1/Slc7a11/Gch1/Vnn3/Crym/Gstm5	6
BP	GO:0051260	protein homooligomerization	6/248	171/23355	0.0100427473785843	0.0364878592846914	0.0232494089635797	C9/Steap4/Gbp5/Mat1a/Kctd12/Kcng1	6
BP	GO:0051606	detection of stimulus	8/248	279/23355	0.0101999286053296	0.0370152886136873	0.0235854774644346	Tnf/Trex1/Nod2/Tlr2/Rtp4/Pglyrp3/Clec7a/Kcnmb3	8
BP	GO:0071496	cellular response to external stimulus	8/248	281/23355	0.0106167026743213	0.0383876475330612	0.0244599199334321	Xbp1/Pim1/Zc3h12a/Hamp/Vcam1/Fas/Fos/Fosl1	8
BP	GO:0046636	negative regulation of alpha-beta T cell activation	3/248	43/23355	0.0106777458407395	0.0383876475330612	0.0244599199334321	Il4ra/Zc3h12a/Cd274	3
BP	GO:0097300	programmed necrotic cell death	3/248	43/23355	0.0106777458407395	0.0383876475330612	0.0244599199334321	Tnf/Birc3/Fas	3
BP	GO:0002862	negative regulation of inflammatory response to antigenic stimulus	2/248	15/23355	0.0107649878184242	0.0383876475330612	0.0244599199334321	Nod2/Il12b	2
BP	GO:0006857	oligopeptide transport	2/248	15/23355	0.0107649878184242	0.0383876475330612	0.0244599199334321	Slc7a11/Slc15a3	2
BP	GO:0009128	purine nucleoside monophosphate catabolic process	2/248	15/23355	0.0107649878184242	0.0383876475330612	0.0244599199334321	Xdh/Urah	2
BP	GO:0009155	purine deoxyribonucleotide catabolic process	2/248	15/23355	0.0107649878184242	0.0383876475330612	0.0244599199334321	Xdh/Urah	2
BP	GO:0023035	CD40 signaling pathway	2/248	15/23355	0.0107649878184242	0.0383876475330612	0.0244599199334321	Tnfaip3/Cd40	2
BP	GO:0032308	positive regulation of prostaglandin secretion	2/248	15/23355	0.0107649878184242	0.0383876475330612	0.0244599199334321	Il1b/Il1a	2
BP	GO:0032897	negative regulation of viral transcription	2/248	15/23355	0.0107649878184242	0.0383876475330612	0.0244599199334321	Ifitm3/Zfp36	2
BP	GO:0035745	T-helper 2 cell cytokine production	2/248	15/23355	0.0107649878184242	0.0383876475330612	0.0244599199334321	Il6/Rsad2	2
BP	GO:0046085	adenosine metabolic process	2/248	15/23355	0.0107649878184242	0.0383876475330612	0.0244599199334321	Xdh/Urah	2
BP	GO:0070234	positive regulation of T cell apoptotic process	2/248	15/23355	0.0107649878184242	0.0383876475330612	0.0244599199334321	Cd274/Ccl5	2
BP	GO:0071280	cellular response to copper ion	2/248	15/23355	0.0107649878184242	0.0383876475330612	0.0244599199334321	Mt1/Mt2	2
BP	GO:1903236	regulation of leukocyte tethering or rolling	2/248	15/23355	0.0107649878184242	0.0383876475330612	0.0244599199334321	Sele/Selp	2
BP	GO:0010821	regulation of mitochondrion organization	5/248	125/23355	0.0108521706017605	0.0386091658476028	0.0246010674271099	Stat2/Ier3/Fas/Tnfsf10/Plaur	5
BP	GO:0045807	positive regulation of endocytosis	5/248	125/23355	0.0108521706017605	0.0386091658476028	0.0246010674271099	Sele/Serpine1/Cd14/Clu/Ccl19	5
BP	GO:0001890	placenta development	6/248	174/23355	0.0108784280510517	0.0386579432817651	0.0246321475325824	Socs3/Ptgs2/Vcam1/Serpine1/Junb/Fosl1	6
BP	GO:0014015	positive regulation of gliogenesis	4/248	81/23355	0.0109088773647352	0.0386769288386065	0.0246442447886029	Il6/Il1b/Tnf/Tlr2	4
BP	GO:0043525	positive regulation of neuron apoptotic process	4/248	81/23355	0.0109088773647352	0.0386769288386065	0.0246442447886029	Il1b/Tnf/Ccl3/Fas	4
BP	GO:0043434	response to peptide hormone	9/248	342/23355	0.0112138100858017	0.0397123550279942	0.0253039997701393	Serpina3g/Xbp1/Socs3/Serpina3f/Serpina3i/Serpina3m/Il1b/Serpina3n/Stat2	9
BP	GO:0030336	negative regulation of cell migration	8/248	284/23355	0.011265360124356	0.0398491096936174	0.0253911373882699	Tnf/Timp1/Ccl12/Serpine1/Abcc8/Fas/Il1rn/Muc2	8
BP	GO:0002823	negative regulation of adaptive immune response based on somatic recombination of immune receptors built from immunoglobulin superfamily domains	3/248	44/23355	0.0113707319963776	0.0400987204174364	0.0255501848608684	Il4ra/Zc3h12a/Nod2	3
BP	GO:1902895	positive regulation of pri-miRNA transcription by RNA polymerase II	3/248	44/23355	0.0113707319963776	0.0400987204174364	0.0255501848608684	Tnf/Fos/Fosl1	3
BP	GO:1904589	regulation of protein import	4/248	82/23355	0.0113749696997207	0.0400987204174364	0.0255501848608684	Il6/Xbp1/Ptgs2/Zc3h12a	4
BP	GO:0009132	nucleoside diphosphate metabolic process	5/248	127/23355	0.0115665392358052	0.040727437012018	0.025950791789205	Hk2/Trex1/Cmpk2/Slc2a6/Ier3	5
BP	GO:0050890	cognition	9/248	345/23355	0.0118189264971702	0.0415686216184718	0.0264867795208152	Il1b/Ptgs2/Slc7a11/C5ar1/Tlr2/Pirb/Abcc8/Il1rn/Nptx2	9
BP	GO:0060968	regulation of gene silencing	4/248	83/23355	0.0118536895458591	0.0416433494763876	0.0265343947704822	Il6/Tnf/Zc3h12a/Zfp36	4
BP	GO:0006509	membrane protein ectodomain proteolysis	3/248	45/23355	0.0120890873419038	0.0423255432959155	0.0269690764266156	Il1b/Tnf/Timp1	3
BP	GO:0045840	positive regulation of mitotic nuclear division	3/248	45/23355	0.0120890873419038	0.0423255432959155	0.0269690764266156	Il1b/Tnf/Il1a	3
BP	GO:1905521	regulation of macrophage migration	3/248	45/23355	0.0120890873419038	0.0423255432959155	0.0269690764266156	Ccl2/C5ar1/Ccl5	3
BP	GO:0006968	cellular defense response	2/248	16/23355	0.0122174108005759	0.0423894624736196	0.0270098045792721	Cxcr2/Ccl17	2
BP	GO:0010819	regulation of T cell chemotaxis	2/248	16/23355	0.0122174108005759	0.0423894624736196	0.0270098045792721	Cxcl10/Ccl5	2
BP	GO:0010935	regulation of macrophage cytokine production	2/248	16/23355	0.0122174108005759	0.0423894624736196	0.0270098045792721	Tlr2/Irak3	2
BP	GO:0046348	amino sugar catabolic process	2/248	16/23355	0.0122174108005759	0.0423894624736196	0.0270098045792721	Chil1/Chil4	2
BP	GO:0051044	positive regulation of membrane protein ectodomain proteolysis	2/248	16/23355	0.0122174108005759	0.0423894624736196	0.0270098045792721	Il1b/Tnf	2
BP	GO:0071498	cellular response to fluid shear stress	2/248	16/23355	0.0122174108005759	0.0423894624736196	0.0270098045792721	Xbp1/Ptgs2	2
BP	GO:0098712	L-glutamate import across plasma membrane	2/248	16/23355	0.0122174108005759	0.0423894624736196	0.0270098045792721	Tnf/Slc7a11	2
BP	GO:2001267	regulation of cysteine-type endopeptidase activity involved in apoptotic signaling pathway	2/248	16/23355	0.0122174108005759	0.0423894624736196	0.0270098045792721	Fas/Plaur	2
BP	GO:0006690	icosanoid metabolic process	5/248	129/23355	0.0123122744839507	0.0425747673232908	0.0271278775031816	Il1b/Ptgs2/Alox12e/Cyp4f18/Tlr2	5
BP	GO:0014902	myotube differentiation	5/248	129/23355	0.0123122744839507	0.0425747673232908	0.0271278775031816	Xbp1/Il4ra/Cxcl10/Cd53/Cxcl9	5
BP	GO:0043244	regulation of protein-containing complex disassembly	5/248	129/23355	0.0123122744839507	0.0425747673232908	0.0271278775031816	Irgm1/Tnf/Plek/Irak3/Irgm2	5
BP	GO:0050709	negative regulation of protein secretion	4/248	84/23355	0.0123451539296684	0.0426406045485519	0.0271698278013117	Il1b/Abcc8/Il12b/Rsad2	4
BP	GO:0030073	insulin secretion	7/248	234/23355	0.0127951155733488	0.0440784041490219	0.0280859678976156	Il6/Il1b/Tnf/Abcc8/Nos2/Il1rn/Ccl5	7
BP	GO:0009262	deoxyribonucleotide metabolic process	3/248	46/23355	0.0128329531066773	0.0440784041490219	0.0280859678976156	Xdh/Cmpk2/Urah	3
BP	GO:0048536	spleen development	3/248	46/23355	0.0128329531066773	0.0440784041490219	0.0280859678976156	Nfkb2/Bcl3/Fas	3
BP	GO:0090199	regulation of release of cytochrome c from mitochondria	3/248	46/23355	0.0128329531066773	0.0440784041490219	0.0280859678976156	Fas/Tnfsf10/Plaur	3
BP	GO:2000404	regulation of T cell migration	3/248	46/23355	0.0128329531066773	0.0440784041490219	0.0280859678976156	Ccl20/Cxcl10/Ccl5	3
BP	GO:0046718	viral entry into host cell	4/248	86/23355	0.0133667688359999	0.0458608182446724	0.0292216901642713	Ifitm1/Trim30b/Ifitm3/Trim30a	4
BP	GO:0007162	negative regulation of cell adhesion	8/248	293/23355	0.0133872281425731	0.045879922032556	0.0292338627549897	Tnfaip3/Il4ra/Zc3h12a/Cd274/Serpine1/Slfn1/Rnd1/Il1rn	8
BP	GO:0032814	regulation of natural killer cell activation	3/248	47/23355	0.0136024568098331	0.046452603251884	0.0295987649480735	Fgr/Pglyrp3/Il12b	3
BP	GO:0089718	amino acid import across plasma membrane	3/248	47/23355	0.0136024568098331	0.046452603251884	0.0295987649480735	Slc6a14/Tnf/Slc7a11	3
BP	GO:0002295	T-helper cell lineage commitment	2/248	17/23355	0.0137503324134106	0.046452603251884	0.0295987649480735	Il6/Batf	2
BP	GO:0002407	dendritic cell chemotaxis	2/248	17/23355	0.0137503324134106	0.046452603251884	0.0295987649480735	Ccl19/Retnlg	2
BP	GO:0030730	sequestering of triglyceride	2/248	17/23355	0.0137503324134106	0.046452603251884	0.0295987649480735	Il1b/Tnf	2
BP	GO:0032306	regulation of prostaglandin secretion	2/248	17/23355	0.0137503324134106	0.046452603251884	0.0295987649480735	Il1b/Il1a	2
BP	GO:0043901	negative regulation of multi-organism process	2/248	17/23355	0.0137503324134106	0.046452603251884	0.0295987649480735	Tnfaip3/Acod1	2
BP	GO:0046040	IMP metabolic process	2/248	17/23355	0.0137503324134106	0.046452603251884	0.0295987649480735	Xdh/Urah	2
BP	GO:0051938	L-glutamate import	2/248	17/23355	0.0137503324134106	0.046452603251884	0.0295987649480735	Tnf/Slc7a11	2
BP	GO:0060253	negative regulation of glial cell proliferation	2/248	17/23355	0.0137503324134106	0.046452603251884	0.0295987649480735	Abcc8/Fas	2
BP	GO:0090336	positive regulation of brown fat cell differentiation	2/248	17/23355	0.0137503324134106	0.046452603251884	0.0295987649480735	Ptgs2/Pim1	2
BP	GO:1900424	regulation of defense response to bacterium	2/248	17/23355	0.0137503324134106	0.046452603251884	0.0295987649480735	Nod2/Cyba	2
BP	GO:2001044	regulation of integrin-mediated signaling pathway	2/248	17/23355	0.0137503324134106	0.046452603251884	0.0295987649480735	Timp1/Cd177	2
BP	GO:0140353	lipid export from cell	4/248	87/23355	0.0138971377981346	0.0468971320438693	0.0298820107148453	Il1b/Nos2/Il1a/Il1rn	4
BP	GO:0015718	monocarboxylic acid transport	6/248	184/23355	0.0140191592495181	0.047257144034754	0.0301114038930683	Il1b/Tnf/Slc7a11/Nos2/Il1a/Il1rn	6
BP	GO:0031334	positive regulation of protein-containing complex assembly	7/248	239/23355	0.0142259315497482	0.0479017432839062	0.0305221309637968	Tnf/Gbp5/Csf3/Plek/Icam1/Clu/Fas	7
BP	GO:0010883	regulation of lipid storage	3/248	48/23355	0.0143977126147798	0.0483217348214996	0.0307897420325242	Zc3h12a/Nfkbia/Ikbke	3
BP	GO:0032965	regulation of collagen biosynthetic process	3/248	48/23355	0.0143977126147798	0.0483217348214996	0.0307897420325242	Il6/Ccl2/Serpine1	3
BP	GO:0043277	apoptotic cell clearance	3/248	48/23355	0.0143977126147798	0.0483217348214996	0.0307897420325242	Cd300lf/Trex1/Ccl2	3
BP	GO:2000146	negative regulation of cell motility	8/248	297/23355	0.014418635739804	0.0483393000155995	0.030800934258902	Tnf/Timp1/Ccl12/Serpine1/Abcc8/Fas/Il1rn/Muc2	8
BP	GO:1903320	regulation of protein modification by small protein conjugation or removal	7/248	240/23355	0.0145252781742297	0.0486438935378279	0.0309950157836823	Tnfaip3/Tnip1/Zc3h12a/Birc3/Nod2/Dtx3l/Isg15	7
CC	GO:0065010	extracellular membrane-bounded organelle	6/246	11/23177	5.9449831827066e-10	1.30789630019545e-07	1.22028602171346e-07	Iigp1/Gbp2/Gbp7/Gbp3/Gbp6/Irgm2	6
CC	GO:0043230	extracellular organelle	9/246	111/23177	2.91302317917006e-06	0.000320432549708706	0.000298968168388506	Cd274/Icam1/Serpine1/Iigp1/Gbp2/Gbp7/Gbp3/Gbp6/Irgm2	9
CC	GO:0045121	membrane raft	13/246	381/23177	0.000234670852376027	0.0132378079290714	0.0123510648142054	Sele/Hck/Tnf/Plscr1/Rgs16/Ptgs2/Birc3/Cxadr/Icam1/Tlr2/Cd14/Fas/Cd177	13
CC	GO:0098857	membrane microdomain	13/246	382/23177	0.000240687416892207	0.0132378079290714	0.0123510648142054	Sele/Hck/Tnf/Plscr1/Rgs16/Ptgs2/Birc3/Cxadr/Icam1/Tlr2/Cd14/Fas/Cd177	13
CC	GO:0019867	outer membrane	8/246	198/23177	0.0012963163467372	0.0466993120407188	0.0435711284590439	Gk/Sting1/Ptgs2/Bcl2a1a/Hk2/Bcl2a1b/Bcl2a1d/Rsad2	8
CC	GO:0031968	organelle outer membrane	8/246	198/23177	0.0012963163467372	0.0466993120407188	0.0435711284590439	Gk/Sting1/Ptgs2/Bcl2a1a/Hk2/Bcl2a1b/Bcl2a1d/Rsad2	8
CC	GO:0000323	lytic vacuole	13/246	472/23177	0.00169815680148068	0.0466993120407188	0.0435711284590439	Tnfaip3/Litaf/Irgm1/Hck/Cxcr2/Il1b/Srgn/Il4i1/Mt1/Slc15a3/Dtx3l/Slc2a6/Ifitm3	13
CC	GO:0005764	lysosome	13/246	472/23177	0.00169815680148068	0.0466993120407188	0.0435711284590439	Tnfaip3/Litaf/Irgm1/Hck/Cxcr2/Il1b/Srgn/Il4i1/Mt1/Slc15a3/Dtx3l/Slc2a6/Ifitm3	13
MF	GO:0008009	chemokine activity	18/245	42/22682	5.98391090979328e-25	2.47135520574462e-22	1.93374805190162e-22	Ccl20/Cxcl1/Cxcl16/Cxcl2/Ccl2/Cxcl10/Cxcl5/Ccl17/Ccl12/Ccl4/Ccl7/Ccl3/Ccl19/Cxcl9/Cxcl3/Ccl22/Ccl5/Ccl6	18
MF	GO:0005126	cytokine receptor binding	33/245	313/22682	4.7260736574647e-23	9.75934210266461e-21	7.6363400675877e-21	Il6/Ccl20/Cd300lf/Cxcl1/Il1b/Tnf/Myd88/Cxcl16/Osmr/Cxcl2/Ccl2/Cxcl10/Osm/Csf3/Cxcl5/Ccl17/Ccl12/Ccl4/Ccl7/Ccl3/Lrg1/Ccl19/Il12b/Cxcl9/Cxcl3/Tnfsf8/Ccl22/Il1a/Tnfsf10/Il1rn/Ccl5/Ccl6/Ccrl2	33
MF	GO:0005125	cytokine activity	29/245	229/22682	1.28005451748552e-22	1.76220838573839e-20	1.37886574339668e-20	Il6/Ccl20/Cxcl1/Il1b/Tnf/Cxcl16/Cxcl2/Timp1/Ccl2/Cxcl10/Osm/Csf3/Cxcl5/Ccl17/Ccl12/Ccl4/Ccl7/Ccl3/Ccl19/Il12b/Cxcl9/Cxcl3/Tnfsf8/Ccl22/Il1a/Tnfsf10/Il1rn/Ccl5/Ccl6	29
MF	GO:0042379	chemokine receptor binding	19/245	76/22682	4.73445257277497e-21	4.88832228139016e-19	3.82493931537347e-19	Ccl20/Cxcl1/Cxcl16/Cxcl2/Ccl2/Cxcl10/Cxcl5/Ccl17/Ccl12/Ccl4/Ccl7/Ccl3/Ccl19/Cxcl9/Cxcl3/Ccl22/Ccl5/Ccl6/Ccrl2	19
MF	GO:0048018	receptor ligand activity	33/245	499/22682	7.97384233057307e-17	6.58639376505336e-15	5.15362020102302e-15	Il6/Ccl20/Cxcl1/Il1b/Tnf/Saa3/Cxcl16/Cxcl2/Timp1/Ccl2/Cxcl10/Osm/Csf3/Cxcl5/Ccl17/Hamp/Ccl12/Ccl4/Ccl7/Ccl3/Ccl19/Il12b/Cxcl9/Cxcl3/Tnfsf8/Ccl22/Retnlg/Npy/Il1a/Tnfsf10/Il1rn/Ccl5/Ccl6	33
MF	GO:0140375	immune receptor activity	16/245	124/22682	4.05084465088365e-13	2.60946132260391e-11	2.04181120438232e-11	Il4ra/Csf2rb/Cxcr2/Csf3r/Ccr1/Ifngr2/Csf2rb2/Osmr/Il18rap/C5ar1/Fpr2/Fpr1/Fcgr4/Il12b/Il1r2/Ccrl2	16
MF	GO:0048020	CCR chemokine receptor binding	12/245	54/22682	4.42281580102358e-13	2.60946132260391e-11	2.04181120438232e-11	Ccl20/Ccl2/Ccl17/Ccl12/Ccl4/Ccl7/Ccl3/Ccl19/Ccl22/Ccl5/Ccl6/Ccrl2	12
MF	GO:0001664	G protein-coupled receptor binding	22/245	309/22682	3.40576882967545e-12	1.75822815831995e-10	1.37575135619785e-10	Ccl20/Cxcl1/Cxcl16/Cxcl2/Ccl2/Cxcl10/Cxcl5/Ccl17/Fpr1/Ccl12/Ccl4/Ccl7/Ccl3/Rtp4/Ccl19/Cxcl9/Cxcl3/Ccl22/Npy/Ccl5/Ccl6/Ccrl2	22
MF	GO:0004896	cytokine receptor activity	12/245	97/22682	6.10366673690201e-10	2.80090484704503e-08	2.1916089920806e-08	Il4ra/Csf2rb/Cxcr2/Csf3r/Ccr1/Ifngr2/Csf2rb2/Osmr/Il18rap/Il12b/Il1r2/Ccrl2	12
MF	GO:0045236	CXCR chemokine receptor binding	6/245	15/22682	6.89222074261879e-09	2.84648716670156e-07	2.22727554524628e-07	Cxcl1/Cxcl2/Cxcl10/Cxcl5/Cxcl9/Cxcl3	6
MF	GO:0003924	GTPase activity	16/245	298/22682	1.73242865601409e-07	6.50448213576198e-06	5.08952724781172e-06	Irgm1/Tgtp1/Gch1/Gbp5/Rab20/Gm4841/Iigp1/Gbp2/Ifi47/Gbp7/Rnd1/Tgtp2/Gbp3/Igtp/Gbp6/Irgm2	16
MF	GO:0035325	Toll-like receptor binding	5/245	14/22682	2.61004748845127e-07	8.98291343941979e-06	7.02881209609245e-06	Saa3/Myd88/Tlr2/S100a9/S100a8	5
MF	GO:0019955	cytokine binding	10/245	138/22682	2.65531184054154e-06	8.43572146264351e-05	6.60065372507087e-05	Cxcr2/Csf3r/Ccr1/Osmr/Ackr1/Il12b/Zfp36/Il1r2/Il1rn/Ccrl2	10
MF	GO:0004866	endopeptidase inhibitor activity	12/245	212/22682	3.59736544275147e-06	0.000106122280561168	8.30369316484737e-05	Serpina3g/Serpina3f/Serpina3i/Serpina3m/Serpina3n/Birc3/Timp1/Serpine1/Cstdc4/Bcl2a1d/Stfa2l1/Fetub	12
MF	GO:0038187	pattern recognition receptor activity	5/245	23/22682	4.05163684380761e-06	0.00011155506776617	8.72878955122062e-05	Clec4e/Nod2/Tlr2/Pglyrp3/Clec7a	5
MF	GO:0030414	peptidase inhibitor activity	12/245	219/22682	5.02264128272181e-06	0.000129646928110257	0.000101444136433921	Serpina3g/Serpina3f/Serpina3i/Serpina3m/Serpina3n/Birc3/Timp1/Serpine1/Cstdc4/Bcl2a1d/Stfa2l1/Fetub	12
MF	GO:0019957	C-C chemokine binding	5/245	25/22682	6.28543357986955e-06	0.000143845584131703	0.000112554082651798	Cxcr2/Ccr1/Ackr1/Zfp36/Ccrl2	5
MF	GO:0002020	protease binding	10/245	152/22682	6.31262802499302e-06	0.000143845584131703	0.000112554082651798	Tnfaip3/Xbp1/Lcn2/Tnf/Timp1/Serpine1/Sell/Cstdc4/Fas/Cd177	10
MF	GO:0061135	endopeptidase regulator activity	12/245	225/22682	6.6175934588435e-06	0.000143845584131703	0.000112554082651798	Serpina3g/Serpina3f/Serpina3i/Serpina3m/Serpina3n/Birc3/Timp1/Serpine1/Cstdc4/Bcl2a1d/Stfa2l1/Fetub	12
MF	GO:0051400	BH domain binding	4/245	15/22682	1.65111702200491e-05	0.000340955665044015	0.000266785750397636	Bcl2a1a/Bcl2a1b/Bcl2a1d/Irgm2	4
MF	GO:0061134	peptidase regulator activity	12/245	258/22682	2.60004352584508e-05	0.000491212974419806	0.00038435678130975	Serpina3g/Serpina3f/Serpina3i/Serpina3m/Serpina3n/Birc3/Timp1/Serpine1/Cstdc4/Bcl2a1d/Stfa2l1/Fetub	12
MF	GO:0019956	chemokine binding	5/245	33/22682	2.61663085647354e-05	0.000491212974419806	0.00038435678130975	Cxcr2/Ccr1/Ackr1/Zfp36/Ccrl2	5
MF	GO:0005149	interleukin-1 receptor binding	4/245	17/22682	2.83030965307075e-05	0.000508225168138356	0.000397668221278132	Il1b/Myd88/Il1a/Il1rn	4
MF	GO:0004857	enzyme inhibitor activity	15/245	398/22682	3.09763107543046e-05	0.000533050680896992	0.00041709330708647	Serpina3g/Serpina3f/Serpina3i/Serpina3m/Serpina3n/Birc3/Timp1/Lilrb4a/Dtx3l/Serpine1/Cstdc4/Lilr4b/Bcl2a1d/Stfa2l1/Fetub	15
MF	GO:0004869	cysteine-type endopeptidase inhibitor activity	6/245	68/22682	9.34248567700571e-05	0.00154337863384134	0.00120763920119611	Serpina3g/Birc3/Cstdc4/Bcl2a1d/Stfa2l1/Fetub	6
MF	GO:0070851	growth factor receptor binding	8/245	149/22682	0.000222393977567427	0.00353264279751335	0.00276416806126316	Il6/Cd300lf/Il1b/Plscr1/Myd88/Csf3/Il1a/Il1rn	8
MF	GO:0050700	CARD domain binding	3/245	12/22682	0.000254832735509836	0.00389799702835416	0.00305004482656997	Casp4/Nod2/Irgm2	3
MF	GO:0004875	complement receptor activity	3/245	13/22682	0.000328643396949	0.00484749010499775	0.00379298958132868	C5ar1/Fpr2/Fpr1	3
MF	GO:0030547	receptor inhibitor activity	4/245	36/22682	0.000596305617107442	0.00849221447811633	0.00664485751186878	Lilrb4a/Lilr4b/Il1rn/Ccl5	4
MF	GO:0042834	peptidoglycan binding	3/245	16/22682	0.000628256098156238	0.00864899228461754	0.00676753060119175	Nod2/Tlr2/Pglyrp3	3
MF	GO:0005178	integrin binding	7/245	138/22682	0.000769124209101154	0.010246719301896	0.00801769549046025	Il1b/Lilrb4a/Cxadr/Icam1/Vcam1/Isg15/Cd177	7
MF	GO:0030246	carbohydrate binding	10/245	275/22682	0.000859535005160573	0.0109914520820924	0.00860042255435798	Sele/Hk2/Clec4d/Clec4e/Clec4n/Selp/Sell/Cd69/Clec7a/Nptx2	10
MF	GO:0070492	oligosaccharide binding	3/245	18/22682	0.000900964620654915	0.0109914520820924	0.00860042255435798	Sele/Selp/Sell	3
MF	GO:0019001	guanyl nucleotide binding	12/245	380/22682	0.000931478990007827	0.0109914520820924	0.00860042255435798	Irgm1/Sting1/Tgtp1/Gch1/Gbp5/Rab20/Iigp1/Gbp2/Gbp7/Rnd1/Gbp3/Gbp6	12
MF	GO:0032561	guanyl ribonucleotide binding	12/245	380/22682	0.000931478990007827	0.0109914520820924	0.00860042255435798	Irgm1/Sting1/Tgtp1/Gch1/Gbp5/Rab20/Iigp1/Gbp2/Gbp7/Rnd1/Gbp3/Gbp6	12
MF	GO:0050839	cell adhesion molecule binding	10/245	287/22682	0.00118639595768458	0.0136105980701037	0.0106498116669347	Il1b/Lilrb4a/Cxadr/Icam1/Vcam1/Sell/Isg15/Nos2/Cd177/Kirrel2	10
MF	GO:0001784	phosphotyrosine residue binding	4/245	45/22682	0.00139803731330163	0.0156051191998263	0.0122104539170299	Socs3/Hck/Fgr/Samsn1	4
MF	GO:0005525	GTP binding	11/245	356/22682	0.00178922662389293	0.0194460683070469	0.015215860762746	Irgm1/Tgtp1/Gch1/Gbp5/Rab20/Iigp1/Gbp2/Gbp7/Rnd1/Gbp3/Gbp6	11
MF	GO:0019207	kinase regulator activity	8/245	207/22682	0.0019127989502955	0.0202560504223601	0.0158496431239061	Socs3/Pik3r5/Pim1/Lilrb4a/Lilr4b/Nos2/Irgm2/Ccl5	8
MF	GO:0032550	purine ribonucleoside binding	11/245	363/22682	0.00208245768795613	0.0214607346810509	0.0167922659540783	Irgm1/Tgtp1/Gch1/Gbp5/Rab20/Iigp1/Gbp2/Gbp7/Rnd1/Gbp3/Gbp6	11
MF	GO:0016493	C-C chemokine receptor activity	3/245	24/22682	0.0021304845567145	0.0214607346810509	0.0167922659540783	Cxcr2/Ccr1/Ccrl2	3
MF	GO:0032549	ribonucleoside binding	11/245	366/22682	0.00221954849259991	0.0217722198692169	0.0170359920985079	Irgm1/Tgtp1/Gch1/Gbp5/Rab20/Iigp1/Gbp2/Gbp7/Rnd1/Gbp3/Gbp6	11
MF	GO:0001883	purine nucleoside binding	11/245	367/22682	0.00226684129388941	0.0217722198692169	0.0170359920985079	Irgm1/Tgtp1/Gch1/Gbp5/Rab20/Iigp1/Gbp2/Gbp7/Rnd1/Gbp3/Gbp6	11
MF	GO:0001637	G protein-coupled chemoattractant receptor activity	3/245	25/22682	0.00240183869058787	0.0220435417602842	0.017248291883286	Cxcr2/Ccr1/Ccrl2	3
MF	GO:0004950	chemokine receptor activity	3/245	25/22682	0.00240183869058787	0.0220435417602842	0.017248291883286	Cxcr2/Ccr1/Ccrl2	3
MF	GO:0005539	glycosaminoglycan binding	8/245	217/22682	0.00256240820631823	0.0230059693306398	0.0180013574219611	Ccl2/Cxcl10/Selp/Nod2/Tlr2/Ccl7/Pglyrp3/Ccl5	8
MF	GO:0001882	nucleoside binding	11/245	376/22682	0.0027303975372645	0.023992642189154	0.0187733940412139	Irgm1/Tgtp1/Gch1/Gbp5/Rab20/Iigp1/Gbp2/Gbp7/Rnd1/Gbp3/Gbp6	11
MF	GO:0004867	serine-type endopeptidase inhibitor activity	6/245	129/22682	0.0028154478762977	0.0242245827689782	0.0189548793426183	Serpina3g/Serpina3f/Serpina3i/Serpina3m/Serpina3n/Serpine1	6
MF	GO:0031593	polyubiquitin modification-dependent protein binding	4/245	55/22682	0.00294213399796834	0.0247979865543046	0.0194035475268803	Tnfaip3/Tnip1/Tnip3/Ikbke	4
MF	GO:0045309	protein phosphorylated amino acid binding	4/245	58/22682	0.00356905696899493	0.0294804105638982	0.0230673787259252	Socs3/Hck/Fgr/Samsn1	4
MF	GO:0001530	lipopolysaccharide binding	3/245	30/22682	0.00407483735966994	0.0329981927361507	0.0258199188734504	Selp/Tlr2/Cd14	3
MF	GO:0005507	copper ion binding	4/245	61/22682	0.00428100954335458	0.0340010950270277	0.0266046544495922	Lacc1/Mt1/Hamp/Il1a	4
MF	GO:0050542	icosanoid binding	2/245	10/22682	0.00493849971714283	0.0374875025478582	0.0293326450419077	S100a9/S100a8	2
MF	GO:0050544	arachidonic acid binding	2/245	10/22682	0.00493849971714283	0.0374875025478582	0.0293326450419077	S100a9/S100a8	2
MF	GO:0008528	G protein-coupled peptide receptor activity	6/245	145/22682	0.00499276268351209	0.0374875025478582	0.0293326450419077	Gpr84/Cxcr2/Ccr1/Fpr2/Fpr1/Ccrl2	6
MF	GO:0001540	amyloid-beta binding	4/245	64/22682	0.00508305119292993	0.0374875025478582	0.0293326450419077	Fpr2/Tlr2/Pirb/Clu	4
MF	GO:0008083	growth factor activity	6/245	147/22682	0.00533308110583916	0.0380771004332218	0.0297939845367634	Il6/Cxcl1/Timp1/Osm/Csf3/Il12b	6
MF	GO:0005164	tumor necrosis factor receptor binding	3/245	33/22682	0.00534738940708684	0.0380771004332218	0.0297939845367634	Tnf/Tnfsf8/Tnfsf10	3
MF	GO:0043621	protein self-association	4/245	66/22682	0.00567020273354537	0.0390947387615428	0.0305902505410823	Tnfaip3/Myd88/Rsad2/Ccl5	4
MF	GO:0051219	phosphoprotein binding	5/245	105/22682	0.00567962306463092	0.0390947387615428	0.0305902505410823	Socs3/Hck/Fgr/Samsn1/Plat	5
MF	GO:0008061	chitin binding	2/245	11/22682	0.00599313072873965	0.0399219837253141	0.0312375404706804	Chil1/Chil4	2
MF	GO:0050543	icosatetraenoic acid binding	2/245	11/22682	0.00599313072873965	0.0399219837253141	0.0312375404706804	S100a9/S100a8	2
MF	GO:0001653	peptide receptor activity	6/245	152/22682	0.00625792299127779	0.0410241618317099	0.0320999558616922	Gpr84/Cxcr2/Ccr1/Fpr2/Fpr1/Ccrl2	6
MF	GO:0031406	carboxylic acid binding	7/245	203/22682	0.00670214170051907	0.0432497581611621	0.0338414062838709	Sele/Selp/Mat1a/Nos2/S100a9/S100a8/Fabp7	7
MF	GO:0033691	sialic acid binding	2/245	12/22682	0.00714079032738562	0.0453714831570809	0.0355015810608483	Sele/Selp	2
MF	GO:0042056	chemoattractant activity	3/245	38/22682	0.00794779720026996	0.0497339430865378	0.0389150516823426	Saa3/Cxcl10/Ccl5	3

## Sheet: d0.down.GO
ONTOLOGY	ID	Description	GeneRatio	BgRatio	pvalue	p.adjust	qvalue	geneID	Count
BP	GO:0061448	connective tissue development	6/37	282/23355	4.98761807829128e-06	0.00254867283800684	0.00192154549121538	Comp/Cnmd/Matn3/Serpinb7/Col2a1/Matn1	6
BP	GO:0051216	cartilage development	5/37	205/23355	1.7211246123669e-05	0.00379655212449778	0.00286237115576514	Comp/Cnmd/Matn3/Col2a1/Matn1	5
BP	GO:0060349	bone morphogenesis	4/37	105/23355	2.27249438575457e-05	0.00379655212449778	0.00286237115576514	Ripply1/Comp/Col2a1/Matn1	4
BP	GO:0060351	cartilage development involved in endochondral bone morphogenesis	3/37	38/23355	2.97186076281627e-05	0.00379655212449778	0.00286237115576514	Comp/Col2a1/Matn1	3
BP	GO:0060350	endochondral bone morphogenesis	3/37	63/23355	0.000136132583904554	0.0139127500750455	0.0104893738334878	Comp/Col2a1/Matn1	3
BP	GO:0060348	bone development	4/37	235/23355	0.000508442557738357	0.0399110814504079	0.0300905465255934	Ripply1/Comp/Col2a1/Matn1	4
BP	GO:0003417	growth plate cartilage development	2/37	22/23355	0.000552967788054474	0.0399110814504079	0.0300905465255934	Comp/Matn1	2
BP	GO:0048705	skeletal system morphogenesis	4/37	254/23355	0.000680517072941289	0.0399110814504079	0.0300905465255934	Ripply1/Comp/Col2a1/Matn1	4
BP	GO:0002062	chondrocyte differentiation	3/37	110/23355	0.000702934898343779	0.0399110814504079	0.0300905465255934	Comp/Col2a1/Matn1	3
BP	GO:0003416	endochondral bone growth	2/37	30/23355	0.00103302675950156	0.0468326441186193	0.0353089870170247	Comp/Matn1	2
BP	GO:0008156	negative regulation of DNA replication	2/37	30/23355	0.00103302675950156	0.0468326441186193	0.0353089870170247	Gmnc/Gmnn	2
BP	GO:0002063	chondrocyte development	2/37	31/23355	0.0011031695323845	0.0468326441186193	0.0353089870170247	Comp/Matn1	2
BP	GO:0030278	regulation of ossification	3/37	132/23355	0.00119143713021928	0.0468326441186193	0.0353089870170247	Comp/Cnmd/Matn1	3
CC	GO:0062023	collagen-containing extracellular matrix	5/36	386/23177	0.000307731216025169	0.0129247110730571	0.010041755470295	F3/Comp/Matn3/Col2a1/Matn1	5

## Sheet: d2.up.GO
ONTOLOGY	ID	Description	GeneRatio	BgRatio	pvalue	p.adjust	qvalue	geneID	Count
BP	GO:0034341	response to interferon-gamma	38/233	137/23355	1.76366005729829e-44	4.38798622255814e-41	3.02421287719886e-41	Ubd/Gbp2/Tgtp1/Gbp10/Ccl5/Gbp3/Gbp6/Gbp5/H2-Q7/Acod1/Gbp8/Gbp4/Ifng/Nos2/H2-Q9/Gbp7/Irgm2/Bst2/Stat1/Nlrc5/Irgm1/Gbp2b/Ciita/Gbp9/Ccl7/H2-Ab1/Ccl19/Ccl2/Cd40/Cd74/H2-Aa/H2-Eb1/Irf8/Irf1/Ifitm3/Socs1/Ccl8/Xcl1	38
BP	GO:0035456	response to interferon-beta	28/233	58/23355	3.95017107538201e-41	4.91401281777522e-38	3.38675193778805e-38	Gbp2/Tgtp1/Igtp/Gbp3/Gbp6/Ifit3/Iigp1/Tgtp2/Acod1/Gm4841/Gm4951/Irgm2/Bst2/Stat1/Ifi47/Ifi211/Ifit1/Irgm1/Gbp2b/Ifi205/Ifi213/Xaf1/Mndal/Ifi203/Ifi204/Irf1/Ifitm3/Ifi209	28
BP	GO:0035458	cellular response to interferon-beta	25/233	47/23355	3.08372454429243e-38	2.55743555539985e-35	1.76259202900083e-35	Gbp2/Tgtp1/Igtp/Gbp3/Gbp6/Ifit3/Iigp1/Tgtp2/Acod1/Gm4841/Gm4951/Irgm2/Stat1/Ifi47/Ifi211/Ifit1/Irgm1/Gbp2b/Ifi205/Ifi213/Mndal/Ifi203/Ifi204/Irf1/Ifi209	25
BP	GO:0019882	antigen processing and presentation	30/233	119/23355	8.0810846896532e-34	5.02643467696429e-31	3.46423341038028e-31	H2-Q7/H2-Q6/Ifng/Psmb9/H2-Q9/B2m/Psmb8/Ctss/H2-Q4/H2-DMb1/H2-T23/Fcgr1/H2-Ab1/Gm8909/Ccl19/H2-Oa/Cd74/H2-K1/Tap1/H2-Aa/Fcer1g/H2-DMa/Ccr7/H2-T22/H2-Eb1/H2-M3/H2-D1/Fgl2/Tap2/Icam1	30
BP	GO:0071346	cellular response to interferon-gamma	29/233	113/23355	5.75033471511742e-33	2.86136655424243e-30	1.97206215808974e-30	Gbp2/Gbp10/Ccl5/Gbp3/Gbp6/Gbp5/H2-Q7/Acod1/Gbp8/Gbp4/Ifng/Nos2/H2-Q9/Gbp7/Irgm2/Stat1/Nlrc5/Irgm1/Gbp2b/Gbp9/Ccl7/H2-Ab1/Ccl19/Ccl2/Irf8/Irf1/Socs1/Ccl8/Xcl1	29
BP	GO:0032103	positive regulation of response to external stimulus	44/233	405/23355	1.20819185486081e-32	5.00996889148949e-30	3.45288514310221e-30	Cxcl10/Ccl5/Zbp1/Gbp5/Acod1/Ifng/Irgm2/Irf7/Ly86/Nlrc5/Ifi211/Irgm1/Klrk1/Aif1/Ctss/Ifi205/Dhx58/H2-T23/Fcgr1/Cd180/Klrd1/Ccl19/Mndal/Ccl2/Cd74/Scimp/Fcer1g/Ccr5/Ccr2/Ido1/Ccr7/Ifi203/Cxcr3/Ifi204/Tyrobp/H2-M3/Sell/Cyba/C3/Alox5ap/Ifi209/Rac2/Xcl1/Il1b	44
BP	GO:0002831	regulation of response to biotic stimulus	39/233	297/23355	3.8625204097799e-32	1.37285011136177e-29	9.46172292861874e-30	Ccl5/Zbp1/Gbp5/Acod1/Gbp4/Ifng/Irgm2/Irf7/Ly86/Stat1/Nlrc5/Ifi211/Irgm1/Klrk1/Slamf8/Ifi205/Dhx58/H2-T23/Cd180/Klrd1/Mndal/Cd74/Tap1/Cd274/Scimp/Ifi203/Ifi204/Irf1/Tyrobp/H2-M3/Socs1/Samhd1/Cyba/Fgl2/Ifi209/Myo1f/Xcl1/Tap2/Il1b	39
BP	GO:0009615	response to virus	39/233	300/23355	5.73128214012276e-32	1.78242874557818e-29	1.22845507977105e-29	Cxcl9/Cxcl10/Tgtp1/Ccl5/Ifit3/Zbp1/Acod1/Lcn2/Isg15/Gbp4/Ifng/H2-Q9/Ifit3b/Irgm2/Irf7/Klra8/Oas1a/Bst2/Stat1/Oas3/Oasl2/Ifit1/Gbp2b/Dhx58/Rtp4/Trim30a/Rsad2/Oas2/Ccl19/Cd40/Mlkl/Ptprc/Ifit2/Irf1/Ifitm3/Samhd1/Fgl2/Xcl1/Il1b	39
BP	GO:0002697	regulation of immune effector process	43/233	437/23355	4.26338503629174e-30	1.17442078728889e-27	8.0941422511999e-28	Ccl5/H2-Q7/H2-Q6/Gbp4/Ifng/H2-Q9/Stat1/B2m/Klrk1/Slamf8/Dhx58/H2-Q4/H2-T23/Rsad2/Fcgr1/Klrd1/Gm8909/Ccl19/Ccl2/Cd40/Cd74/H2-K1/Tap1/Scimp/Fcer1g/Ccr2/Ptprc/Ccr7/H2-T22/Cd177/Irf1/Tyrobp/H2-M3/Lilrb4a/H2-D1/Itgb2/C3/Fgl2/Rac2/Xcl1/Tap2/Dnase1l3/Il1b	43
BP	GO:0002699	positive regulation of immune effector process	36/233	268/23355	4.72034078492321e-30	1.17442078728889e-27	8.0941422511999e-28	H2-Q7/H2-Q6/Ifng/H2-Q9/B2m/Klrk1/Dhx58/H2-Q4/H2-T23/Rsad2/Fcgr1/Klrd1/Gm8909/Ccl19/Ccl2/Cd40/Cd74/H2-K1/Scimp/Fcer1g/Ccr2/Ptprc/Ccr7/H2-T22/Cd177/Irf1/Tyrobp/H2-M3/Lilrb4a/H2-D1/Itgb2/C3/Rac2/Xcl1/Tap2/Il1b	36
BP	GO:0048002	antigen processing and presentation of peptide antigen	23/233	72/23355	7.93517231711927e-29	1.79479170227207e-26	1.23697566551075e-26	H2-Q7/H2-Q6/H2-Q9/B2m/Ctss/H2-Q4/H2-DMb1/H2-T23/Fcgr1/H2-Ab1/Gm8909/H2-Oa/Cd74/H2-K1/Tap1/H2-Aa/Fcer1g/H2-DMa/H2-T22/H2-Eb1/H2-M3/H2-D1/Tap2	23
BP	GO:0001819	positive regulation of cytokine production	42/233	452/23355	2.16771968149694e-28	4.49440547297032e-26	3.09755733434957e-26	Ccl5/Gbp5/Ifng/H2-Q9/Irf7/Cd2/Stat1/Ifi211/B2m/Klrk1/Aif1/Ifi205/Dhx58/H2-T23/Rsad2/Clec7a/Ccl19/Mndal/Ccl2/Cd40/Cd74/Cd274/Scimp/Fcer1g/Ccr5/Ccr2/Ido1/Ptprc/Ccr7/Ifi204/Ly9/Irf8/Cd300c2/Irf1/Tyrobp/H2-M3/Cyba/C3/Cybb/Gsdmd/Xcl1/Il1b	42
BP	GO:0002819	regulation of adaptive immune response	32/233	216/23355	3.69198945674699e-28	7.06589982183577e-26	4.86983872472942e-26	H2-Q7/H2-Q6/Ifng/H2-Q9/Irf7/B2m/H2-Q4/H2-T23/Rsad2/Fcgr1/H2-Ab1/Klrd1/Gm8909/Ccl19/Cd40/Cd74/H2-K1/Cd274/Fcer1g/Ccr2/H2-DMa/Ptprc/Ccr7/H2-T22/Irf1/Cd48/H2-M3/H2-D1/C3/Xcl1/Tap2/Il1b	32
BP	GO:0001906	cell killing	31/233	205/23355	1.38853180101695e-27	2.21007698404704e-25	1.52319149052828e-25	Cxcl10/H2-Q7/H2-Q6/Ifng/Nos2/H2-Q9/B2m/Klrk1/H2-Q4/H2-T23/Fcgr1/Klrd1/Clec7a/Gm8909/Ccl19/Ccl2/H2-K1/Tap1/Ccr5/Ptprc/H2-T22/Tyrobp/H2-M3/H2-D1/Ncf1/C3/Cxcl2/Coro1a/Xcl1/Tap2/Dnase1l3	31
BP	GO:0051607	defense response to virus	33/233	246/23355	1.42127137237752e-27	2.21007698404704e-25	1.52319149052828e-25	Cxcl9/Cxcl10/Ccl5/Ifit3/Zbp1/Acod1/Isg15/Gbp4/Ifng/H2-Q9/Ifit3b/Irf7/Oas1a/Bst2/Stat1/Oas3/Oasl2/Ifit1/Gbp2b/Dhx58/Rtp4/Trim30a/Rsad2/Oas2/Cd40/Mlkl/Ptprc/Ifit2/Irf1/Ifitm3/Samhd1/Fgl2/Il1b	33
BP	GO:0140546	defense response to symbiont	33/233	246/23355	1.42127137237752e-27	2.21007698404704e-25	1.52319149052828e-25	Cxcl9/Cxcl10/Ccl5/Ifit3/Zbp1/Acod1/Isg15/Gbp4/Ifng/H2-Q9/Ifit3b/Irf7/Oas1a/Bst2/Stat1/Oas3/Oasl2/Ifit1/Gbp2b/Dhx58/Rtp4/Trim30a/Rsad2/Oas2/Cd40/Mlkl/Ptprc/Ifit2/Irf1/Ifitm3/Samhd1/Fgl2/Il1b	33
BP	GO:0002705	positive regulation of leukocyte mediated immunity	28/233	166/23355	2.30588916296707e-26	3.3747366102718e-24	2.32587829502994e-24	H2-Q7/H2-Q6/Ifng/H2-Q9/B2m/Klrk1/H2-Q4/H2-T23/Rsad2/Fcgr1/Klrd1/Gm8909/Ccl2/Cd40/H2-K1/Scimp/Fcer1g/Ptprc/H2-T22/Cd177/Tyrobp/H2-M3/H2-D1/Itgb2/C3/Xcl1/Tap2/Il1b	28
BP	GO:0002478	antigen processing and presentation of exogenous peptide antigen	16/233	27/23355	6.76492489259171e-26	9.35062951820454e-24	6.44448108189e-24	B2m/Ctss/H2-DMb1/H2-T23/Fcgr1/H2-Ab1/H2-Oa/Cd74/H2-K1/Tap1/H2-Aa/Fcer1g/H2-DMa/H2-Eb1/H2-M3/Tap2	16
BP	GO:0031349	positive regulation of defense response	32/233	259/23355	1.30173836188092e-25	1.70459212861039e-23	1.17480985678893e-23	Ccl5/Zbp1/Gbp5/Ifng/Irgm2/Irf7/Nlrc5/Ifi211/Irgm1/Klrk1/Ctss/Ifi205/H2-T23/Fcgr1/Klrd1/Mndal/Cd74/Fcer1g/Ccr5/Ccr2/Ido1/Ccr7/Ifi203/Ifi204/Tyrobp/H2-M3/Cyba/C3/Alox5ap/Ifi209/Xcl1/Il1b	32
BP	GO:0002703	regulation of leukocyte mediated immunity	32/233	264/23355	2.39351687468814e-25	2.97753499211204e-23	2.0521257836142e-23	H2-Q7/H2-Q6/Ifng/H2-Q9/B2m/Klrk1/H2-Q4/H2-T23/Rsad2/Fcgr1/Klrd1/Gm8909/Ccl2/Cd40/H2-K1/Tap1/Scimp/Fcer1g/Ccr2/Ptprc/H2-T22/Cd177/Tyrobp/H2-M3/H2-D1/Itgb2/C3/Rac2/Xcl1/Tap2/Dnase1l3/Il1b	32
BP	GO:0002822	regulation of adaptive immune response based on somatic recombination of immune receptors built from immunoglobulin superfamily domains	29/233	200/23355	2.58564255339669e-25	3.0633707965957e-23	2.1112840699164e-23	H2-Q7/H2-Q6/Ifng/H2-Q9/B2m/H2-Q4/H2-T23/Rsad2/Fcgr1/H2-Ab1/Klrd1/Gm8909/Ccl19/Cd40/H2-K1/Cd274/Fcer1g/Ccr2/H2-DMa/Ptprc/Ccr7/H2-T22/Irf1/H2-M3/H2-D1/C3/Xcl1/Tap2/Il1b	29
BP	GO:0002460	adaptive immune response based on somatic recombination of immune receptors built from immunoglobulin superfamily domains	39/233	452/23355	3.50937581206684e-25	3.96878500928286e-23	2.73529818079276e-23	H2-Q7/H2-Q6/Ifng/H2-Q9/Irf7/Il18bp/B2m/H2-Q4/H2-T23/Rsad2/Fcgr1/H2-Ab1/Klrd1/Gm8909/Ccl19/Cd40/Cd74/H2-K1/Cd274/Fcer1g/Ccr2/H2-DMa/Ptprc/Pirb/Ccr7/H2-T22/Ly9/Irf1/H2-M3/C1qb/H2-D1/C1qc/C3/Fgl2/Xcl1/Tap2/Il1b/C4b/Icam1	39
BP	GO:0045088	regulation of innate immune response	28/233	184/23355	4.52977692943016e-25	4.90003695670532e-23	3.37711973365754e-23	Zbp1/Gbp5/Acod1/Irgm2/Irf7/Nlrc5/Ifi211/Irgm1/Klrk1/Slamf8/Ifi205/Dhx58/H2-T23/Klrd1/Mndal/Cd74/Tap1/Ifi203/Ifi204/Irf1/Tyrobp/H2-M3/Socs1/Samhd1/Ifi209/Myo1f/Xcl1/Tap2	28
BP	GO:0002821	positive regulation of adaptive immune response	26/233	148/23355	5.03779971386562e-25	5.22251903670736e-23	3.5993753218803e-23	H2-Q7/H2-Q6/Ifng/H2-Q9/B2m/H2-Q4/H2-T23/Rsad2/Fcgr1/H2-Ab1/Gm8909/Cd40/Cd74/H2-K1/Cd274/Fcer1g/Ccr2/H2-DMa/Ptprc/H2-T22/H2-M3/H2-D1/C3/Xcl1/Tap2/Il1b	26
BP	GO:0002833	positive regulation of response to biotic stimulus	26/233	156/23355	2.0986018351784e-24	2.08852854636954e-22	1.43941995347605e-22	Zbp1/Gbp5/Acod1/Irgm2/Irf7/Ly86/Nlrc5/Ifi211/Irgm1/Klrk1/Ifi205/Dhx58/H2-T23/Cd180/Klrd1/Mndal/Cd74/Cd274/Scimp/Ifi203/Ifi204/Tyrobp/H2-M3/Cyba/Ifi209/Xcl1	26
BP	GO:0002824	positive regulation of adaptive immune response based on somatic recombination of immune receptors built from immunoglobulin superfamily domains	25/233	141/23355	3.33233859946693e-24	3.18879170595144e-22	2.19772452572131e-22	H2-Q7/H2-Q6/Ifng/H2-Q9/B2m/H2-Q4/H2-T23/Rsad2/Fcgr1/H2-Ab1/Gm8909/Cd40/H2-K1/Cd274/Fcer1g/Ccr2/H2-DMa/Ptprc/H2-T22/H2-M3/H2-D1/C3/Xcl1/Tap2/Il1b	25
BP	GO:0031343	positive regulation of cell killing	22/233	95/23355	3.75546297346985e-24	3.46058958444185e-22	2.38504841472998e-22	H2-Q7/H2-Q6/Ifng/Nos2/H2-Q9/B2m/Klrk1/H2-Q4/H2-T23/Klrd1/Clec7a/Gm8909/Ccl2/H2-K1/Ccr5/Ptprc/H2-T22/Tyrobp/H2-M3/H2-D1/Xcl1/Tap2	22
BP	GO:0031341	regulation of cell killing	24/233	128/23355	6.8850359862955e-24	6.11784626210829e-22	4.21643745175766e-22	H2-Q7/H2-Q6/Ifng/Nos2/H2-Q9/B2m/Klrk1/H2-Q4/H2-T23/Klrd1/Clec7a/Gm8909/Ccl2/H2-K1/Tap1/Ccr5/Ptprc/H2-T22/Tyrobp/H2-M3/H2-D1/Xcl1/Tap2/Dnase1l3	24
BP	GO:0019884	antigen processing and presentation of exogenous antigen	16/233	34/23355	1.07531520535013e-23	9.22546286521073e-22	6.35821586030982e-22	B2m/Ctss/H2-DMb1/H2-T23/Fcgr1/H2-Ab1/H2-Oa/Cd74/H2-K1/Tap1/H2-Aa/Fcer1g/H2-DMa/H2-Eb1/H2-M3/Tap2	16
BP	GO:0002449	lymphocyte mediated immunity	36/233	435/23355	1.15824593119761e-22	9.60571958939883e-21	6.62028990147686e-21	H2-Q7/H2-Q6/Ifng/H2-Q9/Irf7/B2m/Klrk1/H2-Q4/H2-T23/Rsad2/Fcgr1/H2-Ab1/Klrd1/Gm8909/Cd40/Cd74/H2-K1/Tap1/Fcer1g/Ccr2/H2-DMa/Ptprc/Pirb/H2-T22/H2-M3/C1qb/H2-D1/C1qc/C3/Fgl2/Coro1a/Xcl1/Tap2/Il1b/C4b/Icam1	36
BP	GO:0019221	cytokine-mediated signaling pathway	33/233	372/23355	9.09900423987298e-22	7.30268469316258e-20	5.03303154728458e-20	Cxcl9/Cxcl10/Ccl5/Zbp1/Iigp1/Ifng/Irgm2/Irf7/Stat1/Nlrc5/Irgm1/Ccl7/Il2rg/Oas2/Ccl19/Ccl2/Cd74/Cd300lf/Fcer1g/Ccr2/Ptprc/Pirb/Il2rb/Il10ra/Irf1/Ifitm3/Socs1/Samhd1/Cxcl2/Ccl8/Xcl1/Csf3r/Il1b	33
BP	GO:0007159	leukocyte cell-cell adhesion	32/233	353/23355	2.04346869458687e-21	1.58879691004129e-19	1.09500345509277e-19	Ccl5/Ifng/Aif1/Slfn1/Sirpb1c/H2-T23/H2-Ab1/Il2rg/Ccl19/Ccl2/Cd74/Cd274/H2-Aa/Ccr2/H2-DMa/Ido1/Ptprc/Ccr7/Cd177/Irf1/H2-M3/Sell/Socs1/Selplg/Sirpb1a/Itgb2/Fgl2/Coro1a/Rac2/Xcl1/Il1b/Icam1	32
BP	GO:0042832	defense response to protozoan	15/233	36/23355	2.83247419634958e-21	2.13551387894478e-19	1.47180238145246e-19	Gbp2/Gbp10/Gbp3/Gbp6/Iigp1/Gbp8/Gbp4/Ifng/Gbp7/Irgm2/Batf2/Gbp2b/Gbp9/Cd40/Irf8	15
BP	GO:0001909	leukocyte mediated cytotoxicity	23/233	145/23355	3.40852912871998e-21	2.42297727778723e-19	1.66992299268717e-19	H2-Q7/H2-Q6/H2-Q9/B2m/Klrk1/H2-Q4/H2-T23/Fcgr1/Klrd1/Gm8909/Ccl2/H2-K1/Tap1/Ptprc/H2-T22/Tyrobp/H2-M3/H2-D1/Ncf1/Coro1a/Xcl1/Tap2/Dnase1l3	23
BP	GO:0002708	positive regulation of lymphocyte mediated immunity	23/233	145/23355	3.40852912871998e-21	2.42297727778723e-19	1.66992299268717e-19	H2-Q7/H2-Q6/Ifng/H2-Q9/B2m/Klrk1/H2-Q4/H2-T23/Rsad2/Fcgr1/Klrd1/Gm8909/Cd40/H2-K1/Fcer1g/Ptprc/H2-T22/H2-M3/H2-D1/C3/Xcl1/Tap2/Il1b	23
BP	GO:0001562	response to protozoan	15/233	40/23355	1.97557642411824e-20	1.36534281755727e-18	9.40998244119476e-19	Gbp2/Gbp10/Gbp3/Gbp6/Iigp1/Gbp8/Gbp4/Ifng/Gbp7/Irgm2/Batf2/Gbp2b/Gbp9/Cd40/Irf8	15
BP	GO:0002706	regulation of lymphocyte mediated immunity	25/233	199/23355	2.21426023601982e-20	1.48894039654522e-18	1.02618205532754e-18	H2-Q7/H2-Q6/Ifng/H2-Q9/B2m/Klrk1/H2-Q4/H2-T23/Rsad2/Fcgr1/Klrd1/Gm8909/Cd40/H2-K1/Tap1/Fcer1g/Ccr2/Ptprc/H2-T22/H2-M3/H2-D1/C3/Xcl1/Tap2/Il1b	25
BP	GO:0001910	regulation of leukocyte mediated cytotoxicity	20/233	107/23355	4.64657931993099e-20	3.04228667052324e-18	2.09675282885528e-18	H2-Q7/H2-Q6/H2-Q9/B2m/Klrk1/H2-Q4/H2-T23/Klrd1/Gm8909/Ccl2/H2-K1/Tap1/Ptprc/H2-T22/Tyrobp/H2-M3/H2-D1/Xcl1/Tap2/Dnase1l3	20
BP	GO:0042742	defense response to bacterium	34/233	466/23355	1.05111219418494e-19	6.70555676700544e-18	4.62148924244875e-18	Gbp2/Gbp10/Gbp3/Gbp6/Iigp1/Gbp8/Lcn2/Isg15/Gbp4/Ifng/Nos2/Gbp7/Irgm2/B2m/Gbp2b/Klrk1/Slamf8/Gbp9/H2-T23/Mpeg1/Fcgr1/Plac8/H2-K1/Hck/Fcer1g/Rnase6/Irf8/H2-M3/Wfdc17/Cyba/Ncf1/Gsdmd/Myo1f/Wfdc12	34
BP	GO:0001912	positive regulation of leukocyte mediated cytotoxicity	18/233	83/23355	2.07805871019254e-19	1.29255251773976e-17	8.90830957606223e-18	H2-Q7/H2-Q6/H2-Q9/B2m/Klrk1/H2-Q4/H2-T23/Klrd1/Gm8909/Ccl2/H2-K1/Ptprc/H2-T22/Tyrobp/H2-M3/H2-D1/Xcl1/Tap2	18
BP	GO:1903039	positive regulation of leukocyte cell-cell adhesion	25/233	223/23355	3.69644272614179e-19	2.24310963479043e-17	1.54595768957252e-17	Ccl5/Ifng/Aif1/Sirpb1c/H2-T23/H2-Ab1/Il2rg/Ccl19/Ccl2/Cd74/Cd274/H2-Aa/Ccr2/H2-DMa/Ptprc/Ccr7/Irf1/H2-M3/Socs1/Sirpb1a/Itgb2/Coro1a/Xcl1/Il1b/Icam1	25
BP	GO:1903037	regulation of leukocyte cell-cell adhesion	28/233	314/23355	1.18128274693723e-18	6.99769398661863e-17	4.82283106456327e-17	Ccl5/Ifng/Aif1/Slfn1/Sirpb1c/H2-T23/H2-Ab1/Il2rg/Ccl19/Ccl2/Cd74/Cd274/H2-Aa/Ccr2/H2-DMa/Ido1/Ptprc/Ccr7/Irf1/H2-M3/Socs1/Sirpb1a/Itgb2/Fgl2/Coro1a/Xcl1/Il1b/Icam1	28
BP	GO:1990266	neutrophil migration	20/233	126/23355	1.39941888537906e-18	8.03858844466292e-17	5.54021855489757e-17	Cxcl9/Cxcl10/Ccl5/Ifng/Slamf8/Ccl7/Ccl19/Ccl2/Cd74/Fcer1g/Ccr7/Cd177/Sell/Itgb2/Cxcl2/Ccl8/Rac2/Xcl1/Csf3r/Il1b	20
BP	GO:0002474	antigen processing and presentation of peptide antigen via MHC class I	15/233	51/23355	1.42161531979569e-18	8.03858844466292e-17	5.54021855489757e-17	H2-Q7/H2-Q6/H2-Q9/B2m/H2-Q4/H2-T23/Fcgr1/Gm8909/H2-K1/Tap1/Fcer1g/H2-T22/H2-M3/H2-D1/Tap2	15
BP	GO:0022409	positive regulation of cell-cell adhesion	26/233	267/23355	2.43405558580497e-18	1.3457622883295e-16	9.27503286380421e-17	Ccl5/Ifng/Aif1/Sirpb1c/H2-T23/H2-Ab1/Il2rg/Ccl19/Ccl2/Cd74/Cd274/H2-Aa/Ccr5/Ccr2/H2-DMa/Ptprc/Ccr7/Irf1/H2-M3/Socs1/Sirpb1a/Itgb2/Coro1a/Xcl1/Il1b/Icam1	26
BP	GO:0050863	regulation of T cell activation	28/233	323/23355	2.49951910948756e-18	1.3519138140011e-16	9.31742935779228e-17	Ccl5/Ifng/Aif1/Slfn1/Sirpb1c/H2-T23/H2-Ab1/Il2rg/Ccl19/H2-Oa/Ccl2/Cd74/Cd274/H2-Aa/Ccr2/H2-DMa/Ido1/Ptprc/Ccr7/Irf1/H2-M3/Socs1/Sirpb1a/Fgl2/Coro1a/Rac2/Xcl1/Il1b	28
BP	GO:0030595	leukocyte chemotaxis	24/233	220/23355	3.72280724209975e-18	1.9707115783711e-16	1.35822015618824e-16	Cxcl9/Cxcl10/Ccl5/Ifng/Slamf8/Gpr18/Aif1/Ccl7/Ccl19/Ccl2/Cd74/Fcer1g/Ccr2/Ccr7/Cxcr3/Sell/Itgb2/Cxcl2/Coro1a/Ccl8/Rac2/Xcl1/Csf3r/Il1b	24
BP	GO:0060326	cell chemotaxis	27/233	304/23355	5.61346194869481e-18	2.85292809862126e-16	1.96624634991286e-16	Cxcl9/Cxcl10/Ccl5/Ifng/Saa3/Slamf8/Gpr18/Aif1/Ccl7/Ccl19/Ccl2/Cd74/Fcer1g/Ccr5/Ccr2/Ccr7/Cxcr3/Sell/Itgb2/Cxcl2/Coro1a/Ccl8/Rac2/Xcl1/Bin2/Csf3r/Il1b	27
BP	GO:0045089	positive regulation of innate immune response	19/233	116/23355	5.618708875902e-18	2.85292809862126e-16	1.96624634991286e-16	Zbp1/Gbp5/Irgm2/Irf7/Nlrc5/Ifi211/Irgm1/Klrk1/Ifi205/H2-T23/Klrd1/Mndal/Cd74/Ifi203/Ifi204/Tyrobp/H2-M3/Ifi209/Xcl1	19
BP	GO:0002709	regulation of T cell mediated immunity	18/233	99/23355	6.07703361076623e-18	3.02393192471727e-16	2.08410268461856e-16	H2-Q7/H2-Q6/H2-Q9/B2m/H2-Q4/H2-T23/Rsad2/Klrd1/Gm8909/H2-K1/Ccr2/Ptprc/H2-T22/H2-M3/H2-D1/Xcl1/Tap2/Il1b	18
BP	GO:0050870	positive regulation of T cell activation	23/233	201/23355	6.53397453666294e-18	3.18755463670929e-16	2.19687193399875e-16	Ccl5/Ifng/Aif1/Sirpb1c/H2-T23/H2-Ab1/Il2rg/Ccl19/Ccl2/Cd74/Cd274/H2-Aa/Ccr2/H2-DMa/Ptprc/Ccr7/Irf1/H2-M3/Socs1/Sirpb1a/Coro1a/Xcl1/Il1b	23
BP	GO:0030593	neutrophil chemotaxis	18/233	101/23355	8.86129585978079e-18	4.23978924983358e-16	2.92207509222326e-16	Cxcl9/Cxcl10/Ccl5/Ifng/Ccl7/Ccl19/Ccl2/Cd74/Fcer1g/Ccr7/Sell/Itgb2/Cxcl2/Ccl8/Rac2/Xcl1/Csf3r/Il1b	18
BP	GO:0001914	regulation of T cell mediated cytotoxicity	15/233	58/23355	1.24725316788885e-17	5.85502996548576e-16	4.03530369511605e-16	H2-Q7/H2-Q6/H2-Q9/B2m/H2-Q4/H2-T23/Klrd1/Gm8909/H2-K1/Ptprc/H2-T22/H2-M3/H2-D1/Xcl1/Tap2	15
BP	GO:0002711	positive regulation of T cell mediated immunity	16/233	73/23355	1.8254394632295e-17	8.41054330465738e-16	5.79657092709717e-16	H2-Q7/H2-Q6/H2-Q9/B2m/H2-Q4/H2-T23/Rsad2/Gm8909/H2-K1/Ptprc/H2-T22/H2-M3/H2-D1/Xcl1/Tap2/Il1b	16
BP	GO:0002683	negative regulation of immune system process	30/233	417/23355	2.6053946118486e-17	1.17858578077806e-15	8.12284750756244e-16	Acod1/Ifng/Nlrc5/Slamf8/Gpr18/Slfn1/Dhx58/H2-T23/H2-Ab1/Klrd1/H2-Oa/Cd74/Tap1/Cd274/H2-Aa/Cd300lf/Fcer1g/Ccr2/Ido1/Ptprc/Irf1/Tyrobp/H2-M3/Lilrb4a/Socs1/Samhd1/C1qc/Fgl2/Xcl1/Tap2	30
BP	GO:0001916	positive regulation of T cell mediated cytotoxicity	14/233	51/23355	6.0887518756234e-17	2.70514547616983e-15	1.8643941363516e-15	H2-Q7/H2-Q6/H2-Q9/B2m/H2-Q4/H2-T23/Gm8909/H2-K1/Ptprc/H2-T22/H2-M3/H2-D1/Xcl1/Tap2	14
BP	GO:0002456	T cell mediated immunity	19/233	134/23355	9.26842398032074e-17	3.95278826237653e-15	2.72427317626137e-15	H2-Q7/H2-Q6/H2-Q9/B2m/H2-Q4/H2-T23/Rsad2/Klrd1/Gm8909/H2-K1/Ccr2/Ptprc/H2-T22/H2-M3/H2-D1/Xcl1/Tap2/Il1b/Icam1	19
BP	GO:0097530	granulocyte migration	20/233	155/23355	9.33879055988076e-17	3.95278826237653e-15	2.72427317626137e-15	Cxcl9/Cxcl10/Ccl5/Ifng/Slamf8/Ccl7/Ccl19/Ccl2/Cd74/Fcer1g/Ccr7/Cd177/Sell/Itgb2/Cxcl2/Ccl8/Rac2/Xcl1/Csf3r/Il1b	20
BP	GO:0002483	antigen processing and presentation of endogenous peptide antigen	13/233	41/23355	9.53244757807845e-17	3.95278826237653e-15	2.72427317626137e-15	H2-Q7/H2-Q6/H2-Q9/B2m/H2-Q4/H2-T23/Gm8909/H2-K1/Tap1/H2-T22/H2-M3/H2-D1/Tap2	13
BP	GO:0019885	antigen processing and presentation of endogenous peptide antigen via MHC class I	13/233	41/23355	9.53244757807845e-17	3.95278826237653e-15	2.72427317626137e-15	H2-Q7/H2-Q6/H2-Q9/B2m/H2-Q4/H2-T23/Gm8909/H2-K1/Tap1/H2-T22/H2-M3/H2-D1/Tap2	13
BP	GO:0046651	lymphocyte proliferation	26/233	320/23355	2.11318797684819e-16	8.6190355514726e-15	5.94026439048437e-15	Ccl5/Ifng/Aif1/Slfn1/H2-T23/Cd180/H2-Ab1/Ccl19/Cd40/Cd74/Cd274/H2-Aa/Ccr2/Ido1/Psmb10/Ptprc/Ccr7/Irf1/Tyrobp/H2-M3/Lilrb4a/Itgb2/Coro1a/Rac2/Xcl1/Il1b	26
BP	GO:0032943	mononuclear cell proliferation	26/233	323/23355	2.65067780033656e-16	1.06369134955441e-14	7.33099174320588e-15	Ccl5/Ifng/Aif1/Slfn1/H2-T23/Cd180/H2-Ab1/Ccl19/Cd40/Cd74/Cd274/H2-Aa/Ccr2/Ido1/Psmb10/Ptprc/Ccr7/Irf1/Tyrobp/H2-M3/Lilrb4a/Itgb2/Coro1a/Rac2/Xcl1/Il1b	26
BP	GO:0019883	antigen processing and presentation of endogenous antigen	13/233	44/23355	2.7355401603349e-16	1.08032125697035e-14	7.44560554918221e-15	H2-Q7/H2-Q6/H2-Q9/B2m/H2-Q4/H2-T23/Gm8909/H2-K1/Tap1/H2-T22/H2-M3/H2-D1/Tap2	13
BP	GO:0001913	T cell mediated cytotoxicity	15/233	71/23355	3.42024889607638e-16	1.32962175834969e-14	9.16379186136255e-15	H2-Q7/H2-Q6/H2-Q9/B2m/H2-Q4/H2-T23/Klrd1/Gm8909/H2-K1/Ptprc/H2-T22/H2-M3/H2-D1/Xcl1/Tap2	15
BP	GO:0042098	T cell proliferation	22/233	215/23355	3.86686701898851e-16	1.48011771434514e-14	1.02010143707405e-14	Ccl5/Ifng/Aif1/Slfn1/H2-T23/H2-Ab1/Ccl19/Cd274/H2-Aa/Ccr2/Ido1/Psmb10/Ptprc/Ccr7/Irf1/H2-M3/Lilrb4a/Itgb2/Coro1a/Rac2/Xcl1/Il1b	22
BP	GO:0002428	antigen processing and presentation of peptide antigen via MHC class Ib	12/233	35/23355	4.98404384450169e-16	1.87883349774549e-14	1.29489751558106e-14	H2-Q7/H2-Q6/H2-Q9/B2m/H2-Q4/H2-T23/Gm8909/H2-K1/H2-T22/H2-M3/H2-D1/Tap2	12
BP	GO:0050900	leukocyte migration	27/233	364/23355	5.29503406887224e-16	1.95141729933004e-14	1.34492248291108e-14	Cxcl9/Cxcl10/Ccl5/Ifng/Slamf8/Gpr18/Aif1/Ccl7/Ccl19/Ccl2/Cd74/Fcer1g/Ccr2/Ccr7/Cxcr3/Cd177/Sell/Selplg/Itgb2/Cxcl2/Coro1a/Ccl8/Rac2/Xcl1/Csf3r/Il1b/Icam1	27
BP	GO:0071621	granulocyte chemotaxis	18/233	126/23355	5.33345564125573e-16	1.95141729933004e-14	1.34492248291108e-14	Cxcl9/Cxcl10/Ccl5/Ifng/Ccl7/Ccl19/Ccl2/Cd74/Fcer1g/Ccr7/Sell/Itgb2/Cxcl2/Ccl8/Rac2/Xcl1/Csf3r/Il1b	18
BP	GO:0022407	regulation of cell-cell adhesion	29/233	432/23355	5.72679919822085e-16	2.06496759495268e-14	1.423181677178e-14	Ccl5/Ifng/Aif1/Slfn1/Sirpb1c/H2-T23/H2-Ab1/Il2rg/Ccl19/Ccl2/Cd74/Cd274/H2-Aa/Ccr5/Ccr2/H2-DMa/Ido1/Ptprc/Ccr7/Irf1/H2-M3/Socs1/Sirpb1a/Itgb2/Fgl2/Coro1a/Xcl1/Il1b/Icam1	29
BP	GO:0097529	myeloid leukocyte migration	22/233	221/23355	6.93697855278495e-16	2.465600377047e-14	1.69929895676492e-14	Cxcl9/Cxcl10/Ccl5/Ifng/Slamf8/Aif1/Ccl7/Ccl19/Ccl2/Cd74/Fcer1g/Ccr2/Ccr7/Cd177/Sell/Itgb2/Cxcl2/Ccl8/Rac2/Xcl1/Csf3r/Il1b	22
BP	GO:0002696	positive regulation of leukocyte activation	30/233	479/23355	1.12832561323811e-15	3.95390721934707e-14	2.72504436466254e-14	Ccl5/Ifng/Klrk1/Aif1/Sirpb1c/H2-T23/H2-Ab1/Clec7a/Il2rg/Ccl19/Ccl2/Cd40/Cd74/Cd274/H2-Aa/Fcer1g/Ccr2/H2-DMa/Ptprc/Ccr7/Cd177/Irf1/Tyrobp/H2-M3/Socs1/Sirpb1a/Itgb2/Coro1a/Xcl1/Il1b	30
BP	GO:0070661	leukocyte proliferation	26/233	348/23355	1.60045956839579e-15	5.53047695301211e-14	3.81162081420576e-14	Ccl5/Ifng/Aif1/Slfn1/H2-T23/Cd180/H2-Ab1/Ccl19/Cd40/Cd74/Cd274/H2-Aa/Ccr2/Ido1/Psmb10/Ptprc/Ccr7/Irf1/Tyrobp/H2-M3/Lilrb4a/Itgb2/Coro1a/Rac2/Xcl1/Il1b	26
BP	GO:0050670	regulation of lymphocyte proliferation	22/233	232/23355	1.9344946936674e-15	6.59318191485546e-14	4.54404016724469e-14	Ccl5/Ifng/Aif1/Slfn1/H2-T23/H2-Ab1/Ccl19/Cd40/Cd74/Cd274/H2-Aa/Ccr2/Ido1/Ptprc/Ccr7/Irf1/Tyrobp/H2-M3/Coro1a/Rac2/Xcl1/Il1b	22
BP	GO:0002475	antigen processing and presentation via MHC class Ib	12/233	39/23355	2.25529133037243e-15	7.58265517563055e-14	5.22598801874351e-14	H2-Q7/H2-Q6/H2-Q9/B2m/H2-Q4/H2-T23/Gm8909/H2-K1/H2-T22/H2-M3/H2-D1/Tap2	12
BP	GO:0032944	regulation of mononuclear cell proliferation	22/233	235/23355	2.53416507532893e-15	8.40667027655784e-14	5.79390162485731e-14	Ccl5/Ifng/Aif1/Slfn1/H2-T23/H2-Ab1/Ccl19/Cd40/Cd74/Cd274/H2-Aa/Ccr2/Ido1/Ptprc/Ccr7/Irf1/Tyrobp/H2-M3/Coro1a/Rac2/Xcl1/Il1b	22
BP	GO:0050867	positive regulation of cell activation	30/233	494/23355	2.57489778432604e-15	8.42940222026735e-14	5.80956854663036e-14	Ccl5/Ifng/Klrk1/Aif1/Sirpb1c/H2-T23/H2-Ab1/Clec7a/Il2rg/Ccl19/Ccl2/Cd40/Cd74/Cd274/H2-Aa/Fcer1g/Ccr2/H2-DMa/Ptprc/Ccr7/Cd177/Irf1/Tyrobp/H2-M3/Socs1/Sirpb1a/Itgb2/Coro1a/Xcl1/Il1b	30
BP	GO:0002237	response to molecule of bacterial origin	27/233	393/23355	3.51836244621424e-15	1.13684230729624e-13	7.83515027325086e-14	Cxcl9/Cxcl10/Gbp2/Gbp10/Ccl5/Gbp6/Acod1/Ifng/Nos2/Irgm2/Fcgr4/Ly86/Stat1/B2m/Klrk1/Cd180/Ccl2/Cd274/Scimp/Ido1/Ccr7/Irf8/H2-M3/Lilrb4a/Cxcl2/Tap2/Il1b	27
BP	GO:1903131	mononuclear cell differentiation	29/233	468/23355	4.61665483068954e-15	1.47259451522507e-13	1.01491642634187e-13	Ubd/Ifng/Batf2/B2m/Slamf8/Bcl2a1d/Gpr18/Rsad2/H2-Ab1/Il2rg/Ccl19/H2-Oa/Cd74/H2-Aa/Fcer1g/Cd3g/Ccr2/H2-DMa/Ptprc/Pirb/Ccr7/Ly9/Irf8/Irf1/Cd3d/H2-M3/Socs1/Fgl2/Il1b	29
BP	GO:0050766	positive regulation of phagocytosis	15/233	84/23355	4.9393646512297e-15	1.55558724712145e-13	1.07211525874126e-13	Ifng/Sirpb1c/Fcgr1/Clec7a/Il2rg/Ccl2/Cd300lf/Fcer1g/Ptprc/Ccr7/Il2rb/Sirpb1a/Cyba/C3/Il1b	15
BP	GO:0019886	antigen processing and presentation of exogenous peptide antigen via MHC class II	9/233	16/23355	9.027876160875e-15	2.80766948603213e-13	1.93505398237702e-13	Ctss/H2-DMb1/H2-Ab1/H2-Oa/Cd74/H2-Aa/Fcer1g/H2-DMa/H2-Eb1	9
BP	GO:0070663	regulation of leukocyte proliferation	22/233	252/23355	1.08968891370881e-14	3.34709384852781e-13	2.30682682317304e-13	Ccl5/Ifng/Aif1/Slfn1/H2-T23/H2-Ab1/Ccl19/Cd40/Cd74/Cd274/H2-Aa/Ccr2/Ido1/Ptprc/Ccr7/Irf1/Tyrobp/H2-M3/Coro1a/Rac2/Xcl1/Il1b	22
BP	GO:0050830	defense response to Gram-positive bacterium	18/233	151/23355	1.38705006400879e-14	4.20851287713888e-13	2.90051932512237e-13	Gbp2/Gbp10/Gbp3/Gbp6/Gbp8/Gbp4/Gbp7/B2m/Gbp2b/Klrk1/Gbp9/H2-T23/Mpeg1/Hck/Rnase6/Ncf1/Gsdmd/Myo1f	18
BP	GO:0042129	regulation of T cell proliferation	19/233	176/23355	1.58795783107054e-14	4.7600470887994e-13	3.28063830921231e-13	Ccl5/Ifng/Aif1/Slfn1/H2-T23/H2-Ab1/Ccl19/Cd274/H2-Aa/Ccr2/Ido1/Ptprc/Ccr7/Irf1/H2-M3/Coro1a/Rac2/Xcl1/Il1b	19
BP	GO:0002476	antigen processing and presentation of endogenous peptide antigen via MHC class Ib	11/233	34/23355	1.79781905900127e-14	5.20407697660996e-13	3.58666500037977e-13	H2-Q7/H2-Q6/H2-Q9/H2-Q4/H2-T23/Gm8909/H2-K1/H2-T22/H2-M3/H2-D1/Tap2	11
BP	GO:0002484	antigen processing and presentation of endogenous peptide antigen via MHC class I via ER pathway	11/233	34/23355	1.79781905900127e-14	5.20407697660996e-13	3.58666500037977e-13	H2-Q7/H2-Q6/H2-Q9/H2-Q4/H2-T23/Gm8909/H2-K1/H2-T22/H2-M3/H2-D1/Tap2	11
BP	GO:0071222	cellular response to lipopolysaccharide	23/233	288/23355	1.79883689705971e-14	5.20407697660996e-13	3.58666500037977e-13	Cxcl9/Cxcl10/Gbp2/Gbp10/Ccl5/Gbp6/Acod1/Ifng/Nos2/Irgm2/Fcgr4/Ly86/Stat1/B2m/Klrk1/Cd180/Ccl2/Cd274/Scimp/Irf8/Lilrb4a/Cxcl2/Il1b	23
BP	GO:0030217	T cell differentiation	23/233	290/23355	2.08603227824111e-14	5.96557276811939e-13	4.11149011646069e-13	Ifng/B2m/Bcl2a1d/Gpr18/Rsad2/Il2rg/Ccl19/H2-Oa/Cd74/H2-Aa/Fcer1g/Cd3g/Ccr2/H2-DMa/Ptprc/Ccr7/Ly9/Irf1/Cd3d/H2-M3/Socs1/Fgl2/Il1b	23
BP	GO:0071216	cellular response to biotic stimulus	24/233	323/23355	2.34229912773313e-14	6.62231844295459e-13	4.56412114722162e-13	Cxcl9/Cxcl10/Gbp2/Gbp10/Ccl5/Gbp6/Acod1/Ifng/Nos2/Irgm2/Fcgr4/Ly86/Stat1/B2m/Klrk1/Cd180/Clec7a/Ccl2/Cd274/Scimp/Irf8/Lilrb4a/Cxcl2/Il1b	24
BP	GO:0044403	biological process involved in symbiotic interaction	26/233	390/23355	2.39127524420379e-14	6.68482337930229e-13	4.6071997312927e-13	Gbp2/Ccl5/Gbp3/Gbp6/Zbp1/Isg15/Ifng/Gbp7/Irgm2/Oas1a/Bst2/Stat1/Oas3/Oasl2/Irgm1/Gbp2b/Ciita/Trim30a/Gbp9/Rsad2/Oas2/Cd74/Ccr5/Ifitm3/Ncf1/Icam1	26
BP	GO:0050764	regulation of phagocytosis	16/233	114/23355	3.11357055180504e-14	8.60729281432328e-13	5.93217126186014e-13	Ifng/Sirpb1c/Fcgr1/Clec7a/Il2rg/Ccl2/Hck/Cd300lf/Fcer1g/Ptprc/Ccr7/Il2rb/Sirpb1a/Cyba/C3/Il1b	16
BP	GO:0006909	phagocytosis	25/233	361/23355	3.27805143014001e-14	8.96240874526191e-13	6.17691819513947e-13	Ifng/Aif1/Sirpb1c/Fcgr1/Clec7a/Il2rg/Ccl2/Hck/Cd300lf/Fcer1g/Ccr2/Ptprc/Ccr7/Il2rb/Pld4/Irf8/Tyrobp/Sirpb1a/Itgb2/Cyba/C3/Coro1a/Rac2/Bin2/Il1b	25
BP	GO:0071219	cellular response to molecule of bacterial origin	23/233	298/23355	3.72876531182969e-14	1.00838783650351e-12	6.94983832147662e-13	Cxcl9/Cxcl10/Gbp2/Gbp10/Ccl5/Gbp6/Acod1/Ifng/Nos2/Irgm2/Fcgr4/Ly86/Stat1/B2m/Klrk1/Cd180/Ccl2/Cd274/Scimp/Irf8/Lilrb4a/Cxcl2/Il1b	23
BP	GO:0032496	response to lipopolysaccharide	25/233	372/23355	6.47398410906925e-14	1.73196478100691e-12	1.19367516849732e-12	Cxcl9/Cxcl10/Gbp2/Gbp10/Ccl5/Gbp6/Acod1/Ifng/Nos2/Irgm2/Fcgr4/Ly86/Stat1/B2m/Klrk1/Cd180/Ccl2/Cd274/Scimp/Ido1/Ccr7/Irf8/Lilrb4a/Cxcl2/Il1b	25
BP	GO:0051251	positive regulation of lymphocyte activation	26/233	417/23355	1.14094792310624e-13	3.01987067307268e-12	2.08130365816356e-12	Ccl5/Ifng/Aif1/Sirpb1c/H2-T23/H2-Ab1/Clec7a/Il2rg/Ccl19/Ccl2/Cd40/Cd74/Cd274/H2-Aa/Ccr2/H2-DMa/Ptprc/Ccr7/Irf1/Tyrobp/H2-M3/Socs1/Sirpb1a/Coro1a/Xcl1/Il1b	26
BP	GO:0002495	antigen processing and presentation of peptide antigen via MHC class II	9/233	21/23355	2.22115648223061e-13	5.81709192398921e-12	4.00915668648605e-12	Ctss/H2-DMb1/H2-Ab1/H2-Oa/Cd74/H2-Aa/Fcer1g/H2-DMa/H2-Eb1	9
BP	GO:0002366	leukocyte activation involved in immune response	22/233	298/23355	3.38507613285763e-13	8.77298897765604e-12	6.04636953993979e-12	Ifng/Cd180/Ccl19/Cd40/Cd74/Fcer1g/Ccr2/Ptprc/Ccr7/Ly9/Cd177/Irf1/Tyrobp/H2-M3/Lilrb4a/Itgb2/Fgl2/Coro1a/Myo1f/Rac2/Dnase1l3/Icam1	22
BP	GO:0002504	antigen processing and presentation of peptide or polysaccharide antigen via MHC class II	9/233	22/23355	3.72644049260671e-13	9.55812777897474e-12	6.58748948720166e-12	Ctss/H2-DMb1/H2-Ab1/H2-Oa/Cd74/H2-Aa/Fcer1g/H2-DMa/H2-Eb1	9
BP	GO:0045785	positive regulation of cell adhesion	26/233	442/23355	4.36940693053758e-13	1.10929433093648e-11	7.64528881830905e-12	Ccl5/Ifng/Aif1/Sirpb1c/H2-T23/H2-Ab1/Il2rg/Ccl19/Ccl2/Cd74/Cd274/H2-Aa/Ccr5/Ccr2/H2-DMa/Ptprc/Ccr7/Irf1/H2-M3/Socs1/Sirpb1a/Itgb2/Coro1a/Xcl1/Il1b/Icam1	26
BP	GO:0002263	cell activation involved in immune response	22/233	302/23355	4.43057751949082e-13	1.1134623099488e-11	7.6740146509841e-12	Ifng/Cd180/Ccl19/Cd40/Cd74/Fcer1g/Ccr2/Ptprc/Ccr7/Ly9/Cd177/Irf1/Tyrobp/H2-M3/Lilrb4a/Itgb2/Fgl2/Coro1a/Myo1f/Rac2/Dnase1l3/Icam1	22
BP	GO:0002486	antigen processing and presentation of endogenous peptide antigen via MHC class I via ER pathway, TAP-independent	10/233	33/23355	6.09392993425568e-13	1.51616976764281e-11	1.04494861714763e-11	H2-Q7/H2-Q6/H2-Q9/H2-Q4/H2-T23/Gm8909/H2-K1/H2-T22/H2-M3/H2-D1	10
BP	GO:0030098	lymphocyte differentiation	25/233	423/23355	1.14170795709651e-12	2.81244494777834e-11	1.938345244513e-11	Ifng/B2m/Slamf8/Bcl2a1d/Gpr18/Rsad2/H2-Ab1/Il2rg/Ccl19/H2-Oa/Cd74/H2-Aa/Fcer1g/Cd3g/Ccr2/H2-DMa/Ptprc/Ccr7/Ly9/Irf1/Cd3d/H2-M3/Socs1/Fgl2/Il1b	25
BP	GO:0046631	alpha-beta T cell activation	17/233	171/23355	1.55054059410715e-12	3.78210293935156e-11	2.60663635479933e-11	Ifng/Gpr18/H2-T23/Rsad2/H2-Ab1/Il2rg/Ccl19/Cd274/Ccr2/Ptprc/Ccr7/Ly9/Irf1/H2-M3/Lilrb4a/Socs1/Xcl1	17
BP	GO:0006959	humoral immune response	24/233	407/23355	3.47779123478215e-12	8.40072290498834e-11	5.78980267905991e-11	Cxcl9/Cxcl10/Acod1/Ifng/B2m/H2-T23/H2-Ab1/Ccl19/Ccl2/Ccr2/Cfb/H2-DMa/Ptprc/Ccr7/Rnase6/C1qb/C1qc/Wfdc17/C3/Cxcl2/Xcl1/Il1b/C4b/Wfdc12	24
BP	GO:0002274	myeloid leukocyte activation	19/233	238/23355	3.73101590760443e-12	8.92573805588444e-11	6.15164464927896e-11	Ubd/Ccl5/Ifng/Batf2/Fcgr4/Klrk1/Aif1/Cd300lf/Fcer1g/Ccr2/Pirb/Cd177/Tyrobp/Cd48/Lilrb4a/Itgb2/Myo1f/Rac2/Dnase1l3	19
BP	GO:0002218	activation of innate immune response	10/233	39/23355	3.97233273850354e-12	9.41253700323505e-11	6.4871479007742e-11	Zbp1/Ifi211/Klrk1/Ifi205/Klrd1/Mndal/Ifi203/Ifi204/Tyrobp/Ifi209	10
BP	GO:0050777	negative regulation of immune response	16/233	156/23355	4.4257488943587e-12	1.0387984197325e-10	7.15942894628632e-11	Acod1/Nlrc5/Slamf8/Dhx58/H2-T23/Klrd1/Tap1/Ccr2/Ptprc/Irf1/H2-M3/Lilrb4a/Samhd1/Fgl2/Xcl1/Tap2	16
BP	GO:1903706	regulation of hemopoiesis	23/233	396/23355	1.36607139528611e-11	3.17643516959984e-10	2.18920836490021e-10	Ccl5/Isg15/Ifng/Stat1/B2m/Slamf8/Il2rg/Ccl19/H2-Oa/Cd74/H2-Aa/Ccr2/H2-DMa/Ptprc/Ccr7/Irf1/Tyrobp/H2-M3/Socs1/C1qc/Fgl2/Hcls1/Csf3r	23
BP	GO:1903555	regulation of tumor necrosis factor superfamily cytokine production	16/233	170/23355	1.6560436744846e-11	3.81503394640527e-10	2.62933250071678e-10	Ifng/Cd2/Gpr18/Trim30a/H2-T23/Ccl19/Ccl2/Cd274/Fcer1g/Ccr5/Ccr2/Ptprc/Ccr7/Tyrobp/Cyba/Cybb	16
BP	GO:0002688	regulation of leukocyte chemotaxis	14/233	121/23355	1.92641599952891e-11	4.39717707048433e-10	3.03054723634244e-10	Cxcl10/Ccl5/Slamf8/Gpr18/Aif1/Ccl19/Ccl2/Cd74/Ccr2/Ccr7/Sell/Rac2/Xcl1/Il1b	14
BP	GO:0071347	cellular response to interleukin-1	12/233	80/23355	2.42482673864082e-11	5.48451720521668e-10	3.77994522224487e-10	Ccl5/Zbp1/Acod1/Saa3/Ccl7/Ccl19/Ccl2/Cd40/Irf1/Ccl8/Xcl1/Il1b	12
BP	GO:0032760	positive regulation of tumor necrosis factor production	13/233	102/23355	2.96052933290031e-11	6.63585313536573e-10	4.57344929662836e-10	Ifng/Cd2/H2-T23/Ccl19/Ccl2/Fcer1g/Ccr5/Ccr2/Ptprc/Ccr7/Tyrobp/Cyba/Cybb	13
BP	GO:0071706	tumor necrosis factor superfamily cytokine production	16/233	177/23355	3.05920870358641e-11	6.79581362010981e-10	4.68369452832919e-10	Ifng/Cd2/Gpr18/Trim30a/H2-T23/Ccl19/Ccl2/Cd274/Fcer1g/Ccr5/Ccr2/Ptprc/Ccr7/Tyrobp/Cyba/Cybb	16
BP	GO:1903557	positive regulation of tumor necrosis factor superfamily cytokine production	13/233	103/23355	3.35852914962768e-11	7.39470842856076e-10	5.09645457358499e-10	Ifng/Cd2/H2-T23/Ccl19/Ccl2/Fcer1g/Ccr5/Ccr2/Ptprc/Ccr7/Tyrobp/Cyba/Cybb	13
BP	GO:0002253	activation of immune response	23/233	420/23355	4.45205199674804e-11	9.71640821746415e-10	6.69657682613349e-10	Zbp1/Ifng/Ifi211/Klrk1/Bcl2a1d/Ifi205/H2-Ab1/Klrd1/Mndal/Themis2/Fcer1g/Cfb/Ptprc/Ccr7/Ifi203/Ifi204/Tyrobp/C1qb/C1qc/C3/Ifi209/Il1b/C4b	23
BP	GO:0002675	positive regulation of acute inflammatory response	9/233	36/23355	6.24712937718585e-11	1.35155286003812e-09	9.31494165257277e-10	Ccl5/H2-T23/Fcgr1/Fcer1g/Ccr5/Ccr7/C3/Alox5ap/Il1b	9
BP	GO:0046635	positive regulation of alpha-beta T cell activation	11/233	68/23355	7.1552583660484e-11	1.53467955299383e-09	1.05770561509009e-09	Ifng/H2-T23/H2-Ab1/Il2rg/Ccl19/Ccr2/Ptprc/Ccr7/Irf1/Socs1/Xcl1	11
BP	GO:0050729	positive regulation of inflammatory response	14/233	135/23355	8.57882258988026e-11	1.82428295757454e-09	1.25730112450877e-09	Ccl5/Zbp1/Ifng/Ctss/H2-T23/Fcgr1/Fcer1g/Ccr5/Ccr2/Ido1/Ccr7/C3/Alox5ap/Il1b	14
BP	GO:0032731	positive regulation of interleukin-1 beta production	10/233	52/23355	8.82650441209822e-11	1.84540697288238e-09	1.27185985734701e-09	Ifng/Ifi211/Ifi205/Ccl19/Mndal/Ccr5/Ccr7/Ifi204/Tyrobp/Gsdmd	10
BP	GO:0048247	lymphocyte chemotaxis	10/233	52/23355	8.82650441209822e-11	1.84540697288238e-09	1.27185985734701e-09	Cxcl10/Ccl5/Ccl7/Ccl19/Ccl2/Ccr2/Ccr7/Cxcr3/Ccl8/Xcl1	10
BP	GO:0002526	acute inflammatory response	13/233	112/23355	9.8501907931602e-11	2.04227289111522e-09	1.40754042123316e-09	Ccl5/Saa3/H2-T23/Fcgr1/Fcer1g/Ccr5/Ccr7/C3/Alox5ap/Dnase1l3/Il1b/Orm1/Icam1	13
BP	GO:0032611	interleukin-1 beta production	12/233	91/23355	1.15309221235548e-10	2.33543665966811e-09	1.60958974386501e-09	Gbp5/Ifng/Ifi211/Ifi205/Ccl19/Mndal/Ccr5/Ccr7/Ifi204/Tyrobp/Gsdmd/Il1b	12
BP	GO:0048525	negative regulation of viral process	12/233	91/23355	1.15309221235548e-10	2.33543665966811e-09	1.60958974386501e-09	Ccl5/Isg15/Oas1a/Bst2/Stat1/Oas3/Oasl2/Ciita/Rsad2/Oas2/Cd74/Ifitm3	12
BP	GO:0050671	positive regulation of lymphocyte proliferation	14/233	138/23355	1.15457680522177e-10	2.33543665966811e-09	1.60958974386501e-09	Ccl5/Ifng/Aif1/H2-T23/Ccl19/Cd40/Cd74/Cd274/Ccr2/Ptprc/Ccr7/Coro1a/Xcl1/Il1b	14
BP	GO:0032946	positive regulation of mononuclear cell proliferation	14/233	140/23355	1.40167505356878e-10	2.81239317199929e-09	1.93830956049536e-09	Ccl5/Ifng/Aif1/H2-T23/Ccl19/Cd40/Cd74/Cd274/Ccr2/Ptprc/Ccr7/Coro1a/Xcl1/Il1b	14
BP	GO:0032680	regulation of tumor necrosis factor production	15/233	168/23355	1.53343297789634e-10	3.05214499920487e-09	2.10354721767843e-09	Ifng/Cd2/Gpr18/Trim30a/H2-T23/Ccl19/Ccl2/Fcer1g/Ccr5/Ccr2/Ptprc/Ccr7/Tyrobp/Cyba/Cybb	15
BP	GO:0032735	positive regulation of interleukin-12 production	9/233	40/23355	1.75269831371903e-10	3.46088365439123e-09	2.38525108859507e-09	Ifng/Ccl19/Cd40/Scimp/Ido1/Ccr7/Irf8/Irf1/H2-M3	9
BP	GO:0002548	monocyte chemotaxis	10/233	56/23355	1.91862429480848e-10	3.72006619805558e-09	2.56388045212073e-09	Cxcl10/Ccl5/Slamf8/Aif1/Ccl7/Ccl19/Ccl2/Ccr2/Ccl8/Xcl1	10
BP	GO:0002673	regulation of acute inflammatory response	10/233	56/23355	1.91862429480848e-10	3.72006619805558e-09	2.56388045212073e-09	Ccl5/H2-T23/Fcgr1/Fcer1g/Ccr5/Ccr7/C3/Alox5ap/Dnase1l3/Il1b	10
BP	GO:0002690	positive regulation of leukocyte chemotaxis	12/233	95/23355	1.92881245799506e-10	3.72006619805558e-09	2.56388045212073e-09	Cxcl10/Ccl5/Aif1/Ccl19/Ccl2/Cd74/Ccr2/Ccr7/Sell/Rac2/Xcl1/Il1b	12
BP	GO:0070555	response to interleukin-1	12/233	96/23355	2.18511749808864e-10	4.18197871941887e-09	2.88223190638574e-09	Ccl5/Zbp1/Acod1/Saa3/Ccl7/Ccl19/Ccl2/Cd40/Irf1/Ccl8/Xcl1/Il1b	12
BP	GO:0036230	granulocyte activation	9/233	41/23355	2.22628356145511e-10	4.22823931366437e-09	2.91411484259573e-09	Ccl5/Fcgr4/Fcer1g/Ccr2/Cd177/Tyrobp/Itgb2/Myo1f/Dnase1l3	9
BP	GO:0032640	tumor necrosis factor production	15/233	174/23355	2.51919837711957e-10	4.74830724414658e-09	3.27254717410508e-09	Ifng/Cd2/Gpr18/Trim30a/H2-T23/Ccl19/Ccl2/Fcer1g/Ccr5/Ccr2/Ptprc/Ccr7/Tyrobp/Cyba/Cybb	15
BP	GO:0044406	adhesion of symbiont to host	7/233	18/23355	2.60526654283004e-10	4.87361139741438e-09	3.35890716127434e-09	Gbp2/Gbp3/Gbp6/Gbp7/Gbp2b/Gbp9/Icam1	7
BP	GO:0019724	B cell mediated immunity	18/233	271/23355	2.90623400657949e-10	5.3960523943058e-09	3.71897501706048e-09	Ifng/Irf7/H2-T23/Fcgr1/H2-Ab1/Cd40/Cd74/Fcer1g/H2-DMa/Ptprc/Pirb/H2-M3/C1qb/C1qc/C3/Fgl2/Xcl1/C4b	18
BP	GO:1902105	regulation of leukocyte differentiation	19/233	307/23355	3.0391250302409e-10	5.60099487054768e-09	3.86022196823582e-09	Ccl5/Ifng/Slamf8/Il2rg/Ccl19/H2-Oa/Cd74/H2-Aa/Ccr2/H2-DMa/Ptprc/Ccr7/Irf1/Tyrobp/H2-M3/Socs1/C1qc/Fgl2/Hcls1	19
BP	GO:0045582	positive regulation of T cell differentiation	12/233	99/23355	3.14956178175793e-10	5.76184537721597e-09	3.97108060563751e-09	Ifng/Il2rg/Ccl19/Cd74/H2-Aa/Ccr2/H2-DMa/Ptprc/Ccr7/Irf1/H2-M3/Socs1	12
BP	GO:1902107	positive regulation of leukocyte differentiation	15/233	178/23355	3.46955049023359e-10	6.2552475505081e-09	4.3111348196724e-09	Ccl5/Ifng/Il2rg/Ccl19/Cd74/H2-Aa/Ccr2/H2-DMa/Ptprc/Ccr7/Irf1/Tyrobp/H2-M3/Socs1/Hcls1	15
BP	GO:1903708	positive regulation of hemopoiesis	15/233	178/23355	3.46955049023359e-10	6.2552475505081e-09	4.3111348196724e-09	Ccl5/Ifng/Il2rg/Ccl19/Cd74/H2-Aa/Ccr2/H2-DMa/Ptprc/Ccr7/Irf1/Tyrobp/H2-M3/Socs1/Hcls1	15
BP	GO:0042102	positive regulation of T cell proliferation	12/233	100/23355	3.54781193215297e-10	6.35032812028531e-09	4.37666462512471e-09	Ccl5/Ifng/Aif1/H2-T23/Ccl19/Cd274/Ccr2/Ptprc/Ccr7/Coro1a/Xcl1/Il1b	12
BP	GO:0070665	positive regulation of leukocyte proliferation	14/233	152/23355	4.21313860711606e-10	7.48734918178912e-09	5.16030285036998e-09	Ccl5/Ifng/Aif1/H2-T23/Ccl19/Cd40/Cd74/Cd274/Ccr2/Ptprc/Ccr7/Coro1a/Xcl1/Il1b	14
BP	GO:0032732	positive regulation of interleukin-1 production	10/233	61/23355	4.65204855415199e-10	8.20872113668806e-09	5.65747450146592e-09	Ifng/Ifi211/Ifi205/Ccl19/Mndal/Ccr5/Ccr7/Ifi204/Tyrobp/Gsdmd	10
BP	GO:0036037	CD8-positive, alpha-beta T cell activation	8/233	31/23355	5.63258136252088e-10	9.80795683321514e-09	6.75967239859006e-09	Ifng/Gpr18/H2-T23/Cd274/Irf1/Lilrb4a/Socs1/Xcl1	8
BP	GO:0072676	lymphocyte migration	12/233	104/23355	5.6372099161968e-10	9.80795683321514e-09	6.75967239859006e-09	Cxcl10/Ccl5/Aif1/Ccl7/Ccl19/Ccl2/Ccr2/Ccr7/Cxcr3/Ccl8/Xcl1/Icam1	12
BP	GO:0046634	regulation of alpha-beta T cell activation	12/233	105/23355	6.30905118109183e-10	1.09006384295531e-08	7.51275173537909e-09	Ifng/H2-T23/H2-Ab1/Il2rg/Ccl19/Cd274/Ccr2/Ptprc/Ccr7/Irf1/Socs1/Xcl1	12
BP	GO:0002685	regulation of leukocyte migration	16/233	217/23355	6.39517734029597e-10	1.09732422225216e-08	7.56279048082914e-09	Cxcl10/Ccl5/Slamf8/Gpr18/Aif1/Ccl19/Ccl2/Cd74/Ccr2/Ccr7/Cxcr3/Sell/Rac2/Xcl1/Il1b/Icam1	16
BP	GO:0045580	regulation of T cell differentiation	14/233	157/23355	6.47283891218449e-10	1.10304268585719e-08	7.60220229844883e-09	Ifng/Il2rg/Ccl19/H2-Oa/Cd74/H2-Aa/Ccr2/H2-DMa/Ptprc/Ccr7/Irf1/H2-M3/Socs1/Fgl2	14
BP	GO:0002702	positive regulation of production of molecular mediator of immune response	12/233	108/23355	8.78083217973459e-10	1.48617077980814e-08	1.0242732274105e-08	Ifng/B2m/H2-T23/Rsad2/Cd40/Cd74/Scimp/Fcer1g/Ptprc/H2-M3/Xcl1/Il1b	12
BP	GO:0045824	negative regulation of innate immune response	10/233	65/23355	8.91891005528347e-10	1.49934109578009e-08	1.03335024751471e-08	Acod1/Nlrc5/Slamf8/Dhx58/H2-T23/Klrd1/Tap1/H2-M3/Samhd1/Tap2	10
BP	GO:0002577	regulation of antigen processing and presentation	7/233	21/23355	9.2796931738179e-10	1.53137443218975e-08	1.05542771621133e-08	H2-Ab1/Ccl19/H2-Oa/Cd74/Ccr7/Fgl2/Tap2	7
BP	GO:0060333	interferon-gamma-mediated signaling pathway	7/233	21/23355	9.2796931738179e-10	1.53137443218975e-08	1.05542771621133e-08	Ifng/Irgm2/Stat1/Nlrc5/Irgm1/Irf1/Socs1	7
BP	GO:0045619	regulation of lymphocyte differentiation	15/233	191/23355	9.29411331433489e-10	1.53137443218975e-08	1.05542771621133e-08	Ifng/Slamf8/Il2rg/Ccl19/H2-Oa/Cd74/H2-Aa/Ccr2/H2-DMa/Ptprc/Ccr7/Irf1/H2-M3/Socs1/Fgl2	15
BP	GO:0002444	myeloid leukocyte mediated immunity	12/233	109/23355	9.78102184055587e-10	1.60099883811204e-08	1.10341305943667e-08	H2-T23/Fcgr1/Fcer1g/Ccr2/Cd177/Tyrobp/Itgb2/Ncf1/C3/Myo1f/Rac2/Dnase1l3	12
BP	GO:0002695	negative regulation of leukocyte activation	15/233	192/23355	9.99343597333759e-10	1.62507638572967e-08	1.12000737534e-08	Slfn1/H2-Ab1/Cd74/Cd274/H2-Aa/Cd300lf/Ccr2/Ido1/Irf1/Tyrobp/H2-M3/Lilrb4a/Socs1/Fgl2/Xcl1	15
BP	GO:0031640	killing of cells of other organism	10/233	66/23355	1.04204740594919e-09	1.68351554935167e-08	1.16028381701382e-08	Cxcl10/Ifng/Nos2/Clec7a/Ccl19/Ccl2/Ccr5/Ncf1/Cxcl2/Xcl1	10
BP	GO:0035710	CD4-positive, alpha-beta T cell activation	12/233	110/23355	1.08829015567523e-09	1.74688123052901e-08	1.20395562892696e-08	Ifng/Rsad2/Il2rg/Ccl19/Cd274/Ccr2/Ccr7/Ly9/Irf1/Lilrb4a/Socs1/Xcl1	12
BP	GO:0002698	negative regulation of immune effector process	13/233	136/23355	1.13599346338573e-09	1.81176393391263e-08	1.24867297696043e-08	Slamf8/Dhx58/H2-T23/Klrd1/Tap1/Ccr2/Ptprc/Irf1/H2-M3/Lilrb4a/Fgl2/Xcl1/Tap2	13
BP	GO:0032612	interleukin-1 production	12/233	111/23355	1.2095572314416e-09	1.9168015234565e-08	1.32106518941895e-08	Gbp5/Ifng/Ifi211/Ifi205/Ccl19/Mndal/Ccr5/Ccr7/Ifi204/Tyrobp/Gsdmd/Il1b	12
BP	GO:0042119	neutrophil activation	8/233	35/23355	1.62371872262686e-09	2.5568431530985e-08	1.76218374361036e-08	Ccl5/Fcgr4/Fcer1g/Cd177/Tyrobp/Itgb2/Myo1f/Dnase1l3	8
BP	GO:0045071	negative regulation of viral genome replication	9/233	51/23355	1.77294641971513e-09	2.77427087562971e-08	1.91203556287054e-08	Ccl5/Isg15/Oas1a/Bst2/Oas3/Oasl2/Rsad2/Oas2/Ifitm3	9
BP	GO:0045621	positive regulation of lymphocyte differentiation	12/233	115/23355	1.82617886969883e-09	2.83970814238167e-08	1.9571351175917e-08	Ifng/Il2rg/Ccl19/Cd74/H2-Aa/Ccr2/H2-DMa/Ptprc/Ccr7/Irf1/H2-M3/Socs1	12
BP	GO:0050727	regulation of inflammatory response	19/233	344/23355	2.03005837251151e-09	3.13713368373208e-08	2.16212166644083e-08	Ccl5/Zbp1/Acod1/Ifng/Slamf8/Ctss/H2-T23/Fcgr1/Fcer1g/Ccr5/Ccr2/Ido1/Usp18/Ccr7/C3/Alox5ap/Xcl1/Dnase1l3/Il1b	19
BP	GO:2000516	positive regulation of CD4-positive, alpha-beta T cell activation	8/233	36/23355	2.06978941658543e-09	3.17878769658306e-08	2.19082973334481e-08	Ifng/Il2rg/Ccl19/Ccr2/Ccr7/Irf1/Socs1/Xcl1	8
BP	GO:0002720	positive regulation of cytokine production involved in immune response	9/233	53/23355	2.53826667320534e-09	3.87436041897846e-08	2.67022047830255e-08	B2m/H2-T23/Rsad2/Cd74/Scimp/Fcer1g/H2-M3/Xcl1/Il1b	9
BP	GO:0035455	response to interferon-alpha	7/233	24/23355	2.69258712506798e-09	4.08485168729825e-08	2.81529167312948e-08	Tgtp1/Ifit3/Bst2/Ifit1/Ifit2/Ifi204/Ifitm3	7
BP	GO:0050921	positive regulation of chemotaxis	13/233	146/23355	2.72876876668202e-09	4.11465254030598e-08	2.83583050776716e-08	Cxcl10/Ccl5/Aif1/Ccl19/Ccl2/Cd74/Ccr2/Ccr7/Cxcr3/Sell/Rac2/Xcl1/Il1b	13
BP	GO:0002886	regulation of myeloid leukocyte mediated immunity	10/233	73/23355	2.88739747917932e-09	4.3276174266254e-08	2.98260652731967e-08	H2-T23/Fcgr1/Fcer1g/Ccr2/Cd177/Tyrobp/Itgb2/C3/Rac2/Dnase1l3	10
BP	GO:0002285	lymphocyte activation involved in immune response	15/233	209/23355	3.21913141984419e-09	4.77240002049264e-08	3.28915198569238e-08	Ifng/Cd180/Ccl19/Cd40/Cd74/Fcer1g/Ccr2/Ptprc/Ccr7/Ly9/Irf1/H2-M3/Fgl2/Coro1a/Icam1	15
BP	GO:0002832	negative regulation of response to biotic stimulus	11/233	96/23355	3.22252091415902e-09	4.77240002049264e-08	3.28915198569238e-08	Acod1/Nlrc5/Slamf8/Dhx58/H2-T23/Klrd1/Tap1/H2-M3/Samhd1/Fgl2/Tap2	11
BP	GO:0002687	positive regulation of leukocyte migration	13/233	151/23355	4.1224814882467e-09	6.06907333890993e-08	4.18282301112044e-08	Cxcl10/Ccl5/Aif1/Ccl19/Ccl2/Cd74/Ccr2/Ccr7/Sell/Rac2/Xcl1/Il1b/Icam1	13
BP	GO:0050866	negative regulation of cell activation	15/233	213/23355	4.17109500558386e-09	6.10452021993685e-08	4.20725310470348e-08	Slfn1/H2-Ab1/Cd74/Cd274/H2-Aa/Cd300lf/Ccr2/Ido1/Irf1/Tyrobp/H2-M3/Lilrb4a/Socs1/Fgl2/Xcl1	15
BP	GO:0071622	regulation of granulocyte chemotaxis	9/233	56/23355	4.22805288726436e-09	6.15169332369223e-08	4.23976494512382e-08	Ccl5/Ccl19/Ccl2/Cd74/Ccr7/Sell/Rac2/Xcl1/Il1b	9
BP	GO:0090023	positive regulation of neutrophil chemotaxis	7/233	27/23355	6.73486220690207e-09	9.74205649463509e-08	6.71425369341706e-08	Ccl19/Cd74/Ccr7/Sell/Rac2/Xcl1/Il1b	7
BP	GO:0032655	regulation of interleukin-12 production	9/233	59/23355	6.83308341183089e-09	9.82700088360419e-08	6.77279761355188e-08	Ifng/Ccl19/Cd40/Scimp/Ido1/Ccr7/Irf8/Irf1/H2-M3	9
BP	GO:0002700	regulation of production of molecular mediator of immune response	13/233	158/23355	7.15851018332366e-09	1.02358467448904e-07	7.05457537122459e-08	Ifng/B2m/H2-T23/Rsad2/Cd40/Cd74/Scimp/Fcer1g/Ccr2/Ptprc/H2-M3/Xcl1/Il1b	13
BP	GO:0072678	T cell migration	9/233	60/23355	7.96968471928771e-09	1.13306146180502e-07	7.80909257607199e-08	Cxcl10/Ccl5/Aif1/Ccl2/Ccr2/Ccr7/Cxcr3/Xcl1/Icam1	9
BP	GO:0032651	regulation of interleukin-1 beta production	10/233	81/23355	8.14228795719482e-09	1.1510234339489e-07	7.93288701092725e-08	Ifng/Ifi211/Ifi205/Ccl19/Mndal/Ccr5/Ccr7/Ifi204/Tyrobp/Gsdmd	10
BP	GO:0050920	regulation of chemotaxis	15/233	224/23355	8.26513697818316e-09	1.16178874585987e-07	8.00708185397584e-08	Cxcl10/Ccl5/Slamf8/Gpr18/Aif1/Ccl19/Ccl2/Cd74/Ccr2/Ccr7/Cxcr3/Sell/Rac2/Xcl1/Il1b	15
BP	GO:0070098	chemokine-mediated signaling pathway	9/233	61/23355	9.26853700341953e-09	1.2955123631746e-07	8.92870891695471e-08	Cxcl9/Cxcl10/Ccl5/Ccl7/Ccl19/Ccl2/Cxcl2/Ccl8/Xcl1	9
BP	GO:0002718	regulation of cytokine production involved in immune response	10/233	83/23355	1.03616207795322e-08	1.44020740220536e-07	9.92595133775824e-08	B2m/H2-T23/Rsad2/Cd74/Scimp/Fcer1g/Ccr2/H2-M3/Xcl1/Il1b	10
BP	GO:0032615	interleukin-12 production	9/233	62/23355	1.07490671374163e-08	1.48575994654955e-07	1.02399007993282e-07	Ifng/Ccl19/Cd40/Scimp/Ido1/Ccr7/Irf8/Irf1/H2-M3	9
BP	GO:0002888	positive regulation of myeloid leukocyte mediated immunity	7/233	29/23355	1.16377746548182e-08	1.59092216160372e-07	1.09646818465581e-07	H2-T23/Fcgr1/Fcer1g/Cd177/Tyrobp/Itgb2/C3	7
BP	GO:0071624	positive regulation of granulocyte chemotaxis	7/233	29/23355	1.16377746548182e-08	1.59092216160372e-07	1.09646818465581e-07	Ccl19/Cd74/Ccr7/Sell/Rac2/Xcl1/Il1b	7
BP	GO:0016064	immunoglobulin mediated immune response	16/233	267/23355	1.26641763415733e-08	1.72177435725871e-07	1.18665189878763e-07	Ifng/Irf7/H2-T23/Fcgr1/H2-Ab1/Cd40/Cd74/Fcer1g/H2-DMa/Ptprc/C1qb/C1qc/C3/Fgl2/Xcl1/C4b	16
BP	GO:0002825	regulation of T-helper 1 type immune response	7/233	30/23355	1.50514215357004e-08	2.01823588480328e-07	1.39097404651572e-07	H2-Ab1/Ccl19/Ccr2/Ccr7/Irf1/Xcl1/Il1b	7
BP	GO:0043372	positive regulation of CD4-positive, alpha-beta T cell differentiation	7/233	30/23355	1.50514215357004e-08	2.01823588480328e-07	1.39097404651572e-07	Ifng/Il2rg/Ccl19/Ccr2/Ccr7/Irf1/Socs1	7
BP	GO:2000106	regulation of leukocyte apoptotic process	11/233	111/23355	1.51692166582883e-08	2.01823588480328e-07	1.39097404651572e-07	Ccl5/Bcl2a1a/Ccl19/Cd74/Cd274/Fcer1g/Cd3g/Ccr5/Ido1/Ccr7/Hcls1	11
BP	GO:2000379	positive regulation of reactive oxygen species metabolic process	11/233	111/23355	1.51692166582883e-08	2.01823588480328e-07	1.39097404651572e-07	Acod1/Ifng/Klrk1/Aif1/Cd177/Tyrobp/H2-M3/Itgb2/Cyba/Il1b/Icam1	11
BP	GO:0071887	leukocyte apoptotic process	12/233	139/23355	1.59912750986055e-08	2.11629215134737e-07	1.45855471084146e-07	Ccl5/Ifng/Bcl2a1a/Ccl19/Cd74/Cd274/Fcer1g/Cd3g/Ccr5/Ido1/Ccr7/Hcls1	12
BP	GO:0034340	response to type I interferon	8/233	46/23355	1.63796798619857e-08	2.15622452363071e-07	1.48607621805484e-07	Zbp1/Isg15/Irf7/Stat1/Nlrc5/Oas2/Ifitm3/Samhd1	8
BP	GO:2000514	regulation of CD4-positive, alpha-beta T cell activation	9/233	65/23355	1.65041346028559e-08	2.16117299431081e-07	1.48948671845165e-07	Ifng/Il2rg/Ccl19/Cd274/Ccr2/Ccr7/Irf1/Socs1/Xcl1	9
BP	GO:0050792	regulation of viral process	13/233	171/23355	1.85716282493638e-08	2.40657349398006e-07	1.6586174571389e-07	Ccl5/Isg15/Oas1a/Bst2/Stat1/Oas3/Oasl2/Ciita/Trim30a/Rsad2/Oas2/Cd74/Ifitm3	13
BP	GO:0071674	mononuclear cell migration	13/233	171/23355	1.85716282493638e-08	2.40657349398006e-07	1.6586174571389e-07	Cxcl10/Ccl5/Slamf8/Aif1/Ccl7/Ccl19/Ccl2/Ccr2/Ccr7/Cxcr3/Ccl8/Xcl1/Icam1	13
BP	GO:0032649	regulation of interferon-gamma production	11/233	115/23355	2.20242325170017e-08	2.83918603638861e-07	1.95677528062153e-07	Isg15/H2-Q9/Cd2/Klrk1/Cd274/Ccr2/Ccr7/Irf8/H2-M3/Xcl1/Il1b	11
BP	GO:0002922	positive regulation of humoral immune response	6/233	19/23355	2.25024731524739e-08	2.88588418573995e-07	1.9889597810841e-07	Acod1/H2-DMa/Ptprc/Ccr7/C3/Il1b	6
BP	GO:1902622	regulation of neutrophil migration	8/233	48/23355	2.32845673838353e-08	2.97087198210166e-07	2.04753361772026e-07	Slamf8/Ccl19/Cd74/Ccr7/Sell/Rac2/Xcl1/Il1b	8
BP	GO:0042088	T-helper 1 type immune response	8/233	49/23355	2.75902070208535e-08	3.50226709530018e-07	2.41377267652902e-07	Il18bp/H2-Ab1/Ccl19/Ccr2/Ccr7/Irf1/Xcl1/Il1b	8
BP	GO:0016032	viral process	17/233	322/23355	2.86076619000915e-08	3.6129879597679e-07	2.49008181860802e-07	Ccl5/Zbp1/Isg15/Ifng/Oas1a/Bst2/Stat1/Oas3/Oasl2/Ciita/Trim30a/Rsad2/Oas2/Cd74/Ccr5/Ifitm3/Icam1	17
BP	GO:0002283	neutrophil activation involved in immune response	6/233	20/23355	3.1878994282231e-08	4.00580493809044e-07	2.76081242348508e-07	Fcer1g/Cd177/Tyrobp/Itgb2/Myo1f/Dnase1l3	6
BP	GO:0002286	T cell activation involved in immune response	11/233	120/23355	3.43927218592112e-08	4.29995437114159e-07	2.96354106895822e-07	Ifng/Ccl19/Cd74/Fcer1g/Ccr2/Ccr7/Ly9/Irf1/H2-M3/Fgl2/Icam1	11
BP	GO:1990868	response to chemokine	9/233	71/23355	3.65064157300987e-08	4.49643377903394e-07	3.09895524879264e-07	Cxcl9/Cxcl10/Ccl5/Ccl7/Ccl19/Ccl2/Cxcl2/Ccl8/Xcl1	9
BP	GO:1990869	cellular response to chemokine	9/233	71/23355	3.65064157300987e-08	4.49643377903394e-07	3.09895524879264e-07	Cxcl9/Cxcl10/Ccl5/Ccl7/Ccl19/Ccl2/Cxcl2/Ccl8/Xcl1	9
BP	GO:2000107	negative regulation of leukocyte apoptotic process	9/233	71/23355	3.65064157300987e-08	4.49643377903394e-07	3.09895524879264e-07	Ccl5/Bcl2a1a/Ccl19/Cd74/Fcer1g/Ccr5/Ido1/Ccr7/Hcls1	9
BP	GO:0090022	regulation of neutrophil chemotaxis	7/233	34/23355	3.84462623796671e-08	4.71203452219763e-07	3.24754790855472e-07	Ccl19/Cd74/Ccr7/Sell/Rac2/Xcl1/Il1b	7
BP	GO:0010818	T cell chemotaxis	6/233	21/23355	4.42594042681706e-08	5.39228443617763e-07	3.71637812935072e-07	Cxcl10/Ccl5/Ccr2/Ccr7/Cxcr3/Xcl1	6
BP	GO:0043903	regulation of biological process involved in symbiotic interaction	13/233	184/23355	4.44299963591807e-08	5.39228443617763e-07	3.71637812935072e-07	Ccl5/Isg15/Oas1a/Bst2/Stat1/Oas3/Oasl2/Ciita/Trim30a/Rsad2/Oas2/Cd74/Ifitm3	13
BP	GO:1903900	regulation of viral life cycle	12/233	153/23355	4.68470838904455e-08	5.65803615142857e-07	3.89953498505548e-07	Ccl5/Isg15/Oas1a/Bst2/Oas3/Oasl2/Ciita/Trim30a/Rsad2/Oas2/Cd74/Ifitm3	12
BP	GO:0050868	negative regulation of T cell activation	11/233	124/23355	4.83906318386846e-08	5.81622666737426e-07	4.00856034910842e-07	Slfn1/H2-Ab1/Cd74/Cd274/H2-Aa/Ido1/Irf1/H2-M3/Socs1/Fgl2/Xcl1	11
BP	GO:0002714	positive regulation of B cell mediated immunity	8/233	53/23355	5.23953254367858e-08	6.23729998501068e-07	4.29876530528956e-07	Ifng/H2-T23/Fcgr1/Cd40/Fcer1g/Ptprc/C3/Xcl1	8
BP	GO:0002891	positive regulation of immunoglobulin mediated immune response	8/233	53/23355	5.23953254367858e-08	6.23729998501068e-07	4.29876530528956e-07	Ifng/H2-T23/Fcgr1/Cd40/Fcer1g/Ptprc/C3/Xcl1	8
BP	GO:0002275	myeloid cell activation involved in immune response	10/233	99/23355	5.77473871979174e-08	6.80926537196296e-07	4.69296551486193e-07	Ifng/Fcer1g/Ccr2/Cd177/Tyrobp/Lilrb4a/Itgb2/Myo1f/Rac2/Dnase1l3	10
BP	GO:0032652	regulation of interleukin-1 production	10/233	99/23355	5.77473871979174e-08	6.80926537196296e-07	4.69296551486193e-07	Ifng/Ifi211/Ifi205/Ccl19/Mndal/Ccr5/Ccr7/Ifi204/Tyrobp/Gsdmd	10
BP	GO:1902624	positive regulation of neutrophil migration	7/233	36/23355	5.86544762988029e-08	6.88360080336895e-07	4.74419771056355e-07	Ccl19/Cd74/Ccr7/Sell/Rac2/Xcl1/Il1b	7
BP	GO:0002579	positive regulation of antigen processing and presentation	5/233	12/23355	7.08284165333725e-08	8.27329109554135e-07	5.70197630505875e-07	H2-Ab1/Ccl19/Cd74/Ccr7/Tap2	5
BP	GO:0032609	interferon-gamma production	11/233	129/23355	7.28723946374658e-08	8.47226718962686e-07	5.83911120828489e-07	Isg15/H2-Q9/Cd2/Klrk1/Cd274/Ccr2/Ccr7/Irf8/H2-M3/Xcl1/Il1b	11
BP	GO:0051250	negative regulation of lymphocyte activation	12/233	160/23355	7.6883040278352e-08	8.89697694011813e-07	6.13182240457457e-07	Slfn1/H2-Ab1/Cd74/Cd274/H2-Aa/Ido1/Irf1/Tyrobp/H2-M3/Socs1/Fgl2/Xcl1	12
BP	GO:1903409	reactive oxygen species biosynthetic process	11/233	131/23355	8.5402164850633e-08	9.83706417353587e-07	6.77973326226516e-07	Ifng/Nos2/Klrk1/Aif1/H2-M3/Itgb2/Cyba/Ncf1/Cybb/Il1b/Icam1	11
BP	GO:0002367	cytokine production involved in immune response	10/233	104/23355	9.26337636138243e-08	1.06208665378431e-06	7.3199321332486e-07	B2m/H2-T23/Rsad2/Cd74/Scimp/Fcer1g/Ccr2/H2-M3/Xcl1/Il1b	10
BP	GO:0002704	negative regulation of leukocyte mediated immunity	8/233	58/23355	1.08557487704428e-07	1.23894967618632e-06	8.5388772317969e-07	H2-T23/Klrd1/Tap1/Ccr2/Ptprc/H2-M3/Xcl1/Tap2	8
BP	GO:0019730	antimicrobial humoral response	12/233	166/23355	1.15258885524253e-07	1.30942514696046e-06	9.02459622778216e-07	Cxcl9/Cxcl10/Acod1/B2m/H2-T23/Ccl19/Ccl2/Rnase6/Wfdc17/Cxcl2/Xcl1/Wfdc12	12
BP	GO:1903038	negative regulation of leukocyte cell-cell adhesion	11/233	136/23355	1.25470201216652e-07	1.41279582223672e-06	9.73702993071421e-07	Slfn1/H2-Ab1/Cd74/Cd274/H2-Aa/Ido1/Irf1/H2-M3/Socs1/Fgl2/Xcl1	11
BP	GO:0042092	type 2 immune response	7/233	40/23355	1.26629207539706e-07	1.41279582223672e-06	9.73702993071421e-07	Rsad2/Cd74/Ccr2/Ido1/Irf1/Lilrb4a/Xcl1	7
BP	GO:0060337	type I interferon signaling pathway	7/233	40/23355	1.26629207539706e-07	1.41279582223672e-06	9.73702993071421e-07	Zbp1/Irf7/Stat1/Nlrc5/Oas2/Ifitm3/Samhd1	7
BP	GO:0071357	cellular response to type I interferon	7/233	40/23355	1.26629207539706e-07	1.41279582223672e-06	9.73702993071421e-07	Zbp1/Irf7/Stat1/Nlrc5/Oas2/Ifitm3/Samhd1	7
BP	GO:0001911	negative regulation of leukocyte mediated cytotoxicity	6/233	25/23355	1.39704108698571e-07	1.55171349304484e-06	1.06944545615588e-06	H2-T23/Klrd1/Tap1/Ptprc/H2-M3/Tap2	6
BP	GO:0045069	regulation of viral genome replication	9/233	83/23355	1.45251912192894e-07	1.60616336682631e-06	1.10697246765953e-06	Ccl5/Isg15/Oas1a/Bst2/Oas3/Oasl2/Rsad2/Oas2/Ifitm3	9
BP	GO:0097028	dendritic cell differentiation	7/233	41/23355	1.51410926931031e-07	1.6668601159487e-06	1.14880484383162e-06	Ubd/Batf2/Ccl19/Pirb/Ccr7/Irf8/H2-M3	7
BP	GO:0002885	positive regulation of hypersensitivity	5/233	14/23355	1.761409795296e-07	1.93056721176055e-06	1.33055254186746e-06	H2-T23/Fcgr1/Fcer1g/Ccr7/C3	5
BP	GO:0046633	alpha-beta T cell proliferation	7/233	42/23355	1.80159531484498e-07	1.9659513786554e-06	1.35493941268812e-06	H2-T23/Cd274/Ccr2/Ptprc/Irf1/Lilrb4a/Xcl1	7
BP	GO:0001959	regulation of cytokine-mediated signaling pathway	10/233	112/23355	1.87367967819387e-07	2.03568342329535e-06	1.40299894083099e-06	Zbp1/Irgm2/Irf7/Nlrc5/Irgm1/Cd74/Cd300lf/Ptprc/Socs1/Samhd1	10
BP	GO:1903428	positive regulation of reactive oxygen species biosynthetic process	8/233	63/23355	2.10140390056878e-07	2.27317082809353e-06	1.56667595149956e-06	Ifng/Klrk1/Aif1/H2-M3/Itgb2/Cyba/Il1b/Icam1	8
BP	GO:0007204	positive regulation of cytosolic calcium ion concentration	16/233	333/23355	2.66266905157436e-07	2.86015996441778e-06	1.97123057287044e-06	Cxcl10/Gpr18/Cd52/Ccl19/Gpr65/Ccr5/Ccr2/Ptprc/Ccr7/Cxcr3/Cyba/Cxcl2/Coro1a/Xcl1/Il1b/Cav3	16
BP	GO:0043367	CD4-positive, alpha-beta T cell differentiation	9/233	89/23355	2.66703019190082e-07	2.86015996441778e-06	1.97123057287044e-06	Ifng/Rsad2/Il2rg/Ccl19/Ccr2/Ccr7/Ly9/Irf1/Socs1	9
BP	GO:0030099	myeloid cell differentiation	18/233	422/23355	2.74997561483951e-07	2.9364546479488e-06	2.02381309083965e-06	Ubd/Ccl5/Isg15/Ifng/Batf2/Stat1/B2m/Ccl19/Cd74/Cd300lf/Fcer1g/Pirb/Ccr7/Irf8/Tyrobp/C1qc/Hcls1/Csf3r	18
BP	GO:0045061	thymic T cell selection	6/233	28/23355	2.89841439290931e-07	3.06861915300356e-06	2.11490125242968e-06	Cd74/Cd3g/H2-DMa/Ptprc/Ccr7/Cd3d	6
BP	GO:0090025	regulation of monocyte chemotaxis	6/233	28/23355	2.89841439290931e-07	3.06861915300356e-06	2.11490125242968e-06	Cxcl10/Ccl5/Slamf8/Aif1/Ccl2/Ccr2	6
BP	GO:0070374	positive regulation of ERK1 and ERK2 cascade	13/233	218/23355	3.20195926092058e-07	3.37562484795356e-06	2.3264904710257e-06	Ccl5/Ccl7/Ccl19/Ccl2/Cd74/Scimp/Ptprc/Chil1/C3/Ccl8/Xcl1/Il1b/Icam1	13
BP	GO:0031342	negative regulation of cell killing	6/233	29/23355	3.62416308326437e-07	3.80460664605982e-06	2.62214597496676e-06	H2-T23/Klrd1/Tap1/Ptprc/H2-M3/Tap2	6
BP	GO:0002866	positive regulation of acute inflammatory response to antigenic stimulus	5/233	16/23355	3.78090542067412e-07	3.93593836260972e-06	2.71266017629515e-06	H2-T23/Fcgr1/Fcer1g/Ccr7/C3	5
BP	GO:0010819	regulation of T cell chemotaxis	5/233	16/23355	3.78090542067412e-07	3.93593836260972e-06	2.71266017629515e-06	Cxcl10/Ccl5/Ccr2/Ccr7/Xcl1	5
BP	GO:0006874	cellular calcium ion homeostasis	19/233	480/23355	3.9798380747945e-07	4.1257654708703e-06	2.84348957185976e-06	Cxcl10/Ccl5/Gpr18/Cd52/Ccl19/Gpr65/Ccl2/Cd40/Ccr5/Ccr2/Ptprc/Ccr7/Cxcr3/Cyba/Cxcl2/Coro1a/Xcl1/Il1b/Cav3	19
BP	GO:0072593	reactive oxygen species metabolic process	15/233	301/23355	3.99946773069783e-07	4.12891108463743e-06	2.84565753802436e-06	Acod1/Ifng/Nos2/Klrk1/Aif1/Trim30a/Cd177/Tyrobp/H2-M3/Itgb2/Cyba/Ncf1/Cybb/Il1b/Icam1	15
BP	GO:0060759	regulation of response to cytokine stimulus	10/233	122/23355	4.18334209230962e-07	4.30089054779601e-06	2.96418628463348e-06	Zbp1/Irgm2/Irf7/Nlrc5/Irgm1/Cd74/Cd300lf/Ptprc/Socs1/Samhd1	10
BP	GO:0002712	regulation of B cell mediated immunity	8/233	69/23355	4.30956788584072e-07	4.39434627048021e-06	3.02859624073966e-06	Ifng/H2-T23/Fcgr1/Cd40/Fcer1g/Ptprc/C3/Xcl1	8
BP	GO:0002889	regulation of immunoglobulin mediated immune response	8/233	69/23355	4.30956788584072e-07	4.39434627048021e-06	3.02859624073966e-06	Ifng/H2-T23/Fcgr1/Cd40/Fcer1g/Ptprc/C3/Xcl1	8
BP	GO:0002507	tolerance induction	6/233	30/23355	4.49257530024123e-07	4.56225606000007e-06	3.14432015643092e-06	Acod1/H2-T23/Cd274/Ido1/Ccr7/H2-M3	6
BP	GO:0046632	alpha-beta T cell differentiation	10/233	123/23355	4.51418250339713e-07	4.56556344246019e-06	3.14659961404961e-06	Ifng/Gpr18/Rsad2/Il2rg/Ccl19/Ccr2/Ccr7/Ly9/Irf1/Socs1	10
BP	GO:0002573	myeloid leukocyte differentiation	13/233	225/23355	4.59429699266432e-07	4.62777769949345e-06	3.18947786109106e-06	Ubd/Ccl5/Ifng/Batf2/Ccl19/Cd74/Cd300lf/Fcer1g/Pirb/Ccr7/Tyrobp/C1qc/Hcls1	13
BP	GO:0001961	positive regulation of cytokine-mediated signaling pathway	7/233	48/23355	4.67317943578456e-07	4.64023535134869e-06	3.1980637110116e-06	Zbp1/Irgm2/Irf7/Nlrc5/Irgm1/Cd74/Cd300lf	7
BP	GO:0002707	negative regulation of lymphocyte mediated immunity	7/233	48/23355	4.67317943578456e-07	4.64023535134869e-06	3.1980637110116e-06	H2-T23/Klrd1/Tap1/Ptprc/H2-M3/Xcl1/Tap2	7
BP	GO:0045429	positive regulation of nitric oxide biosynthetic process	7/233	48/23355	4.67317943578456e-07	4.64023535134869e-06	3.1980637110116e-06	Ifng/Klrk1/Aif1/H2-M3/Itgb2/Il1b/Icam1	7
BP	GO:0033077	T cell differentiation in thymus	9/233	95/23355	4.6812663713365e-07	4.64023535134869e-06	3.1980637110116e-06	B2m/Il2rg/Cd74/Cd3g/H2-DMa/Ptprc/Ccr7/Cd3d/Il1b	9
BP	GO:0045059	positive thymic T cell selection	5/233	17/23355	5.31279419716949e-07	5.22459761365916e-06	3.60080788316584e-06	Cd74/Cd3g/H2-DMa/Ptprc/Cd3d	5
BP	GO:0070206	protein trimerization	5/233	17/23355	5.31279419716949e-07	5.22459761365916e-06	3.60080788316584e-06	Cd74/Mlkl/H2-M3/Alox5ap/Itln1	5
BP	GO:0002221	pattern recognition receptor signaling pathway	11/233	157/23355	5.36589315286847e-07	5.25401358743133e-06	3.62108145791405e-06	Acod1/Irgm2/Irf7/Dhx58/Trim30a/Rsad2/Cd40/Scimp/Cd300lf/Irf1/Cyba	11
BP	GO:0046638	positive regulation of alpha-beta T cell differentiation	7/233	49/23355	5.40605899671391e-07	5.25401358743133e-06	3.62108145791405e-06	Ifng/Il2rg/Ccl19/Ccr2/Ccr7/Irf1/Socs1	7
BP	GO:1904407	positive regulation of nitric oxide metabolic process	7/233	49/23355	5.40605899671391e-07	5.25401358743133e-06	3.62108145791405e-06	Ifng/Klrk1/Aif1/H2-M3/Itgb2/Il1b/Icam1	7
BP	GO:0002828	regulation of type 2 immune response	6/233	31/23355	5.52452824623382e-07	5.3482592516069e-06	3.68603584399545e-06	Rsad2/Cd74/Ccr2/Ido1/Irf1/Xcl1	6
BP	GO:0019058	viral life cycle	13/233	231/23355	6.19460421464869e-07	5.9737113511806e-06	4.11709925159638e-06	Ccl5/Isg15/Oas1a/Bst2/Oas3/Oasl2/Ciita/Trim30a/Rsad2/Oas2/Cd74/Ifitm3/Icam1	13
BP	GO:0043370	regulation of CD4-positive, alpha-beta T cell differentiation	7/233	50/23355	6.23310239011711e-07	5.98762885969551e-06	4.12669123897613e-06	Ifng/Il2rg/Ccl19/Ccr2/Ccr7/Irf1/Socs1	7
BP	GO:0055074	calcium ion homeostasis	19/233	496/23355	6.52185394979358e-07	6.2409125488794e-06	4.30125509482338e-06	Cxcl10/Ccl5/Gpr18/Cd52/Ccl19/Gpr65/Ccl2/Cd40/Ccr5/Ccr2/Ptprc/Ccr7/Cxcr3/Cyba/Cxcl2/Coro1a/Xcl1/Il1b/Cav3	19
BP	GO:0031663	lipopolysaccharide-mediated signaling pathway	7/233	51/23355	7.16381051343994e-07	6.82895040514888e-06	4.70653249703313e-06	Ccl5/Acod1/Ly86/Stat1/Cd180/Scimp/Il1b	7
BP	GO:0030101	natural killer cell activation	9/233	100/23355	7.25856071344981e-07	6.87636340037074e-06	4.73920967135046e-06	Klrk1/Slamf7/H2-T23/Ptprc/Il2rb/Irf1/Tyrobp/Itgb2/Coro1a	9
BP	GO:0002883	regulation of hypersensitivity	5/233	18/23355	7.29646277209757e-07	6.87636340037074e-06	4.73920967135046e-06	H2-T23/Fcgr1/Fcer1g/Ccr7/C3	5
BP	GO:2001185	regulation of CD8-positive, alpha-beta T cell activation	5/233	18/23355	7.29646277209757e-07	6.87636340037074e-06	4.73920967135046e-06	H2-T23/Cd274/Irf1/Socs1/Xcl1	5
BP	GO:0002440	production of molecular mediator of immune response	16/233	361/23355	7.79507539759925e-07	7.31854626008563e-06	5.04396338537802e-06	Ifng/B2m/H2-T23/Rsad2/H2-Ab1/Cd40/Cd74/Scimp/Fcer1g/Ccr2/Ptprc/H2-M3/Samhd1/Fgl2/Xcl1/Il1b	16
BP	GO:0002438	acute inflammatory response to antigenic stimulus	6/233	33/23355	8.17296972975792e-07	7.61586093169951e-06	5.24887352248202e-06	H2-T23/Fcgr1/Fcer1g/Ccr7/C3/Icam1	6
BP	GO:0060142	regulation of syncytium formation by plasma membrane fusion	6/233	33/23355	8.17296972975792e-07	7.61586093169951e-06	5.24887352248202e-06	Cxcl9/Cxcl10/Stat1/Tyrobp/Cd53/Ccl8	6
BP	GO:0045123	cellular extravasation	8/233	75/23355	8.2600573339323e-07	7.66829203239685e-06	5.28500918969981e-06	Ccl5/Ccl2/Ccr2/Cd177/Sell/Selplg/Itgb2/Icam1	8
BP	GO:0032755	positive regulation of interleukin-6 production	9/233	102/23355	8.5902620775719e-07	7.94519407025981e-06	5.47585088020529e-06	Ifng/Aif1/Cd74/Scimp/Fcer1g/Ccr5/Tyrobp/Cyba/Il1b	9
BP	GO:2000406	positive regulation of T cell migration	6/233	34/23355	9.84193553817817e-07	9.06916134036566e-06	6.25049239442192e-06	Cxcl10/Ccl5/Aif1/Ccr2/Ccr7/Xcl1	6
BP	GO:0002292	T cell differentiation involved in immune response	8/233	77/23355	1.0127325726419e-06	9.29770716137657e-06	6.40800683951702e-06	Ifng/Ccl19/Fcer1g/Ccr2/Ccr7/Ly9/Irf1/Fgl2	8
BP	GO:0060760	positive regulation of response to cytokine stimulus	7/233	54/23355	1.06836153764414e-06	9.7723658296273e-06	6.73514297531853e-06	Zbp1/Irgm2/Irf7/Nlrc5/Irgm1/Cd74/Cd300lf	7
BP	GO:0032635	interleukin-6 production	11/233	169/23355	1.11521532441078e-06	1.0163574092066e-05	7.00476484852579e-06	Ifng/Nos2/Aif1/Trim30a/Cd74/Scimp/Fcer1g/Ccr5/Tyrobp/Cyba/Il1b	11
BP	GO:2000377	regulation of reactive oxygen species metabolic process	12/233	207/23355	1.23576881971789e-06	1.12211416914529e-05	7.73364351640583e-06	Acod1/Ifng/Klrk1/Aif1/Trim30a/Cd177/Tyrobp/H2-M3/Itgb2/Cyba/Il1b/Icam1	12
BP	GO:0002524	hypersensitivity	5/233	20/23355	1.29897051630812e-06	1.17521405257258e-05	8.09960945862555e-06	H2-T23/Fcgr1/Fcer1g/Ccr7/C3	5
BP	GO:0006809	nitric oxide biosynthetic process	8/233	80/23355	1.35977789450392e-06	1.22577079765426e-05	8.44804801734127e-06	Ifng/Nos2/Klrk1/Aif1/H2-M3/Itgb2/Il1b/Icam1	8
BP	GO:0051480	regulation of cytosolic calcium ion concentration	16/233	377/23355	1.37506309034742e-06	1.2350747179727e-05	8.51217090699579e-06	Cxcl10/Gpr18/Cd52/Ccl19/Gpr65/Ccr5/Ccr2/Ptprc/Ccr7/Cxcr3/Cyba/Cxcl2/Coro1a/Xcl1/Il1b/Cav3	16
BP	GO:0045953	negative regulation of natural killer cell mediated cytotoxicity	5/233	21/23355	1.69106773882061e-06	1.50802026314898e-05	1.03933195492879e-05	H2-T23/Klrd1/Tap1/H2-M3/Tap2	5
BP	GO:0090026	positive regulation of monocyte chemotaxis	5/233	21/23355	1.69106773882061e-06	1.50802026314898e-05	1.03933195492879e-05	Cxcl10/Ccl5/Aif1/Ccl2/Ccr2	5
BP	GO:0045058	T cell selection	7/233	58/23355	1.75344622399084e-06	1.55806221617472e-05	1.07382101461695e-05	Cd74/Cd3g/H2-DMa/Ptprc/Ccr7/Ly9/Cd3d	7
BP	GO:0002604	regulation of dendritic cell antigen processing and presentation	4/233	10/23355	1.93413220815589e-06	1.71249855298642e-05	1.18025898748303e-05	Ccl19/Cd74/Ccr7/Fgl2	4
BP	GO:0002920	regulation of humoral immune response	6/233	38/23355	1.95402339302582e-06	1.71788346355061e-05	1.18397028351834e-05	Acod1/H2-DMa/Ptprc/Ccr7/C3/Il1b	6
BP	GO:0046640	regulation of alpha-beta T cell proliferation	6/233	38/23355	1.95402339302582e-06	1.71788346355061e-05	1.18397028351834e-05	H2-T23/Cd274/Ccr2/Ptprc/Irf1/Xcl1	6
BP	GO:0002532	production of molecular mediator involved in inflammatory response	8/233	84/23355	1.97620949246224e-06	1.72519621657756e-05	1.18901025419058e-05	Gbp5/Nos2/Slamf8/Clec7a/Fcer1g/Ido1/Pld4/Alox5ap	8
BP	GO:0046209	nitric oxide metabolic process	8/233	84/23355	1.97620949246224e-06	1.72519621657756e-05	1.18901025419058e-05	Ifng/Nos2/Klrk1/Aif1/H2-M3/Itgb2/Il1b/Icam1	8
BP	GO:0002224	toll-like receptor signaling pathway	9/233	113/23355	2.03641172777721e-06	1.77153579675164e-05	1.22094762773245e-05	Acod1/Irf7/Trim30a/Rsad2/Cd40/Scimp/Cd300lf/Irf1/Cyba	9
BP	GO:0002716	negative regulation of natural killer cell mediated immunity	5/233	22/23355	2.17069042243513e-06	1.86874663357045e-05	1.28794561943064e-05	H2-T23/Klrd1/Tap1/H2-M3/Tap2	5
BP	GO:0002863	positive regulation of inflammatory response to antigenic stimulus	5/233	22/23355	2.17069042243513e-06	1.86874663357045e-05	1.28794561943064e-05	H2-T23/Fcgr1/Fcer1g/Ccr7/C3	5
BP	GO:1901623	regulation of lymphocyte chemotaxis	5/233	22/23355	2.17069042243513e-06	1.86874663357045e-05	1.28794561943064e-05	Cxcl10/Ccl5/Ccr2/Ccr7/Xcl1	5
BP	GO:0042267	natural killer cell mediated cytotoxicity	7/233	60/23355	2.21446079803609e-06	1.89985464328062e-05	1.30938535027252e-05	Klrk1/H2-T23/Klrd1/Tap1/H2-M3/Coro1a/Tap2	7
BP	GO:2000403	positive regulation of lymphocyte migration	6/233	39/23355	2.2901442712729e-06	1.9580340023804e-05	1.34948273391338e-05	Cxcl10/Ccl5/Aif1/Ccr2/Ccr7/Xcl1	6
BP	GO:0001776	leukocyte homeostasis	9/233	116/23355	2.53404689181637e-06	2.15177770199288e-05	1.48301145563818e-05	Ifng/Bcl2a1a/Ccl2/Cd74/Fcer1g/Ccr2/Pirb/Lilrb4a/Coro1a	9
BP	GO:0019079	viral genome replication	9/233	116/23355	2.53404689181637e-06	2.15177770199288e-05	1.48301145563818e-05	Ccl5/Isg15/Oas1a/Bst2/Oas3/Oasl2/Rsad2/Oas2/Ifitm3	9
BP	GO:2001057	reactive nitrogen species metabolic process	8/233	87/23355	2.58174948615415e-06	2.18482745631005e-05	1.50578944251526e-05	Ifng/Nos2/Klrk1/Aif1/H2-M3/Itgb2/Il1b/Icam1	8
BP	GO:0042554	superoxide anion generation	6/233	40/23355	2.67194104722581e-06	2.25348790694841e-05	1.55311042495302e-05	Cd177/Tyrobp/Itgb2/Cyba/Ncf1/Cybb	6
BP	GO:0002228	natural killer cell mediated immunity	7/233	62/23355	2.77259346953521e-06	2.3304772135823e-05	1.60617167918665e-05	Klrk1/H2-T23/Klrd1/Tap1/H2-M3/Coro1a/Tap2	7
BP	GO:0050672	negative regulation of lymphocyte proliferation	8/233	89/23355	3.06750027011226e-06	2.56967699395263e-05	1.77102886408395e-05	Slfn1/H2-Ab1/Cd274/H2-Aa/Ido1/Tyrobp/H2-M3/Xcl1	8
BP	GO:0043368	positive T cell selection	6/233	41/23355	3.10403192499064e-06	2.59155417093178e-05	1.78610667813838e-05	Cd74/Cd3g/H2-DMa/Ptprc/Ly9/Cd3d	6
BP	GO:0032945	negative regulation of mononuclear cell proliferation	8/233	90/23355	3.3381062604656e-06	2.77766166422689e-05	1.91437250424167e-05	Slfn1/H2-Ab1/Cd274/H2-Aa/Ido1/Tyrobp/H2-M3/Xcl1	8
BP	GO:0002864	regulation of acute inflammatory response to antigenic stimulus	5/233	24/23355	3.4469842815266e-06	2.85869896414606e-05	1.97022364723047e-05	H2-T23/Fcgr1/Fcer1g/Ccr7/C3	5
BP	GO:0034612	response to tumor necrosis factor	11/233	190/23355	3.49702093378633e-06	2.89056082500345e-05	1.99218293447733e-05	Ubd/Ccl5/Acod1/Stat1/Ccl7/Ccl19/Ccl2/Cd40/Irf1/Ccl8/Xcl1	11
BP	GO:0000768	syncytium formation by plasma membrane fusion	7/233	65/23355	3.82659019285767e-06	3.13176197362825e-05	2.15841946820122e-05	Cxcl9/Cxcl10/Stat1/Tyrobp/Cd53/Ccl8/Cav3	7
BP	GO:0071677	positive regulation of mononuclear cell migration	7/233	65/23355	3.82659019285767e-06	3.13176197362825e-05	2.15841946820122e-05	Cxcl10/Ccl5/Aif1/Ccl2/Ccr2/Ccr7/Xcl1	7
BP	GO:0140253	cell-cell fusion	7/233	65/23355	3.82659019285767e-06	3.13176197362825e-05	2.15841946820122e-05	Cxcl9/Cxcl10/Stat1/Tyrobp/Cd53/Ccl8/Cav3	7
BP	GO:0032675	regulation of interleukin-6 production	10/233	157/23355	4.19271962030998e-06	3.42015948043647e-05	2.35718386936496e-05	Ifng/Aif1/Trim30a/Cd74/Scimp/Fcer1g/Ccr5/Tyrobp/Cyba/Il1b	10
BP	GO:0006801	superoxide metabolic process	7/233	66/23355	4.24455616377956e-06	3.45112932532142e-05	2.37852837660712e-05	Nos2/Cd177/Tyrobp/Itgb2/Cyba/Ncf1/Cybb	7
BP	GO:0022408	negative regulation of cell-cell adhesion	11/233	194/23355	4.27356986215016e-06	3.46340124333212e-05	2.38698621822136e-05	Slfn1/H2-Ab1/Cd74/Cd274/H2-Aa/Ido1/Irf1/H2-M3/Socs1/Fgl2/Xcl1	11
BP	GO:0002468	dendritic cell antigen processing and presentation	4/233	12/23355	4.4879073210287e-06	3.60190755313529e-05	2.48244517010382e-05	Ccl19/Cd74/Ccr7/Fgl2	4
BP	GO:0035457	cellular response to interferon-alpha	4/233	12/23355	4.4879073210287e-06	3.60190755313529e-05	2.48244517010382e-05	Ifit3/Ifit1/Ifit2/Ifi204	4
BP	GO:0045625	regulation of T-helper 1 cell differentiation	4/233	12/23355	4.4879073210287e-06	3.60190755313529e-05	2.48244517010382e-05	Ccl19/Ccr2/Ccr7/Irf1	4
BP	GO:0062207	regulation of pattern recognition receptor signaling pathway	8/233	94/23355	4.63250768498172e-06	3.70600614798537e-05	2.55419022468614e-05	Acod1/Irf7/Dhx58/Trim30a/Rsad2/Cd300lf/Irf1/Cyba	8
BP	GO:0006949	syncytium formation	7/233	67/23355	4.69985712586936e-06	3.74783478498813e-05	2.58301864306383e-05	Cxcl9/Cxcl10/Stat1/Tyrobp/Cd53/Ccl8/Cav3	7
BP	GO:0070664	negative regulation of leukocyte proliferation	8/233	95/23355	5.01543927558844e-06	3.98671339222493e-05	2.74765447450263e-05	Slfn1/H2-Ab1/Cd274/H2-Aa/Ido1/Tyrobp/H2-M3/Xcl1	8
BP	GO:0034121	regulation of toll-like receptor signaling pathway	7/233	68/23355	5.19508868308934e-06	4.1032954423893e-05	2.82800316282457e-05	Acod1/Irf7/Trim30a/Rsad2/Cd300lf/Irf1/Cyba	7
BP	GO:0046637	regulation of alpha-beta T cell differentiation	7/233	68/23355	5.19508868308934e-06	4.1032954423893e-05	2.82800316282457e-05	Ifng/Il2rg/Ccl19/Ccr2/Ccr7/Irf1/Socs1	7
BP	GO:0045428	regulation of nitric oxide biosynthetic process	7/233	69/23355	5.73297454214641e-06	4.51381033571527e-05	3.11093122223734e-05	Ifng/Klrk1/Aif1/H2-M3/Itgb2/Il1b/Icam1	7
BP	GO:0042269	regulation of natural killer cell mediated cytotoxicity	6/233	46/23355	6.20269095953676e-06	4.85292298972562e-05	3.34464865047514e-05	Klrk1/H2-T23/Klrd1/Tap1/H2-M3/Tap2	6
BP	GO:2000404	regulation of T cell migration	6/233	46/23355	6.20269095953676e-06	4.85292298972562e-05	3.34464865047514e-05	Cxcl10/Ccl5/Aif1/Ccr2/Ccr7/Xcl1	6
BP	GO:0032069	regulation of nuclease activity	5/233	27/23355	6.38914302290614e-06	4.96755870030952e-05	3.4236559158928e-05	Oas1a/Oas3/Oasl2/Gzma/Oas2	5
BP	GO:0045730	respiratory burst	5/233	27/23355	6.38914302290614e-06	4.96755870030952e-05	3.4236559158928e-05	Slamf8/Cyba/Ncf1/Cybb/Rac2	5
BP	GO:0002287	alpha-beta T cell activation involved in immune response	7/233	71/23355	6.94826570422256e-06	5.36872207208252e-05	3.70013887943071e-05	Ifng/Ccl19/Ccr2/Ccr7/Ly9/Irf1/H2-M3	7
BP	GO:0080164	regulation of nitric oxide metabolic process	7/233	71/23355	6.94826570422256e-06	5.36872207208252e-05	3.70013887943071e-05	Ifng/Klrk1/Aif1/H2-M3/Itgb2/Il1b/Icam1	7
BP	GO:0002715	regulation of natural killer cell mediated immunity	6/233	48/23355	7.99208619317321e-06	6.13713285451079e-05	4.22972982738115e-05	Klrk1/H2-T23/Klrd1/Tap1/H2-M3/Tap2	6
BP	GO:0043277	apoptotic cell clearance	6/233	48/23355	7.99208619317321e-06	6.13713285451079e-05	4.22972982738115e-05	Ccl2/Cd300lf/Ccr2/Tyrobp/C3/Rac2	6
BP	GO:0002437	inflammatory response to antigenic stimulus	7/233	73/23355	8.37021645502252e-06	6.40772262772186e-05	4.41622108671472e-05	H2-T23/Fcgr1/Fcer1g/Ccr7/Lilrb4a/C3/Icam1	7
BP	GO:0071356	cellular response to tumor necrosis factor	10/233	170/23355	8.49122505379133e-06	6.48041961160516e-05	4.46632405961449e-05	Ccl5/Acod1/Stat1/Ccl7/Ccl19/Ccl2/Cd40/Irf1/Ccl8/Xcl1	10
BP	GO:0007162	negative regulation of cell adhesion	13/233	293/23355	8.52067578764747e-06	6.4830095901122e-05	4.46810908034049e-05	Slfn1/H2-Ab1/Cd74/Cd274/H2-Aa/Ido1/Ptprc/Irf1/H2-M3/Socs1/Fgl2/Myo1f/Xcl1	13
BP	GO:0051712	positive regulation of killing of cells of other organism	4/233	14/23355	8.93405605096551e-06	6.73573680448551e-05	4.64228941212849e-05	Ifng/Nos2/Clec7a/Ccr5	4
BP	GO:0070207	protein homotrimerization	4/233	14/23355	8.93405605096551e-06	6.73573680448551e-05	4.64228941212849e-05	Mlkl/H2-M3/Alox5ap/Itln1	4
BP	GO:0072683	T cell extravasation	4/233	14/23355	8.93405605096551e-06	6.73573680448551e-05	4.64228941212849e-05	Ccl5/Ccl2/Ccr2/Icam1	4
BP	GO:0042130	negative regulation of T cell proliferation	7/233	74/23355	9.16696002215428e-06	6.86969775154212e-05	4.73461568677531e-05	Slfn1/H2-Ab1/Cd274/H2-Aa/Ido1/H2-M3/Xcl1	7
BP	GO:0050688	regulation of defense response to virus	7/233	74/23355	9.16696002215428e-06	6.86969775154212e-05	4.73461568677531e-05	Ccl5/Gbp4/Ifng/Stat1/Dhx58/Fgl2/Il1b	7
BP	GO:0045765	regulation of angiogenesis	13/233	298/23355	1.02091658032945e-05	7.62774910468373e-05	5.257066885907e-05	Cxcl10/Ccl5/Stat1/Ccl2/Cd40/Ccr2/Cxcr3/Chil1/H2-M3/Itgb2/C3/Cybb/Il1b	13
BP	GO:0043299	leukocyte degranulation	7/233	76/23355	1.09498182921234e-05	8.14998286976898e-05	5.61699191692912e-05	Fcer1g/Ccr2/Cd177/Itgb2/Coro1a/Myo1f/Rac2	7
BP	GO:0002724	regulation of T cell cytokine production	5/233	30/23355	1.10064077340932e-05	8.14998286976898e-05	5.61699191692912e-05	B2m/Rsad2/Ccr2/Xcl1/Il1b	5
BP	GO:0045589	regulation of regulatory T cell differentiation	5/233	30/23355	1.10064077340932e-05	8.14998286976898e-05	5.61699191692912e-05	Ifng/Il2rg/Irf1/H2-M3/Socs1	5
BP	GO:1901342	regulation of vasculature development	13/233	302/23355	1.17654774302508e-05	8.68620410874299e-05	5.98655715567031e-05	Cxcl10/Ccl5/Stat1/Ccl2/Cd40/Ccr2/Cxcr3/Chil1/H2-M3/Itgb2/C3/Cybb/Il1b	13
BP	GO:0010820	positive regulation of T cell chemotaxis	4/233	15/23355	1.20875071865954e-05	8.79348476030682e-05	6.06049529300212e-05	Ccl5/Ccr2/Ccr7/Xcl1	4
BP	GO:0045591	positive regulation of regulatory T cell differentiation	4/233	15/23355	1.20875071865954e-05	8.79348476030682e-05	6.06049529300212e-05	Ifng/Il2rg/H2-M3/Socs1	4
BP	GO:0060330	regulation of response to interferon-gamma	4/233	15/23355	1.20875071865954e-05	8.79348476030682e-05	6.06049529300212e-05	Irgm2/Nlrc5/Irgm1/Socs1	4
BP	GO:0060334	regulation of interferon-gamma-mediated signaling pathway	4/233	15/23355	1.20875071865954e-05	8.79348476030682e-05	6.06049529300212e-05	Irgm2/Nlrc5/Irgm1/Socs1	4
BP	GO:0060700	regulation of ribonuclease activity	4/233	15/23355	1.20875071865954e-05	8.79348476030682e-05	6.06049529300212e-05	Oas1a/Oas3/Oasl2/Oas2	4
BP	GO:1903426	regulation of reactive oxygen species biosynthetic process	8/233	109/23355	1.39092141429877e-05	0.000100892492092576	6.95353992294829e-05	Ifng/Klrk1/Aif1/H2-M3/Itgb2/Cyba/Il1b/Icam1	8
BP	GO:0031348	negative regulation of defense response	11/233	220/23355	1.40739693270577e-05	0.000101790801411975	7.01545166272245e-05	Acod1/Nlrc5/Slamf8/Dhx58/H2-T23/Klrd1/Tap1/H2-M3/Samhd1/Fgl2/Tap2	11
BP	GO:0050730	regulation of peptidyl-tyrosine phosphorylation	12/233	263/23355	1.43807090077338e-05	0.000103707837713744	7.14757436265399e-05	Ccl5/Ifng/Fcgr1/Cd40/Cd74/Ptprc/Irf1/Socs1/Itgb2/Ncf1/Hcls1/Icam1	12
BP	GO:0048872	homeostasis of number of cells	14/233	355/23355	1.45511170386289e-05	0.000104633465873147	7.21136892483315e-05	Isg15/Ifng/Bcl2a1a/Stat1/B2m/Ccl2/Cd74/Fcer1g/Ccr2/Pirb/Ccr7/Lilrb4a/Coro1a/Hcls1	14
BP	GO:0071675	regulation of mononuclear cell migration	8/233	110/23355	1.48726530496804e-05	0.000106637350972925	7.34947726920351e-05	Cxcl10/Ccl5/Slamf8/Aif1/Ccl2/Ccr2/Ccr7/Xcl1	8
BP	GO:0032729	positive regulation of interferon-gamma production	7/233	80/23355	1.53826828155606e-05	0.000109977341508951	7.57967038915556e-05	H2-Q9/Cd2/Klrk1/Ccr2/Irf8/H2-M3/Il1b	7
BP	GO:0035821	modulation of process of other organism	9/233	145/23355	1.56942408852795e-05	0.000111883298918554	7.7110295286142e-05	Ccl5/Ifng/Nos2/Irgm2/Irgm1/Mpeg1/Clec7a/Ccr5/Gsdmd	9
BP	GO:0051209	release of sequestered calcium ion into cytosol	8/233	111/23355	1.58916089999223e-05	0.000112966637690876	7.78569355214237e-05	Cxcl10/Ccl19/Ccr5/Ptprc/Cxcr3/Cyba/Coro1a/Xcl1	8
BP	GO:0002830	positive regulation of type 2 immune response	4/233	16/23355	1.59906460681047e-05	0.000113346801759101	7.81189457038316e-05	Rsad2/Cd74/Ido1/Xcl1	4
BP	GO:0070372	regulation of ERK1 and ERK2 cascade	13/233	312/23355	1.6603922101036e-05	0.00011735954030505	8.08845367900346e-05	Ccl5/Ccl7/Ccl19/Ccl2/Cd74/Scimp/Ptprc/Chil1/C3/Ccl8/Xcl1/Il1b/Icam1	13
BP	GO:0051283	negative regulation of sequestering of calcium ion	8/233	112/23355	1.69686212309803e-05	0.000119597534341867	8.24269687945936e-05	Cxcl10/Ccl19/Ccr5/Ptprc/Cxcr3/Cyba/Coro1a/Xcl1	8
BP	GO:0001818	negative regulation of cytokine production	12/233	270/23355	1.86660477152733e-05	0.000131189623490395	9.04162703781749e-05	Acod1/Gbp4/Ifng/Gpr18/Dhx58/Trim30a/Cd274/Ido1/Ptprc/Ccr7/Tyrobp/Xcl1	12
BP	GO:0051282	regulation of sequestering of calcium ion	8/233	114/23355	1.93073951156429e-05	0.000135314926894984	9.32594414926085e-05	Cxcl10/Ccl19/Ccr5/Ptprc/Cxcr3/Cyba/Coro1a/Xcl1	8
BP	GO:0043547	positive regulation of GTPase activity	11/233	228/23355	1.96231227547112e-05	0.000137141374757645	9.45182346760042e-05	Ccl5/Ccl7/Ccl19/Gpr65/Ccl2/Cd40/Ccr7/Ccl8/Xcl1/Rgs1/Icam1	11
BP	GO:0018108	peptidyl-tyrosine phosphorylation	13/233	318/23355	2.02793527984297e-05	0.000141330615581213	9.74054716457085e-05	Ccl5/Ifng/Fcgr1/Cd40/Cd74/Hck/Ptprc/Irf1/Socs1/Itgb2/Ncf1/Hcls1/Icam1	13
BP	GO:0002827	positive regulation of T-helper 1 type immune response	4/233	17/23355	2.07473742676086e-05	0.000143378357861084	9.88167815855925e-05	H2-Ab1/Ccr2/Xcl1/Il1b	4
BP	GO:0043374	CD8-positive, alpha-beta T cell differentiation	4/233	17/23355	2.07473742676086e-05	0.000143378357861084	9.88167815855925e-05	Ifng/Gpr18/Irf1/Socs1	4
BP	GO:0051709	regulation of killing of cells of other organism	4/233	17/23355	2.07473742676086e-05	0.000143378357861084	9.88167815855925e-05	Ifng/Nos2/Clec7a/Ccr5	4
BP	GO:0045066	regulatory T cell differentiation	5/233	34/23355	2.08036925996187e-05	0.000143378357861084	9.88167815855925e-05	Ifng/Il2rg/Irf1/H2-M3/Socs1	5
BP	GO:0051208	sequestering of calcium ion	8/233	116/23355	2.19110057002145e-05	0.000150592768458933	0.000103788974369437	Cxcl10/Ccl19/Ccr5/Ptprc/Cxcr3/Cyba/Coro1a/Xcl1	8
BP	GO:0018212	peptidyl-tyrosine modification	13/233	321/23355	2.23711687241036e-05	0.000153331867177878	0.000105676769179541	Ccl5/Ifng/Fcgr1/Cd40/Cd74/Hck/Ptprc/Irf1/Socs1/Itgb2/Ncf1/Hcls1/Icam1	13
BP	GO:0032479	regulation of type I interferon production	7/233	86/23355	2.47343933922375e-05	0.000169063655933755	0.000116519163782403	Acod1/Gbp4/Irf7/Stat1/Dhx58/Irf8/Irf1	7
BP	GO:0140131	positive regulation of lymphocyte chemotaxis	4/233	18/23355	2.64667251220084e-05	0.000180408800283717	0.000124338270292002	Ccl5/Ccr2/Ccr7/Xcl1	4
BP	GO:2000401	regulation of lymphocyte migration	6/233	60/23355	2.95105496968138e-05	0.000200607234004571	0.000138259089606298	Cxcl10/Ccl5/Aif1/Ccr2/Ccr7/Xcl1	6
BP	GO:0070371	ERK1 and ERK2 cascade	13/233	332/23355	3.17477035832748e-05	0.000215031833262396	0.000148200565402116	Ccl5/Ccl7/Ccl19/Ccl2/Cd74/Scimp/Ptprc/Chil1/C3/Ccl8/Xcl1/Il1b/Icam1	13
BP	GO:0002446	neutrophil mediated immunity	5/233	37/23355	3.18053515436341e-05	0.000215031833262396	0.000148200565402116	Cd177/Itgb2/Ncf1/Myo1f/Dnase1l3	5
BP	GO:0002643	regulation of tolerance induction	4/233	19/23355	3.32625991183301e-05	0.000223065624276025	0.000153737477553581	Cd274/Ido1/Ccr7/H2-M3	4
BP	GO:0002726	positive regulation of T cell cytokine production	4/233	19/23355	3.32625991183301e-05	0.000223065624276025	0.000153737477553581	B2m/Rsad2/Xcl1/Il1b	4
BP	GO:0048245	eosinophil chemotaxis	4/233	19/23355	3.32625991183301e-05	0.000223065624276025	0.000153737477553581	Ccl5/Ccl7/Ccl2/Ccl8	4
BP	GO:0032613	interleukin-10 production	6/233	62/23355	3.56400051326898e-05	0.000238366485941216	0.000164282875951193	Isg15/Cd274/Fcer1g/Ido1/Tyrobp/Xcl1	6
BP	GO:0032606	type I interferon production	7/233	92/23355	3.83380326806615e-05	0.000255723928443662	0.000176245675848166	Acod1/Gbp4/Irf7/Stat1/Dhx58/Irf8/Irf1	7
BP	GO:0031664	regulation of lipopolysaccharide-mediated signaling pathway	4/233	20/23355	4.12535062688357e-05	0.00027423657060418	0.000189004642712054	Acod1/Ly86/Cd180/Scimp	4
BP	GO:0002861	regulation of inflammatory response to antigenic stimulus	5/233	39/23355	4.13338882542475e-05	0.00027423657060418	0.000189004642712054	H2-T23/Fcgr1/Fcer1g/Ccr7/C3	5
BP	GO:0061844	antimicrobial humoral immune response mediated by antimicrobial peptide	8/233	129/23355	4.70547694705446e-05	0.000311362410751901	0.000214591879808279	Cxcl9/Cxcl10/B2m/Ccl19/Ccl2/Rnase6/Cxcl2/Xcl1	8
BP	GO:0002710	negative regulation of T cell mediated immunity	4/233	21/23355	5.05623153347216e-05	0.000333684457699701	0.000229976299540029	Klrd1/Ptprc/H2-M3/Xcl1	4
BP	GO:0002369	T cell cytokine production	5/233	41/23355	5.29338279646119e-05	0.000348411015809403	0.000240125886255508	B2m/Rsad2/Ccr2/Xcl1/Il1b	5
BP	GO:0006953	acute-phase response	5/233	42/23355	5.96017312043469e-05	0.000391264135188431	0.000269660380868994	Ccl5/Saa3/Ccr5/Il1b/Orm1	5
BP	GO:0045624	positive regulation of T-helper cell differentiation	4/233	22/23355	6.13160097596741e-05	0.000400404809139289	0.000275960159962727	Ccl19/Ccr2/Ccr7/Irf1	4
BP	GO:0046641	positive regulation of alpha-beta T cell proliferation	4/233	22/23355	6.13160097596741e-05	0.000400404809139289	0.000275960159962727	H2-T23/Ccr2/Ptprc/Xcl1	4
BP	GO:0007249	I-kappaB kinase/NF-kappaB signaling	10/233	215/23355	6.37789381102701e-05	0.000415397900571602	0.000286293442219978	Ubd/Saa3/Stat1/Trim30a/Ccl19/Cd40/Cd74/Tnfsf10/Irf1/Il1b	10
BP	GO:0002294	CD4-positive, alpha-beta T cell differentiation involved in immune response	6/233	69/23355	6.55785591711954e-05	0.000426003799524632	0.000293603058650205	Ifng/Ccl19/Ccr2/Ccr7/Ly9/Irf1	6
BP	GO:0032602	chemokine production	7/233	101/23355	6.97736687772144e-05	0.000452075228952368	0.000311571563700883	Ccl5/Ifng/Aif1/Cd74/Cxcr3/Lilrb4a/Il1b	7
BP	GO:0002293	alpha-beta T cell differentiation involved in immune response	6/233	70/23355	7.11343894016499e-05	0.000459694443717675	0.00031682274869525	Ifng/Ccl19/Ccr2/Ccr7/Ly9/Irf1	6
BP	GO:0032930	positive regulation of superoxide anion generation	4/233	23/23355	7.36454501769513e-05	0.000471027969255154	0.000324633847485465	Cd177/Tyrobp/Itgb2/Cyba	4
BP	GO:0045063	T-helper 1 cell differentiation	4/233	23/23355	7.36454501769513e-05	0.000471027969255154	0.000324633847485465	Ccl19/Ccr2/Ccr7/Irf1	4
BP	GO:0072677	eosinophil migration	4/233	23/23355	7.36454501769513e-05	0.000471027969255154	0.000324633847485465	Ccl5/Ccl7/Ccl2/Ccl8	4
BP	GO:1901739	regulation of myoblast fusion	4/233	23/23355	7.36454501769513e-05	0.000471027969255154	0.000324633847485465	Cxcl9/Cxcl10/Cd53/Ccl8	4
BP	GO:0002381	immunoglobulin production involved in immunoglobulin-mediated immune response	6/233	71/23355	7.70592623583356e-05	0.000490341290914422	0.00033794464499052	Ifng/H2-Ab1/Cd40/Ptprc/Fgl2/Xcl1	6
BP	GO:0042509	regulation of tyrosine phosphorylation of STAT protein	6/233	71/23355	7.70592623583356e-05	0.000490341290914422	0.00033794464499052	Ccl5/Ifng/Cd40/Irf1/Socs1/Hcls1	6
BP	GO:0045637	regulation of myeloid cell differentiation	10/233	222/23355	8.32744381289335e-05	0.000528537760369353	0.000364269762921677	Ccl5/Isg15/Ifng/Stat1/B2m/Cd74/Tyrobp/C1qc/Hcls1/Csf3r	10
BP	GO:0097553	calcium ion transmembrane import into cytosol	8/233	140/23355	8.39314576613578e-05	0.000531352332471904	0.000366209574207451	Cxcl10/Ccl19/Ccr5/Ptprc/Cxcr3/Cyba/Coro1a/Xcl1	8
BP	GO:1902106	negative regulation of leukocyte differentiation	7/233	105/23355	8.92764648040552e-05	0.000563755950336267	0.000388542241960475	Ifng/Cd74/Irf1/H2-M3/Socs1/C1qc/Fgl2	7
BP	GO:0045639	positive regulation of myeloid cell differentiation	7/233	107/23355	0.000100573402634188	0.000631885418570353	0.000435497269779618	Ccl5/Isg15/Ifng/Stat1/Cd74/Tyrobp/Hcls1	7
BP	GO:1903707	negative regulation of hemopoiesis	7/233	107/23355	0.000100573402634188	0.000631885418570353	0.000435497269779618	Ifng/Cd74/Irf1/H2-M3/Socs1/C1qc/Fgl2	7
BP	GO:0007260	tyrosine phosphorylation of STAT protein	6/233	75/23355	0.000104810120242428	0.000655194922520506	0.000451562247751694	Ccl5/Ifng/Cd40/Irf1/Socs1/Hcls1	6
BP	GO:0032637	interleukin-8 production	6/233	75/23355	0.000104810120242428	0.000655194922520506	0.000451562247751694	Nos2/Cd2/Cd74/Ptprc/Chil1/Il1b	6
BP	GO:0051235	maintenance of location	12/233	324/23355	0.000108374365680437	0.000675777999531147	0.000465748164340937	Cxcl10/Lcn2/Ccl19/Ccr5/Ptprc/Cxcr3/Cyba/C3/Coro1a/Xcl1/Il1b/Fitm1	12
BP	GO:0002645	positive regulation of tolerance induction	3/233	10/23355	0.000111697803229321	0.000694760336086376	0.000478830845948852	Cd274/Ido1/H2-M3	3
BP	GO:0007520	myoblast fusion	5/233	48/23355	0.000114278286438367	0.00070727456880263	0.000487455691563498	Cxcl9/Cxcl10/Cd53/Ccl8/Cav3	5
BP	GO:0061756	leukocyte adhesion to vascular endothelial cell	5/233	48/23355	0.000114278286438367	0.00070727456880263	0.000487455691563498	Ccr2/Sell/Selplg/Itgb2/Icam1	5
BP	GO:0060338	regulation of type I interferon-mediated signaling pathway	4/233	26/23355	0.000121450203464905	0.000749796789629488	0.000516762129931645	Zbp1/Irf7/Nlrc5/Samhd1	4
BP	GO:0032102	negative regulation of response to external stimulus	13/233	380/23355	0.000124474702125892	0.000766566977448565	0.00052832019219145	Acod1/Nlrc5/Slamf8/Gpr18/Aif1/Dhx58/H2-T23/Klrd1/Tap1/H2-M3/Samhd1/Fgl2/Tap2	13
BP	GO:0007259	receptor signaling pathway via JAK-STAT	9/233	191/23355	0.000134285027834129	0.0008249411092625	0.000568551813753855	Ccl5/Ifng/Stat1/Cd40/Ptprc/Il10ra/Irf1/Socs1/Hcls1	9
BP	GO:0002262	myeloid cell homeostasis	9/233	192/23355	0.000139686328432285	0.000855636967969441	0.000589707488924614	Isg15/Ifng/Stat1/B2m/Ccl2/Fcer1g/Ccr2/Lilrb4a/Hcls1	9
BP	GO:0070228	regulation of lymphocyte apoptotic process	6/233	79/23355	0.000139969552236159	0.000855636967969441	0.000589707488924614	Ccl5/Bcl2a1a/Cd74/Cd274/Cd3g/Ido1	6
BP	GO:0032928	regulation of superoxide anion generation	4/233	27/23355	0.000141460822672209	0.000860524515424099	0.000593076000857107	Cd177/Tyrobp/Itgb2/Cyba	4
BP	GO:0060143	positive regulation of syncytium formation by plasma membrane fusion	4/233	27/23355	0.000141460822672209	0.000860524515424099	0.000593076000857107	Cxcl9/Tyrobp/Cd53/Ccl8	4
BP	GO:0031620	regulation of fever generation	3/233	11/23355	0.000152453649057992	0.000925133363064109	0.000637604606714941	Ccl5/Ccr5/Il1b	3
BP	GO:0050731	positive regulation of peptidyl-tyrosine phosphorylation	9/233	195/23355	0.000156991199224858	0.000950350617205465	0.0006549844116719	Ccl5/Ifng/Fcgr1/Cd40/Cd74/Ptprc/Ncf1/Hcls1/Icam1	9
BP	GO:0097696	receptor signaling pathway via STAT	9/233	196/23355	0.000163142496599306	0.000985190610531729	0.000678996236485102	Ccl5/Ifng/Stat1/Cd40/Ptprc/Il10ra/Irf1/Socs1/Hcls1	9
BP	GO:1903901	negative regulation of viral life cycle	4/233	28/23355	0.000163751780092614	0.000986475614698364	0.000679881865097154	Bst2/Ciita/Cd74/Ifitm3	4
BP	GO:0043900	regulation of multi-organism process	5/233	52/23355	0.000167927004949798	0.0010091845128384	0.000695532903796645	Acod1/Ly86/Bst2/Cd180/Scimp	5
BP	GO:0002639	positive regulation of immunoglobulin production	5/233	53/23355	0.000183925369409649	0.00110266582913544	0.000759960499095292	Ifng/H2-T23/Cd40/Ptprc/Xcl1	5
BP	GO:0006898	receptor-mediated endocytosis	10/233	245/23355	0.000186606032388711	0.00111604761678633	0.000769183266096179	B2m/Fcgr1/Ccl19/Fcer1g/Ccr7/Ifitm3/Apoc2/Itgb2/C3/Cav3	10
BP	GO:0045954	positive regulation of natural killer cell mediated cytotoxicity	4/233	29/23355	0.000188472563675419	0.00112450776600586	0.000775014025564201	Klrk1/H2-T23/Klrd1/H2-M3	4
BP	GO:0043300	regulation of leukocyte degranulation	5/233	54/23355	0.000201060407185134	0.00119674232793448	0.00082479829590678	Fcer1g/Ccr2/Cd177/Itgb2/Rac2	5
BP	GO:0002768	immune response-regulating cell surface receptor signaling pathway	12/233	347/23355	0.000204824114022481	0.00121623483457741	0.000838232588224148	Ifng/Klrk1/Bcl2a1d/H2-Ab1/Klrd1/Themis2/Cd40/Fcer1g/Ptprc/Ccr7/Tyrobp/H2-M3	12
BP	GO:0002717	positive regulation of natural killer cell mediated immunity	4/233	30/23355	0.000215775049204855	0.00127821029148019	0.000880946253520572	Klrk1/H2-T23/Klrd1/H2-M3	4
BP	GO:0060402	calcium ion transport into cytosol	8/233	161/23355	0.00022064182437836	0.00130393553219325	0.000898676164301409	Cxcl10/Ccl19/Ccr5/Ptprc/Cxcr3/Cyba/Coro1a/Xcl1	8
BP	GO:0002764	immune response-regulating signaling pathway	12/233	350/23355	0.000221631400655235	0.0013066799166593	0.0009005676020638	Ifng/Klrk1/Bcl2a1d/H2-Ab1/Klrd1/Themis2/Cd40/Fcer1g/Ptprc/Ccr7/Tyrobp/H2-M3	12
BP	GO:0043123	positive regulation of I-kappaB kinase/NF-kappaB signaling	7/233	122/23355	0.000227749405098386	0.00133957569712715	0.000923239469715742	Ubd/Trim30a/Ccl19/Cd40/Cd74/Tnfsf10/Il1b	7
BP	GO:0002534	cytokine production involved in inflammatory response	5/233	56/23355	0.000238953786910914	0.00140216278734518	0.000966374674473385	Gbp5/Nos2/Clec7a/Ido1/Pld4	5
BP	GO:0031652	positive regulation of heat generation	3/233	13/23355	0.000260378693480813	0.00151360324621557	0.00104317976310931	Ccl5/Ccr5/Il1b	3
BP	GO:0035739	CD4-positive, alpha-beta T cell proliferation	3/233	13/23355	0.000260378693480813	0.00151360324621557	0.00104317976310931	Cd274/Lilrb4a/Xcl1	3
BP	GO:0048304	positive regulation of isotype switching to IgG isotypes	3/233	13/23355	0.000260378693480813	0.00151360324621557	0.00104317976310931	Ifng/Cd40/Ptprc	3
BP	GO:0060340	positive regulation of type I interferon-mediated signaling pathway	3/233	13/23355	0.000260378693480813	0.00151360324621557	0.00104317976310931	Zbp1/Irf7/Nlrc5	3
BP	GO:0010574	regulation of vascular endothelial growth factor production	4/233	32/23355	0.000278743436649736	0.00161658198224835	0.00111415300773505	Ccl2/Ccr2/C3/Il1b	4
BP	GO:0032653	regulation of interleukin-10 production	5/233	58/23355	0.000282044419079609	0.00163192212713969	0.00112472548024647	Cd274/Fcer1g/Ido1/Tyrobp/Xcl1	5
BP	GO:0051341	regulation of oxidoreductase activity	6/233	90/23355	0.000286259109357399	0.00165246557791464	0.00113888408631873	Ifng/Slamf8/Gzma/Cyba/Il1b/Cav3	6
BP	GO:0090322	regulation of superoxide metabolic process	4/233	33/23355	0.000314723350617009	0.00181257337114611	0.00124923084345787	Cd177/Tyrobp/Itgb2/Cyba	4
BP	GO:0001660	fever generation	3/233	14/23355	0.000328954503688953	0.00187715322288558	0.00129373946525665	Ccl5/Ccr5/Il1b	3
BP	GO:0002756	MyD88-independent toll-like receptor signaling pathway	3/233	14/23355	0.000328954503688953	0.00187715322288558	0.00129373946525665	Irf7/Cd40/Cd300lf	3
BP	GO:0043312	neutrophil degranulation	3/233	14/23355	0.000328954503688953	0.00187715322288558	0.00129373946525665	Cd177/Itgb2/Myo1f	3
BP	GO:0045060	negative thymic T cell selection	3/233	14/23355	0.000328954503688953	0.00187715322288558	0.00129373946525665	Cd74/Ptprc/Ccr7	3
BP	GO:1905517	macrophage migration	5/233	60/23355	0.000330786233293466	0.00188328638085616	0.00129796645558246	Ccl5/Slamf8/Ccl2/Ccr2/Ccr7	5
BP	GO:0051260	protein homooligomerization	8/233	171/23355	0.000331693203792139	0.00188413856400649	0.0012985537826902	Gbp5/B2m/Mlkl/H2-M3/Samhd1/Alox5ap/Gsdmd/Itln1	8
BP	GO:0051651	maintenance of location in cell	9/233	216/23355	0.000335390895408805	0.0019008030701073	0.00131003900880216	Cxcl10/Lcn2/Ccl19/Ccr5/Ptprc/Cxcr3/Cyba/Coro1a/Xcl1	9
BP	GO:0010758	regulation of macrophage chemotaxis	4/233	34/23355	0.000353912638352661	0.00200121510050323	0.00137924327243178	Ccl5/Slamf8/Ccl2/Ccr7	4
BP	GO:0043087	regulation of GTPase activity	11/233	318/23355	0.000374534296527117	0.00211301888834346	0.0014562987684513	Ccl5/Ccl7/Ccl19/Gpr65/Ccl2/Cd40/Ccr7/Ccl8/Xcl1/Rgs1/Icam1	11
BP	GO:0045766	positive regulation of angiogenesis	8/233	175/23355	0.000387266074658254	0.00217498418453665	0.0014990054309571	Ccl5/Cd40/Cxcr3/Chil1/Itgb2/C3/Cybb/Il1b	8
BP	GO:1904018	positive regulation of vasculature development	8/233	175/23355	0.000387266074658254	0.00217498418453665	0.0014990054309571	Ccl5/Cd40/Cxcr3/Chil1/Itgb2/C3/Cybb/Il1b	8
BP	GO:0043383	negative T cell selection	3/233	15/23355	0.000408171252814543	0.00227697326682193	0.00156929660333937	Cd74/Ptprc/Ccr7	3
BP	GO:0044068	modulation by symbiont of host cellular process	3/233	15/23355	0.000408171252814543	0.00227697326682193	0.00156929660333937	Irgm2/Irgm1/Ccr5	3
BP	GO:0070234	positive regulation of T cell apoptotic process	3/233	15/23355	0.000408171252814543	0.00227697326682193	0.00156929660333937	Ccl5/Cd274/Ido1	3
BP	GO:0051259	protein complex oligomerization	9/233	222/23355	0.000409599091172535	0.0022798267088082	0.00157126320386214	Gbp5/B2m/Cd74/Mlkl/H2-M3/Samhd1/Alox5ap/Gsdmd/Itln1	9
BP	GO:0010573	vascular endothelial growth factor production	4/233	36/23355	0.000442564982026274	0.00245781623946735	0.00169393410648684	Ccl2/Ccr2/C3/Il1b	4
BP	GO:0043122	regulation of I-kappaB kinase/NF-kappaB signaling	8/233	181/23355	0.000484630197746466	0.00268543414697819	0.00185080903089671	Ubd/Stat1/Trim30a/Ccl19/Cd40/Cd74/Tnfsf10/Il1b	8
BP	GO:0001773	myeloid dendritic cell activation	4/233	37/23355	0.000492354028145383	0.0027221707156127	0.00187612798093293	Ubd/Batf2/Klrk1/Pirb	4
BP	GO:0006968	cellular defense response	3/233	16/23355	0.000498674469756029	0.00274359068598097	0.0018908906868603	B2m/Ccr2/Ncf1	3
BP	GO:0031650	regulation of heat generation	3/233	16/23355	0.000498674469756029	0.00274359068598097	0.0018908906868603	Ccl5/Ccr5/Il1b	3
BP	GO:0045860	positive regulation of protein kinase activity	13/233	439/23355	0.000499536407053609	0.00274359068598097	0.0018908906868603	Ifng/Irgm2/Fcgr1/Ccl19/Cd40/Cd74/Mlkl/Ptprc/Ccr7/Chil1/Socs1/Ncf1/Il1b	13
BP	GO:0060401	cytosolic calcium ion transport	8/233	183/23355	0.00052117580865215	0.00285613526856068	0.00196845674077058	Cxcl10/Ccl19/Ccr5/Ptprc/Cxcr3/Cyba/Coro1a/Xcl1	8
BP	GO:0045622	regulation of T-helper cell differentiation	4/233	38/23355	0.000546004116156451	0.00298562250768627	0.00205769972288921	Ccl19/Ccr2/Ccr7/Irf1	4
BP	GO:0032623	interleukin-2 production	5/233	67/23355	0.000552804712304642	0.00301618009696041	0.00207876010236441	Fcer1g/Ccr2/Ptprc/Xcl1/Il1b	5
BP	GO:0097191	extrinsic apoptotic signaling pathway	9/233	233/23355	0.000580701384736566	0.00316145524119163	0.00217888415463749	Lcn2/Ifng/Bcl2a1a/Bcl2a1d/Bcl2a1b/Tnfsf10/Ptprc/Il1b/Icam1	9
BP	GO:0070227	lymphocyte apoptotic process	6/233	103/23355	0.000590515408518805	0.00319438943914664	0.00220158249973341	Ccl5/Bcl2a1a/Cd74/Cd274/Cd3g/Ido1	6
BP	GO:0002763	positive regulation of myeloid leukocyte differentiation	5/233	68/23355	0.000591886467623233	0.00319438943914664	0.00220158249973341	Ccl5/Ifng/Cd74/Tyrobp/Hcls1	5
BP	GO:0032722	positive regulation of chemokine production	5/233	68/23355	0.000591886467623233	0.00319438943914664	0.00220158249973341	Ccl5/Ifng/Aif1/Cd74/Il1b	5
BP	GO:0042093	T-helper cell differentiation	5/233	68/23355	0.000591886467623233	0.00319438943914664	0.00220158249973341	Ccl19/Ccr2/Ccr7/Ly9/Irf1	5
BP	GO:0002407	dendritic cell chemotaxis	3/233	17/23355	0.00060108741878926	0.00323003347288916	0.0022261484715419	Slamf8/Ccl19/Ccr7	3
BP	GO:0048302	regulation of isotype switching to IgG isotypes	3/233	17/23355	0.00060108741878926	0.00323003347288916	0.0022261484715419	Ifng/Cd40/Ptprc	3
BP	GO:0033028	myeloid cell apoptotic process	4/233	39/23355	0.000603680713630988	0.00323697761964202	0.00223093439769709	Ccl5/Ifng/Fcer1g/Ccr5	4
BP	GO:0051701	biological process involved in interaction with host	7/233	146/23355	0.000674102286085325	0.00360680965114041	0.00248582371031804	Irgm2/Irgm1/Ciita/Trim30a/Cd74/Ccr5/Ifitm3	7
BP	GO:0048291	isotype switching to IgG isotypes	3/233	18/23355	0.000716011557522711	0.00381463973258352	0.00262906080740335	Ifng/Cd40/Ptprc	3
BP	GO:0050665	hydrogen peroxide biosynthetic process	3/233	18/23355	0.000716011557522711	0.00381463973258352	0.00262906080740335	Cyba/Ncf1/Cybb	3
BP	GO:0016525	negative regulation of angiogenesis	6/233	110/23355	0.000834998718062562	0.00443905301397362	0.00305940825848833	Cxcl10/Stat1/Ccl2/Ccr2/Cxcr3/H2-M3	6
BP	GO:0002836	positive regulation of response to tumor cell	3/233	19/23355	0.000844026987223531	0.00445846952062027	0.00307279017138704	Klrk1/Cd274/Xcl1	3
BP	GO:0002839	positive regulation of immune response to tumor cell	3/233	19/23355	0.000844026987223531	0.00445846952062027	0.00307279017138704	Klrk1/Cd274/Xcl1	3
BP	GO:1901741	positive regulation of myoblast fusion	3/233	19/23355	0.000844026987223531	0.00445846952062027	0.00307279017138704	Cxcl9/Cd53/Ccl8	3
BP	GO:0046636	negative regulation of alpha-beta T cell activation	4/233	43/23355	0.000877983994792787	0.00462801732848402	0.00318964301408887	Cd274/Irf1/Socs1/Xcl1	4
BP	GO:2000181	negative regulation of blood vessel morphogenesis	6/233	112/23355	0.000917446831224997	0.00482580912492134	0.00332596169592861	Cxcl10/Stat1/Ccl2/Ccr2/Cxcr3/H2-M3	6
BP	GO:0002823	negative regulation of adaptive immune response based on somatic recombination of immune receptors built from immunoglobulin superfamily domains	4/233	44/23355	0.000958295699978634	0.00503004156444481	0.00346671928773084	Klrd1/Ptprc/H2-M3/Xcl1	4
BP	GO:1901343	negative regulation of vasculature development	6/233	113/23355	0.000960950780133142	0.0050333590336237	0.00346900569714546	Cxcl10/Stat1/Ccl2/Ccr2/Cxcr3/H2-M3	6
BP	GO:0002755	MyD88-dependent toll-like receptor signaling pathway	3/233	20/23355	0.000985692895627302	0.0051198411781226	0.00352860944286754	Irf7/Cd300lf/Irf1	3
BP	GO:0033033	negative regulation of myeloid cell apoptotic process	3/233	20/23355	0.000985692895627302	0.0051198411781226	0.00352860944286754	Ccl5/Fcer1g/Ccr5	3
BP	GO:0061081	positive regulation of myeloid leukocyte cytokine production involved in immune response	3/233	20/23355	0.000985692895627302	0.0051198411781226	0.00352860944286754	Cd74/Fcer1g/H2-M3	3
BP	GO:0150146	cell junction disassembly	3/233	20/23355	0.000985692895627302	0.0051198411781226	0.00352860944286754	C1qb/C1qc/C3	3
BP	GO:1905521	regulation of macrophage migration	4/233	45/23355	0.00104363718565889	0.00540951941233189	0.00372825652508405	Ccl5/Slamf8/Ccl2/Ccr7	4
BP	GO:0043491	protein kinase B signaling	8/233	206/23355	0.00112560673334859	0.00582226518206088	0.00401272211100743	Ccl5/Ccl19/Cd40/Chil1/H2-M3/Hcls1/Il1b/Cav3	8
BP	GO:0048246	macrophage chemotaxis	4/233	46/23355	0.00113417620160786	0.00584229894327196	0.00402652943754866	Ccl5/Slamf8/Ccl2/Ccr7	4
BP	GO:0050691	regulation of defense response to virus by host	4/233	46/23355	0.00113417620160786	0.00584229894327196	0.00402652943754866	Ccl5/Ifng/Stat1/Il1b	4
BP	GO:0032693	negative regulation of interleukin-10 production	3/233	21/23355	0.00114154799234273	0.00585602351535818	0.00403598845258016	Cd274/Ido1/Tyrobp	3
BP	GO:0070230	positive regulation of lymphocyte apoptotic process	3/233	21/23355	0.00114154799234273	0.00585602351535818	0.00403598845258016	Ccl5/Cd274/Ido1	3
BP	GO:0045576	mast cell activation	5/233	79/23355	0.00117122274307323	0.00599588926906623	0.00413238433715895	Cd300lf/Fcer1g/Cd48/Lilrb4a/Rac2	5
BP	GO:0032814	regulation of natural killer cell activation	4/233	47/23355	0.00123008033131593	0.00628427076861195	0.00433113770607077	Slamf7/H2-T23/Irf1/Tyrobp	4
BP	GO:0038034	signal transduction in absence of ligand	5/233	80/23355	0.00123929951325829	0.00630547482410353	0.00434575160283662	Lcn2/Bcl2a1a/Bcl2a1d/Bcl2a1b/Il1b	5
BP	GO:0097192	extrinsic apoptotic signaling pathway in absence of ligand	5/233	80/23355	0.00123929951325829	0.00630547482410353	0.00434575160283662	Lcn2/Bcl2a1a/Bcl2a1d/Bcl2a1b/Il1b	5
BP	GO:0000187	activation of MAPK activity	6/233	119/23355	0.00125626424185898	0.00637874578315338	0.00439625016109191	Ccl19/Cd74/Mlkl/Ptprc/Ccr7/Il1b	6
BP	GO:0002637	regulation of immunoglobulin production	5/233	81/23355	0.00131025729820736	0.00656847487154777	0.00452701200107942	Ifng/H2-T23/Cd40/Ptprc/Xcl1	5
BP	GO:0051279	regulation of release of sequestered calcium ion into cytosol	5/233	81/23355	0.00131025729820736	0.00656847487154777	0.00452701200107942	Cxcl10/Cxcr3/Cyba/Coro1a/Xcl1	5
BP	GO:0002693	positive regulation of cellular extravasation	3/233	22/23355	0.00131211093696111	0.00656847487154777	0.00452701200107942	Ccl2/Ccr2/Icam1	3
BP	GO:0010499	proteasomal ubiquitin-independent protein catabolic process	3/233	22/23355	0.00131211093696111	0.00656847487154777	0.00452701200107942	Psmb9/Psmb8/Psmb10	3
BP	GO:0035634	response to stilbenoid	3/233	22/23355	0.00131211093696111	0.00656847487154777	0.00452701200107942	Ifit3/Saa3/Usp18	3
BP	GO:0043011	myeloid dendritic cell differentiation	3/233	22/23355	0.00131211093696111	0.00656847487154777	0.00452701200107942	Ubd/Batf2/Pirb	3
BP	GO:0051770	positive regulation of nitric-oxide synthase biosynthetic process	3/233	22/23355	0.00131211093696111	0.00656847487154777	0.00452701200107942	Ifng/Stat1/Ccl2	3
BP	GO:0045581	negative regulation of T cell differentiation	4/233	48/23355	0.00133151688085025	0.00665223694689844	0.00458474106722692	Cd74/Irf1/Socs1/Fgl2	4
BP	GO:0051817	modulation of process of other organism involved in symbiotic interaction	5/233	82/23355	0.00138416996485106	0.0069014326103195	0.00475648744381895	Ccl5/Ifng/Irgm2/Irgm1/Ccr5	5
BP	GO:0050829	defense response to Gram-negative bacterium	6/233	122/23355	0.00142770582125405	0.00710426416656014	0.00489627954278493	Iigp1/Irgm2/B2m/Mpeg1/Rnase6/Gsdmd	6
BP	GO:0002820	negative regulation of adaptive immune response	4/233	49/23355	0.00143865277147667	0.00714444729627535	0.00492397387275027	Klrd1/Ptprc/H2-M3/Xcl1	4
BP	GO:0031649	heat generation	3/233	23/23355	0.00149788075997874	0.00739430025957757	0.00509617326233367	Ccl5/Ccr5/Il1b	3
BP	GO:0036336	dendritic cell migration	3/233	23/23355	0.00149788075997874	0.00739430025957757	0.00509617326233367	Slamf8/Ccl19/Ccr7	3
BP	GO:1904996	positive regulation of leukocyte adhesion to vascular endothelial cell	3/233	23/23355	0.00149788075997874	0.00739430025957757	0.00509617326233367	Ccr2/Itgb2/Icam1	3
BP	GO:0045807	positive regulation of endocytosis	6/233	125/23355	0.00161643579167697	0.00796374702909369	0.00548863763343782	B2m/Fcgr1/Ccl19/Ccr7/C3/Cav3	6
BP	GO:0046596	regulation of viral entry into host cell	4/233	51/23355	0.00167068771845175	0.008198562215992	0.00565047294375147	Ciita/Trim30a/Cd74/Ifitm3	4
BP	GO:0070229	negative regulation of lymphocyte apoptotic process	4/233	51/23355	0.00167068771845175	0.008198562215992	0.00565047294375147	Ccl5/Bcl2a1a/Cd74/Ido1	4
BP	GO:0002523	leukocyte migration involved in inflammatory response	3/233	24/23355	0.00169933727663912	0.00824162016428485	0.00568014860704858	Slamf8/Ccl2/Itgb2	3
BP	GO:0002834	regulation of response to tumor cell	3/233	24/23355	0.00169933727663912	0.00824162016428485	0.00568014860704858	Klrk1/Cd274/Xcl1	3
BP	GO:0002837	regulation of immune response to tumor cell	3/233	24/23355	0.00169933727663912	0.00824162016428485	0.00568014860704858	Klrk1/Cd274/Xcl1	3
BP	GO:0010759	positive regulation of macrophage chemotaxis	3/233	24/23355	0.00169933727663912	0.00824162016428485	0.00568014860704858	Ccl5/Ccl2/Ccr7	3
BP	GO:0035743	CD4-positive, alpha-beta T cell cytokine production	3/233	24/23355	0.00169933727663912	0.00824162016428485	0.00568014860704858	Rsad2/Xcl1/Il1b	3
BP	GO:0044003	modulation by symbiont of host process	3/233	24/23355	0.00169933727663912	0.00824162016428485	0.00568014860704858	Irgm2/Irgm1/Ccr5	3
BP	GO:1900015	regulation of cytokine production involved in inflammatory response	4/233	52/23355	0.00179591777791024	0.00869308060591572	0.00599129645753795	Gbp5/Nos2/Clec7a/Pld4	4
BP	GO:0071902	positive regulation of protein serine/threonine kinase activity	9/233	274/23355	0.0018025668745697	0.00870832307559108	0.0060018016120062	Ifng/Irgm2/Ccl19/Cd40/Cd74/Mlkl/Ptprc/Ccr7/Il1b	9
BP	GO:0006690	icosanoid metabolic process	6/233	129/23355	0.00189688164904196	0.00912851362246886	0.0062913981600109	Cd74/Alox12e/Cyp4f18/Ncf1/Alox5ap/Il1b	6
BP	GO:0014902	myotube differentiation	6/233	129/23355	0.00189688164904196	0.00912851362246886	0.0062913981600109	Cxcl9/Cxcl10/Cd53/Myf6/Ccl8/Cav3	6
BP	GO:0006691	leukotriene metabolic process	3/233	25/23355	0.00191694149380028	0.00913668666010556	0.00629703104134031	Cyp4f18/Ncf1/Alox5ap	3
BP	GO:0032480	negative regulation of type I interferon production	3/233	25/23355	0.00191694149380028	0.00913668666010556	0.00629703104134031	Acod1/Gbp4/Dhx58	3
BP	GO:0043902	positive regulation of multi-organism process	3/233	25/23355	0.00191694149380028	0.00913668666010556	0.00629703104134031	Ly86/Cd180/Scimp	3
BP	GO:0046597	negative regulation of viral entry into host cell	3/233	25/23355	0.00191694149380028	0.00913668666010556	0.00629703104134031	Ciita/Cd74/Ifitm3	3
BP	GO:0070269	pyroptosis	3/233	25/23355	0.00191694149380028	0.00913668666010556	0.00629703104134031	Zbp1/Gzma/Gsdmd	3
BP	GO:0002761	regulation of myeloid leukocyte differentiation	6/233	130/23355	0.00197241536014904	0.00938311551826157	0.00646687052769	Ccl5/Ifng/Cd74/Tyrobp/C1qc/Hcls1	6
BP	GO:0002429	immune response-activating cell surface receptor signaling pathway	10/233	334/23355	0.00202356964738792	0.00960809405095641	0.00662192638729395	Ifng/Klrk1/Bcl2a1d/H2-Ab1/Klrd1/Themis2/Fcer1g/Ptprc/Ccr7/Tyrobp	10
BP	GO:0034113	heterotypic cell-cell adhesion	4/233	54/23355	0.00206562488195034	0.00978187755556709	0.0067416984845231	Cd2/Ptprc/Itgb2/Il1b	4
BP	GO:0002757	immune response-activating signal transduction	10/233	335/23355	0.00206803359896635	0.00978187755556709	0.0067416984845231	Ifng/Klrk1/Bcl2a1d/H2-Ab1/Klrd1/Themis2/Fcer1g/Ptprc/Ccr7/Tyrobp	10
BP	GO:0050852	T cell receptor signaling pathway	6/233	132/23355	0.00213028619588901	0.0100533288480775	0.00692878350546551	Ifng/Bcl2a1d/H2-Ab1/Themis2/Ptprc/Ccr7	6
BP	GO:0030100	regulation of endocytosis	8/233	228/23355	0.00213350387129619	0.0100533288480775	0.00692878350546551	B2m/Fcgr1/Ccl19/Ccr7/Cd177/Apoc2/C3/Cav3	8
BP	GO:0001780	neutrophil homeostasis	3/233	26/23355	0.00215113600993099	0.0100791457489798	0.00694657658871559	Ifng/Ccr2/Lilrb4a	3
BP	GO:0002418	immune response to tumor cell	3/233	26/23355	0.00215113600993099	0.0100791457489798	0.00694657658871559	Klrk1/Cd274/Xcl1	3
BP	GO:0045723	positive regulation of fatty acid biosynthetic process	3/233	26/23355	0.00215113600993099	0.0100791457489798	0.00694657658871559	Cd74/Apoc2/Il1b	3
BP	GO:0032481	positive regulation of type I interferon production	4/233	55/23355	0.00221042799672631	0.0103180954143622	0.00711126139363514	Irf7/Stat1/Dhx58/Irf1	4
BP	GO:0042531	positive regulation of tyrosine phosphorylation of STAT protein	4/233	55/23355	0.00221042799672631	0.0103180954143622	0.00711126139363514	Ccl5/Ifng/Cd40/Hcls1	4
BP	GO:0052372	modulation by symbiont of entry into host	4/233	56/23355	0.0023620798590198	0.0110053458600023	0.00758491640122856	Ciita/Trim30a/Cd74/Ifitm3	4
BP	GO:0006925	inflammatory cell apoptotic process	3/233	27/23355	0.00240234540833834	0.0111304196944987	0.00767111765203009	Ccl5/Ifng/Ccr5	3
BP	GO:0051767	nitric-oxide synthase biosynthetic process	3/233	27/23355	0.00240234540833834	0.0111304196944987	0.00767111765203009	Ifng/Stat1/Ccl2	3
BP	GO:0051769	regulation of nitric-oxide synthase biosynthetic process	3/233	27/23355	0.00240234540833834	0.0111304196944987	0.00767111765203009	Ifng/Stat1/Ccl2	3
BP	GO:0032642	regulation of chemokine production	5/233	93/23355	0.00241371091656029	0.0111622913762119	0.00769308370783939	Ccl5/Ifng/Aif1/Cd74/Il1b	5
BP	GO:0045620	negative regulation of lymphocyte differentiation	4/233	57/23355	0.00252074087041166	0.0116356276170394	0.00801930842281144	Cd74/Irf1/Socs1/Fgl2	4
BP	GO:0045445	myoblast differentiation	5/233	94/23355	0.00252896512041554	0.0116519726288775	0.00803057345254759	Cxcl9/Cxcl10/Myf6/Ccl8/Asb2	5
BP	GO:0070588	calcium ion transmembrane transport	9/233	289/23355	0.00258115971940387	0.0118704720552252	0.00818116389319759	Cxcl10/Ccl19/Ccr5/Ptprc/Cxcr3/Cyba/Coro1a/Xcl1/Cav3	9
BP	GO:0032647	regulation of interferon-alpha production	3/233	28/23355	0.00267097664372782	0.0122382870894932	0.00843466308545627	Gbp4/Irf7/Stat1	3
BP	GO:0045663	positive regulation of myoblast differentiation	3/233	28/23355	0.00267097664372782	0.0122382870894932	0.00843466308545627	Cxcl9/Myf6/Ccl8	3
BP	GO:0033003	regulation of mast cell activation	4/233	58/23355	0.002686570237177	0.0122871079965007	0.0084683105966744	Cd300lf/Fcer1g/Lilrb4a/Rac2	4
BP	GO:0007229	integrin-mediated signaling pathway	5/233	96/23355	0.00277137819125023	0.0126517228253772	0.00871960419806206	Isg15/Fcer1g/Cd177/Tyrobp/Itgb2	5
BP	GO:0032663	regulation of interleukin-2 production	4/233	59/23355	0.0028597258961479	0.0130311319223736	0.00898109405210127	Ccr2/Ptprc/Xcl1/Il1b	4
BP	GO:0071353	cellular response to interleukin-4	3/233	29/23355	0.00295741942219541	0.0134271159168288	0.00925400737371556	Cd300lf/Coro1a/Xcl1	3
BP	GO:1904994	regulation of leukocyte adhesion to vascular endothelial cell	3/233	29/23355	0.00295741942219541	0.0134271159168288	0.00925400737371556	Ccr2/Itgb2/Icam1	3
BP	GO:0032147	activation of protein kinase activity	8/233	242/23355	0.00307655758615936	0.0139425779132322	0.00960926528205082	Ccl19/Cd74/Mlkl/Ptprc/Ccr7/Chil1/Socs1/Il1b	8
BP	GO:0048260	positive regulation of receptor-mediated endocytosis	4/233	61/23355	0.00322864106635703	0.0146051981329023	0.0100659450662117	B2m/Ccl19/Ccr7/C3	4
BP	GO:0002347	response to tumor cell	3/233	30/23355	0.00326204657474991	0.0146497687328119	0.0100966632534061	Klrk1/Cd274/Xcl1	3
BP	GO:0031295	T cell costimulation	3/233	30/23355	0.00326204657474991	0.0146497687328119	0.0100966632534061	Ccl19/Cd274/Ccr7	3
BP	GO:0032816	positive regulation of natural killer cell activation	3/233	30/23355	0.00326204657474991	0.0146497687328119	0.0100966632534061	H2-T23/Irf1/Tyrobp	3
BP	GO:1905523	positive regulation of macrophage migration	3/233	30/23355	0.00326204657474991	0.0146497687328119	0.0100966632534061	Ccl5/Ccl2/Ccr7	3
BP	GO:0034764	positive regulation of transmembrane transport	8/233	247/23355	0.00348242881587043	0.0155832426149022	0.0107400161701116	Cxcl10/Ifng/Ctss/Ccl2/Cxcr3/C3/Xcl1/Itln1	8
BP	GO:0034767	positive regulation of ion transmembrane transport	8/233	247/23355	0.00348242881587043	0.0155832426149022	0.0107400161701116	Cxcl10/Ifng/Ctss/Ccl2/Cxcr3/C3/Xcl1/Itln1	8
BP	GO:0061082	myeloid leukocyte cytokine production	3/233	31/23355	0.00358521442446265	0.0159856872545933	0.0110173821872282	Cd74/Fcer1g/H2-M3	3
BP	GO:0070670	response to interleukin-4	3/233	31/23355	0.00358521442446265	0.0159856872545933	0.0110173821872282	Cd300lf/Coro1a/Xcl1	3
BP	GO:0045661	regulation of myoblast differentiation	4/233	63/23355	0.00362872185123902	0.0161507333915612	0.011131132465245	Cxcl9/Cxcl10/Myf6/Ccl8	4
BP	GO:0006816	calcium ion transport	11/233	423/23355	0.00364766177222681	0.0162060401594648	0.0111692500506719	Cxcl10/Ccl5/Ccl19/Ccr5/Ptprc/Cxcr3/Cyba/Coro1a/Xcl1/Icam1/Cav3	11
BP	GO:0006911	phagocytosis, engulfment	7/233	197/23355	0.00372717984440333	0.0165298100764269	0.0113923932198762	Aif1/Fcgr1/Fcer1g/Itgb2/C3/Rac2/Bin2	7
BP	GO:0019731	antibacterial humoral response	5/233	104/23355	0.00391107974706095	0.0171722859588428	0.0118351894681651	B2m/H2-T23/Rnase6/Wfdc17/Wfdc12	5
BP	GO:0031294	lymphocyte costimulation	3/233	32/23355	0.00392726314733985	0.0171722859588428	0.0118351894681651	Ccl19/Cd274/Ccr7	3
BP	GO:0032607	interferon-alpha production	3/233	32/23355	0.00392726314733985	0.0171722859588428	0.0118351894681651	Gbp4/Irf7/Stat1	3
BP	GO:0032743	positive regulation of interleukin-2 production	3/233	32/23355	0.00392726314733985	0.0171722859588428	0.0118351894681651	Ccr2/Ptprc/Il1b	3
BP	GO:0045830	positive regulation of isotype switching	3/233	32/23355	0.00392726314733985	0.0171722859588428	0.0118351894681651	Ifng/Cd40/Ptprc	3
BP	GO:0051085	chaperone cofactor-dependent protein refolding	3/233	32/23355	0.00392726314733985	0.0171722859588428	0.0118351894681651	H2-DMb1/Cd74/H2-DMa	3
BP	GO:0095500	acetylcholine receptor signaling pathway	3/233	32/23355	0.00392726314733985	0.0171722859588428	0.0118351894681651	Ly6i/Ly6c2/Ly6a	3
BP	GO:2000515	negative regulation of CD4-positive, alpha-beta T cell activation	3/233	32/23355	0.00392726314733985	0.0171722859588428	0.0118351894681651	Cd274/Irf1/Xcl1	3
BP	GO:0051051	negative regulation of transport	12/233	492/23355	0.00407133878493085	0.017771036661242	0.0122478501951105	Gbp4/Bst2/Rsad2/Cd74/Cd300lf/Ccr2/Cyp4f18/Apoc2/Coro1a/Il1b/Icam1/Cav3	12
BP	GO:0034756	regulation of iron ion transport	2/233	10/23355	0.0042305082831875	0.018241775751422	0.0125722849462965	Ifng/B2m	2
BP	GO:0035701	hematopoietic stem cell migration	2/233	10/23355	0.0042305082831875	0.018241775751422	0.0125722849462965	Ccr2/Ptprc	2
BP	GO:0035744	T-helper 1 cell cytokine production	2/233	10/23355	0.0042305082831875	0.018241775751422	0.0125722849462965	Xcl1/Il1b	2
BP	GO:0043313	regulation of neutrophil degranulation	2/233	10/23355	0.0042305082831875	0.018241775751422	0.0125722849462965	Cd177/Itgb2	2
BP	GO:2000109	regulation of macrophage apoptotic process	2/233	10/23355	0.0042305082831875	0.018241775751422	0.0125722849462965	Ccl5/Ccr5	2
BP	GO:2000551	regulation of T-helper 2 cell cytokine production	2/233	10/23355	0.0042305082831875	0.018241775751422	0.0125722849462965	Rsad2/Xcl1	2
BP	GO:2000774	positive regulation of cellular senescence	2/233	10/23355	0.0042305082831875	0.018241775751422	0.0125722849462965	B2m/H2-M3	2
BP	GO:0045672	positive regulation of osteoclast differentiation	3/233	33/23355	0.00428851712701213	0.0184280321450884	0.0127006533949691	Ccl5/Ifng/Tyrobp	3
BP	GO:0050901	leukocyte tethering or rolling	3/233	33/23355	0.00428851712701213	0.0184280321450884	0.0127006533949691	Ccr2/Sell/Selplg	3
BP	GO:0010522	regulation of calcium ion transport into cytosol	5/233	107/23355	0.00441411984510165	0.0189350520251947	0.0130500929721789	Cxcl10/Cxcr3/Cyba/Coro1a/Xcl1	5
BP	GO:0008360	regulation of cell shape	6/233	154/23355	0.00456200486374851	0.0195357454406305	0.0134640926226041	Ccl2/Hck/Lst1/Coro1a/Rac2/Icam1	6
BP	GO:0033032	regulation of myeloid cell apoptotic process	3/233	34/23355	0.00466928530333402	0.0198584304866582	0.0136864880956025	Ccl5/Fcer1g/Ccr5	3
BP	GO:1905144	response to acetylcholine	3/233	34/23355	0.00466928530333402	0.0198584304866582	0.0136864880956025	Ly6i/Ly6c2/Ly6a	3
BP	GO:1905145	cellular response to acetylcholine	3/233	34/23355	0.00466928530333402	0.0198584304866582	0.0136864880956025	Ly6i/Ly6c2/Ly6a	3
BP	GO:2000108	positive regulation of leukocyte apoptotic process	3/233	34/23355	0.00466928530333402	0.0198584304866582	0.0136864880956025	Ccl5/Cd274/Ido1	3
BP	GO:0099024	plasma membrane invagination	7/233	206/23355	0.00475112317128031	0.0201720041811355	0.013902603998591	Aif1/Fcgr1/Fcer1g/Itgb2/C3/Rac2/Bin2	7
BP	GO:0034122	negative regulation of toll-like receptor signaling pathway	3/233	35/23355	0.00506986151498506	0.0213003595067709	0.0146802697734514	Acod1/Trim30a/Cd300lf	3
BP	GO:0043302	positive regulation of leukocyte degranulation	3/233	35/23355	0.00506986151498506	0.0213003595067709	0.0146802697734514	Fcer1g/Cd177/Itgb2	3
BP	GO:0001767	establishment of lymphocyte polarity	2/233	11/23355	0.00513674264632738	0.0213003595067709	0.0146802697734514	Ccl19/Ccr7	2
BP	GO:0001768	establishment of T cell polarity	2/233	11/23355	0.00513674264632738	0.0213003595067709	0.0146802697734514	Ccl19/Ccr7	2
BP	GO:0002664	regulation of T cell tolerance induction	2/233	11/23355	0.00513674264632738	0.0213003595067709	0.0146802697734514	Ido1/H2-M3	2
BP	GO:0002679	respiratory burst involved in defense response	2/233	11/23355	0.00513674264632738	0.0213003595067709	0.0146802697734514	Slamf8/Ncf1	2
BP	GO:0019372	lipoxygenase pathway	2/233	11/23355	0.00513674264632738	0.0213003595067709	0.0146802697734514	Alox12e/Alox5ap	2
BP	GO:0034135	regulation of toll-like receptor 2 signaling pathway	2/233	11/23355	0.00513674264632738	0.0213003595067709	0.0146802697734514	Acod1/Cyba	2
BP	GO:0034154	toll-like receptor 7 signaling pathway	2/233	11/23355	0.00513674264632738	0.0213003595067709	0.0146802697734514	Rsad2/Scimp	2
BP	GO:0046598	positive regulation of viral entry into host cell	2/233	11/23355	0.00513674264632738	0.0213003595067709	0.0146802697734514	Trim30a/Cd74	2
BP	GO:0060907	positive regulation of macrophage cytokine production	2/233	11/23355	0.00513674264632738	0.0213003595067709	0.0146802697734514	Cd74/H2-M3	2
BP	GO:0071888	macrophage apoptotic process	2/233	11/23355	0.00513674264632738	0.0213003595067709	0.0146802697734514	Ccl5/Ccr5	2
BP	GO:0075294	positive regulation by symbiont of entry into host	2/233	11/23355	0.00513674264632738	0.0213003595067709	0.0146802697734514	Trim30a/Cd74	2
BP	GO:2001280	positive regulation of unsaturated fatty acid biosynthetic process	2/233	11/23355	0.00513674264632738	0.0213003595067709	0.0146802697734514	Cd74/Il1b	2
BP	GO:0008630	intrinsic apoptotic signaling pathway in response to DNA damage	5/233	111/23355	0.00515438152884846	0.0213024937604235	0.0146817407072812	Bcl2a1a/Bcl2a1d/Bcl2a1b/Cd74/Ifi204	5
BP	GO:0030316	osteoclast differentiation	5/233	111/23355	0.00515438152884846	0.0213024937604235	0.0146817407072812	Ccl5/Ifng/Cd300lf/Fcer1g/Tyrobp	5
BP	GO:0043406	positive regulation of MAP kinase activity	7/233	210/23355	0.00526878665621451	0.0217392059712466	0.0149827240341685	Ccl19/Cd40/Cd74/Mlkl/Ptprc/Ccr7/Il1b	7
BP	GO:0030888	regulation of B cell proliferation	4/233	70/23355	0.00529167262326492	0.0217454739212121	0.0149870439235296	Cd40/Cd74/Ptprc/Tyrobp	4
BP	GO:0032677	regulation of interleukin-8 production	4/233	70/23355	0.00529167262326492	0.0217454739212121	0.0149870439235296	Cd2/Cd74/Ptprc/Il1b	4
BP	GO:0002377	immunoglobulin production	8/233	265/23355	0.00529652620428238	0.0217454739212121	0.0149870439235296	Ifng/H2-T23/H2-Ab1/Cd40/Ptprc/Samhd1/Fgl2/Xcl1	8
BP	GO:0032728	positive regulation of interferon-beta production	3/233	36/23355	0.00549052483616314	0.0225048200862832	0.015510387510812	Irf7/Dhx58/Irf1	3
BP	GO:0010324	membrane invagination	7/233	213/23355	0.00568400637232641	0.0232595523920199	0.0160305512128112	Aif1/Fcgr1/Fcer1g/Itgb2/C3/Rac2/Bin2	7
BP	GO:0042100	B cell proliferation	5/233	114/23355	0.0057643751376815	0.023549696785799	0.0162305195735601	Cd180/Cd40/Cd74/Ptprc/Tyrobp	5
BP	GO:0001782	B cell homeostasis	3/233	37/23355	0.00593153990745882	0.0240745045509911	0.0165922186129483	Bcl2a1a/Cd74/Pirb	3
BP	GO:0006458	'de novo' protein folding	3/233	37/23355	0.00593153990745882	0.0240745045509911	0.0165922186129483	H2-DMb1/Cd74/H2-DMa	3
BP	GO:0051084	'de novo' posttranslational protein folding	3/233	37/23355	0.00593153990745882	0.0240745045509911	0.0165922186129483	H2-DMb1/Cd74/H2-DMa	3
BP	GO:0097242	amyloid-beta clearance	3/233	37/23355	0.00593153990745882	0.0240745045509911	0.0165922186129483	Ifng/Itgb2/C3	3
BP	GO:0031392	regulation of prostaglandin biosynthetic process	2/233	12/23355	0.00612373606299879	0.024653487580487	0.0169912554021888	Cd74/Il1b	2
BP	GO:0045348	positive regulation of MHC class II biosynthetic process	2/233	12/23355	0.00612373606299879	0.024653487580487	0.0169912554021888	Ifng/Ciita	2
BP	GO:0090343	positive regulation of cell aging	2/233	12/23355	0.00612373606299879	0.024653487580487	0.0169912554021888	B2m/H2-M3	2
BP	GO:2000343	positive regulation of chemokine (C-X-C motif) ligand 2 production	2/233	12/23355	0.00612373606299879	0.024653487580487	0.0169912554021888	Ccl5/Cd74	2
BP	GO:2000561	regulation of CD4-positive, alpha-beta T cell proliferation	2/233	12/23355	0.00612373606299879	0.024653487580487	0.0169912554021888	Cd274/Xcl1	2
BP	GO:0016445	somatic diversification of immunoglobulins	4/233	73/23355	0.00613802978225929	0.0246711116288548	0.0170034019476242	Ifng/Cd40/Ptprc/Samhd1	4
BP	GO:0032733	positive regulation of interleukin-10 production	3/233	38/23355	0.00639315726099902	0.0256551213957509	0.0176815843432384	Cd274/Fcer1g/Xcl1	3
BP	GO:0002691	regulation of cellular extravasation	3/233	39/23355	0.00687561363994637	0.0275024545597855	0.0189547717371343	Ccl2/Ccr2/Icam1	3
BP	GO:0007257	activation of JUN kinase activity	3/233	39/23355	0.00687561363994637	0.0275024545597855	0.0189547717371343	Ccl19/Mlkl/Ccr7	3
BP	GO:1904064	positive regulation of cation transmembrane transport	6/233	168/23355	0.0069167619268132	0.0276226383208848	0.0190376027351165	Cxcl10/Ifng/Ctss/Ccl2/Cxcr3/Xcl1	6
BP	GO:0048259	regulation of receptor-mediated endocytosis	5/233	120/23355	0.0071339482674611	0.0284391494208516	0.0196003445619256	B2m/Ccl19/Ccr7/Apoc2/C3	5
BP	GO:0002517	T cell tolerance induction	2/233	13/23355	0.00718980103927478	0.0284391494208516	0.0196003445619256	Ido1/H2-M3	2
BP	GO:0006957	complement activation, alternative pathway	2/233	13/23355	0.00718980103927478	0.0284391494208516	0.0196003445619256	Cfb/C3	2
BP	GO:0033004	negative regulation of mast cell activation	2/233	13/23355	0.00718980103927478	0.0284391494208516	0.0196003445619256	Cd300lf/Lilrb4a	2
BP	GO:0038094	Fc-gamma receptor signaling pathway	2/233	13/23355	0.00718980103927478	0.0284391494208516	0.0196003445619256	Fcer1g/Ptprc	2
BP	GO:1901096	regulation of autophagosome maturation	2/233	13/23355	0.00718980103927478	0.0284391494208516	0.0196003445619256	Irgm2/Irgm1	2
BP	GO:0051924	regulation of calcium ion transport	8/233	280/23355	0.00729730188340924	0.0288185509300352	0.0198618291864221	Cxcl10/Ccl5/Cxcr3/Cyba/Coro1a/Xcl1/Icam1/Cav3	8
BP	GO:0033006	regulation of mast cell activation involved in immune response	3/233	40/23355	0.00737913231243985	0.029095532794533	0.0200527258936767	Fcer1g/Lilrb4a/Rac2	3
BP	GO:0043507	positive regulation of JUN kinase activity	4/233	77/23355	0.00740010023498284	0.0291320401655654	0.0200778868800584	Ccl19/Mlkl/Ccr7/Il1b	4
BP	GO:1903169	regulation of calcium ion transmembrane transport	6/233	171/23355	0.00751813619421946	0.0295499571109289	0.0203659164552814	Cxcl10/Cxcr3/Cyba/Coro1a/Xcl1/Cav3	6
BP	GO:1900744	regulation of p38MAPK cascade	3/233	41/23355	0.0079039233800612	0.0310172892264862	0.0213772060204544	Ncf1/Il1b/Cav3	3
BP	GO:0002260	lymphocyte homeostasis	4/233	79/23355	0.00809067646721085	0.0317001622841269	0.0218478441194969	Bcl2a1a/Cd74/Pirb/Coro1a	4
BP	GO:0002551	mast cell chemotaxis	2/233	14/23355	0.00833327546187243	0.0321943933992835	0.0221884696426776	Ccl5/Rac2	2
BP	GO:0002829	negative regulation of type 2 immune response	2/233	14/23355	0.00833327546187243	0.0321943933992835	0.0221884696426776	Ccr2/Irf1	2
BP	GO:0042532	negative regulation of tyrosine phosphorylation of STAT protein	2/233	14/23355	0.00833327546187243	0.0321943933992835	0.0221884696426776	Irf1/Socs1	2
BP	GO:0046007	negative regulation of activated T cell proliferation	2/233	14/23355	0.00833327546187243	0.0321943933992835	0.0221884696426776	Cd274/Ido1	2
BP	GO:0046642	negative regulation of alpha-beta T cell proliferation	2/233	14/23355	0.00833327546187243	0.0321943933992835	0.0221884696426776	Cd274/Xcl1	2
BP	GO:0060263	regulation of respiratory burst	2/233	14/23355	0.00833327546187243	0.0321943933992835	0.0221884696426776	Slamf8/Rac2	2
BP	GO:0060339	negative regulation of type I interferon-mediated signaling pathway	2/233	14/23355	0.00833327546187243	0.0321943933992835	0.0221884696426776	Nlrc5/Samhd1	2
BP	GO:1902563	regulation of neutrophil activation	2/233	14/23355	0.00833327546187243	0.0321943933992835	0.0221884696426776	Cd177/Itgb2	2
BP	GO:2001279	regulation of unsaturated fatty acid biosynthetic process	2/233	14/23355	0.00833327546187243	0.0321943933992835	0.0221884696426776	Cd74/Il1b	2
BP	GO:0043405	regulation of MAP kinase activity	8/233	287/23355	0.00840569879834564	0.0324238428066418	0.0223466068421135	Ccl19/Cd40/Cd74/Mlkl/Ptprc/Ccr7/Il1b/Cav3	8
BP	GO:0030225	macrophage differentiation	3/233	42/23355	0.00845018408090983	0.032494680051474	0.0223954280774459	Ifng/C1qc/Hcls1	3
BP	GO:0051281	positive regulation of release of sequestered calcium ion into cytosol	3/233	42/23355	0.00845018408090983	0.032494680051474	0.0223954280774459	Cxcl10/Cxcr3/Xcl1	3
BP	GO:0042304	regulation of fatty acid biosynthetic process	3/233	43/23355	0.00901809908736861	0.0345185085067278	0.0237902565397951	Cd74/Apoc2/Il1b	3
BP	GO:0045191	regulation of isotype switching	3/233	43/23355	0.00901809908736861	0.0345185085067278	0.0237902565397951	Ifng/Cd40/Ptprc	3
BP	GO:0062208	positive regulation of pattern recognition receptor signaling pathway	3/233	43/23355	0.00901809908736861	0.0345185085067278	0.0237902565397951	Dhx58/Rsad2/Cyba	3
BP	GO:0010959	regulation of metal ion transport	8/233	291/23355	0.00909323844526915	0.034752653228617	0.0239516297636728	Cxcl10/Ccl5/Cxcr3/Cyba/Coro1a/Xcl1/Icam1/Cav3	8
BP	GO:0051090	regulation of DNA-binding transcription factor activity	10/233	415/23355	0.00912592845625643	0.0348240950907454	0.0240008677030057	Acod1/Nlrc5/Trim30a/Cd40/Hck/Itgb2/Xcl1/Hcls1/Il1b/Icam1	10
BP	GO:0046425	regulation of receptor signaling pathway via JAK-STAT	5/233	128/23355	0.00929314510604707	0.0354078790564244	0.0244032133114382	Ifng/Ptprc/Il10ra/Irf1/Socs1	5
BP	GO:0030449	regulation of complement activation	2/233	15/23355	0.00955252226326596	0.0361638546248395	0.0249242338736942	C3/Il1b	2
BP	GO:0035745	T-helper 2 cell cytokine production	2/233	15/23355	0.00955252226326596	0.0361638546248395	0.0249242338736942	Rsad2/Xcl1	2
BP	GO:0097531	mast cell migration	2/233	15/23355	0.00955252226326596	0.0361638546248395	0.0249242338736942	Ccl5/Rac2	2
BP	GO:1900225	regulation of NLRP3 inflammasome complex assembly	2/233	15/23355	0.00955252226326596	0.0361638546248395	0.0249242338736942	Gbp5/Trim30a	2
BP	GO:0002200	somatic diversification of immune receptors	4/233	83/23355	0.00959570516950538	0.0361638546248395	0.0249242338736942	Ifng/Cd40/Ptprc/Samhd1	4
BP	GO:0032369	negative regulation of lipid transport	3/233	44/23355	0.00960784079864104	0.0361638546248395	0.0249242338736942	Cyp4f18/Apoc2/Il1b	3
BP	GO:0070232	regulation of T cell apoptotic process	3/233	44/23355	0.00960784079864104	0.0361638546248395	0.0249242338736942	Ccl5/Cd274/Ido1	3
BP	GO:2000273	positive regulation of signaling receptor activity	3/233	44/23355	0.00960784079864104	0.0361638546248395	0.0249242338736942	Ifng/Ccl2/Ncf1	3
BP	GO:0051403	stress-activated MAPK cascade	7/233	236/23355	0.00972717617117556	0.0365577255496749	0.0251956908615757	Ccl19/Scimp/Mlkl/Ccr7/Ncf1/Il1b/Cav3	7
BP	GO:0030890	positive regulation of B cell proliferation	3/233	45/23355	0.0102195696281398	0.0382926042692948	0.0263913743250471	Cd40/Cd74/Ptprc	3
BP	GO:0032768	regulation of monooxygenase activity	3/233	45/23355	0.0102195696281398	0.0382926042692948	0.0263913743250471	Ifng/Il1b/Cav3	3
BP	GO:0001659	temperature homeostasis	6/233	183/23355	0.0103043257729226	0.0385521240947842	0.0265702361441883	Ccl5/Lcn2/Plac8/Ccr5/Ccr2/Il1b	6
BP	GO:0046718	viral entry into host cell	4/233	86/23355	0.0108364100947038	0.0397692849824482	0.0274091069708953	Ciita/Trim30a/Cd74/Ifitm3	4
BP	GO:0001771	immunological synapse formation	2/233	16/23355	0.0108459290909102	0.0397692849824482	0.0274091069708953	Ccl19/Ccr7	2
BP	GO:0010935	regulation of macrophage cytokine production	2/233	16/23355	0.0108459290909102	0.0397692849824482	0.0274091069708953	Cd74/H2-M3	2
BP	GO:0034134	toll-like receptor 2 signaling pathway	2/233	16/23355	0.0108459290909102	0.0397692849824482	0.0274091069708953	Acod1/Cyba	2
BP	GO:0051044	positive regulation of membrane protein ectodomain proteolysis	2/233	16/23355	0.0108459290909102	0.0397692849824482	0.0274091069708953	Ifng/Il1b	2
BP	GO:0060100	positive regulation of phagocytosis, engulfment	2/233	16/23355	0.0108459290909102	0.0397692849824482	0.0274091069708953	Fcgr1/C3	2
BP	GO:0070942	neutrophil mediated cytotoxicity	2/233	16/23355	0.0108459290909102	0.0397692849824482	0.0274091069708953	Ncf1/Dnase1l3	2
BP	GO:0071404	cellular response to low-density lipoprotein particle stimulus	2/233	16/23355	0.0108459290909102	0.0397692849824482	0.0274091069708953	Fcer1g/Itgb2	2
BP	GO:0071731	response to nitric oxide	2/233	16/23355	0.0108459290909102	0.0397692849824482	0.0274091069708953	Ccl19/Ccr7	2
BP	GO:0072567	chemokine (C-X-C motif) ligand 2 production	2/233	16/23355	0.0108459290909102	0.0397692849824482	0.0274091069708953	Ccl5/Cd74	2
BP	GO:1905155	positive regulation of membrane invagination	2/233	16/23355	0.0108459290909102	0.0397692849824482	0.0274091069708953	Fcgr1/C3	2
BP	GO:2000341	regulation of chemokine (C-X-C motif) ligand 2 production	2/233	16/23355	0.0108459290909102	0.0397692849824482	0.0274091069708953	Ccl5/Cd74	2
BP	GO:0001774	microglial cell activation	3/233	46/23355	0.0108534342858048	0.0397692849824482	0.0274091069708953	Ifng/Aif1/Tyrobp	3
BP	GO:0045923	positive regulation of fatty acid metabolic process	3/233	46/23355	0.0108534342858048	0.0397692849824482	0.0274091069708953	Cd74/Apoc2/Il1b	3
BP	GO:0071900	regulation of protein serine/threonine kinase activity	10/233	427/23355	0.0109922967323869	0.0402188739267334	0.0277189649799664	Ifng/Irgm2/Ccl19/Cd40/Cd74/Mlkl/Ptprc/Ccr7/Il1b/Cav3	10
BP	GO:1904892	regulation of receptor signaling pathway via STAT	5/233	134/23355	0.0111817044565048	0.0408508354334159	0.0281545146898945	Ifng/Ptprc/Il10ra/Irf1/Socs1	5
BP	GO:0032956	regulation of actin cytoskeleton organization	9/233	364/23355	0.0111978576228254	0.0408508354334159	0.0281545146898945	Bst2/Gpr65/Hck/Coro1a/Myo1f/Rac2/Hcls1/Icam1/Cav3	9
BP	GO:0006956	complement activation	6/233	187/23355	0.0113772904657114	0.0414446539951535	0.0285637761711394	Cfb/C1qb/C1qc/C3/Il1b/C4b	6
BP	GO:0098926	postsynaptic signal transduction	3/233	47/23355	0.011509572055429	0.0418652270086366	0.0288536363162417	Ly6i/Ly6c2/Ly6a	3
BP	GO:0038066	p38MAPK cascade	3/233	48/23355	0.0121881090670676	0.043969937851736	0.0303042091557277	Ncf1/Il1b/Cav3	3
BP	GO:0002431	Fc receptor mediated stimulatory signaling pathway	2/233	17/23355	0.0122119079805263	0.043969937851736	0.0303042091557277	Fcer1g/Ptprc	2
BP	GO:0030730	sequestering of triglyceride	2/233	17/23355	0.0122119079805263	0.043969937851736	0.0303042091557277	Il1b/Fitm1	2
BP	GO:0042492	gamma-delta T cell differentiation	2/233	17/23355	0.0122119079805263	0.043969937851736	0.0303042091557277	Gpr18/Ptprc	2
BP	GO:0043901	negative regulation of multi-organism process	2/233	17/23355	0.0122119079805263	0.043969937851736	0.0303042091557277	Acod1/Bst2	2
BP	GO:0044546	NLRP3 inflammasome complex assembly	2/233	17/23355	0.0122119079805263	0.043969937851736	0.0303042091557277	Gbp5/Trim30a	2
BP	GO:0045346	regulation of MHC class II biosynthetic process	2/233	17/23355	0.0122119079805263	0.043969937851736	0.0303042091557277	Ifng/Ciita	2
BP	GO:1904062	regulation of cation transmembrane transport	9/233	370/23355	0.0123530490302276	0.044413852582668	0.0306101564804393	Cxcl10/Ifng/Ctss/Ccl2/Cxcr3/Cyba/Coro1a/Xcl1/Cav3	9
BP	GO:0044409	entry into host	4/233	90/23355	0.0126453075911416	0.0453990263878216	0.0312891411346088	Ciita/Trim30a/Cd74/Ifitm3	4
BP	GO:0045646	regulation of erythrocyte differentiation	3/233	49/23355	0.0128891605646062	0.0461413402658131	0.0318007460200582	Isg15/Stat1/B2m	3
BP	GO:0050798	activated T cell proliferation	3/233	49/23355	0.0128891605646062	0.0461413402658131	0.0318007460200582	Cd274/Ido1/Itgb2	3
BP	GO:0002312	B cell activation involved in immune response	4/233	91/23355	0.013125794297812	0.0468733464261323	0.032305246796484	Ifng/Cd180/Cd40/Ptprc	4
BP	GO:0019722	calcium-mediated signaling	6/233	193/23355	0.013131319316324	0.0468733464261323	0.032305246796484	Irgm2/Ccr5/Ccr2/Ptprc/Ccr7/Cxcr3	6
BP	GO:0043254	regulation of protein-containing complex assembly	10/233	441/23355	0.0135212461053517	0.0480997887296086	0.0331505144019853	Gbp5/Ifng/Irgm2/Trim30a/Xaf1/Hck/Coro1a/Hcls1/Icam1/Cav3	10
BP	GO:0031098	stress-activated protein kinase signaling cascade	7/233	252/23355	0.013570393770586	0.0480997887296086	0.0331505144019853	Ccl19/Scimp/Mlkl/Ccr7/Ncf1/Il1b/Cav3	7
BP	GO:0032309	icosanoid secretion	3/233	50/23355	0.0136128311685624	0.0480997887296086	0.0331505144019853	Nos2/Cyp4f18/Il1b	3
BP	GO:0045911	positive regulation of DNA recombination	3/233	50/23355	0.0136128311685624	0.0480997887296086	0.0331505144019853	Ifng/Cd40/Ptprc	3
BP	GO:0002689	negative regulation of leukocyte chemotaxis	2/233	18/23355	0.0136488950334018	0.0480997887296086	0.0331505144019853	Slamf8/Gpr18	2
BP	GO:0010934	macrophage cytokine production	2/233	18/23355	0.0136488950334018	0.0480997887296086	0.0331505144019853	Cd74/H2-M3	2
BP	GO:0034695	response to prostaglandin E	2/233	18/23355	0.0136488950334018	0.0480997887296086	0.0331505144019853	Ccl19/Ccr7	2
BP	GO:0038093	Fc receptor signaling pathway	2/233	18/23355	0.0136488950334018	0.0480997887296086	0.0331505144019853	Fcer1g/Ptprc	2
BP	GO:0045342	MHC class II biosynthetic process	2/233	18/23355	0.0136488950334018	0.0480997887296086	0.0331505144019853	Ifng/Ciita	2
BP	GO:0043506	regulation of JUN kinase activity	4/233	93/23355	0.0141213235369998	0.049694275756797	0.0342494395023787	Ccl19/Mlkl/Ccr7/Il1b	4
CC	GO:0042611	MHC protein complex	16/237	23/23177	1.97003038603058e-27	3.60515560643595e-25	2.61288240673529e-25	H2-Q7/H2-Q6/H2-Q9/B2m/H2-Q4/H2-DMb1/H2-T23/H2-Ab1/H2-Oa/Cd74/H2-K1/H2-Aa/H2-DMa/H2-Eb1/H2-M3/H2-D1	16
CC	GO:0065010	extracellular membrane-bounded organelle	8/237	11/23177	1.70679837647408e-14	1.56172051447378e-12	1.13187681808281e-12	Gbp2/Gbp3/Gbp6/Iigp1/Gbp7/Irgm2/Gbp2b/Gbp9	8
CC	GO:0042824	MHC class I peptide loading complex	8/237	15/23177	6.4257244744093e-13	3.91969192938967e-11	2.84084660973885e-11	H2-Q7/H2-Q6/B2m/H2-Q4/H2-K1/Tap1/H2-D1/Tap2	8
CC	GO:0042612	MHC class I protein complex	7/237	12/23177	8.11294640449877e-12	2.97387997484973e-10	2.1553573588212e-10	H2-Q7/H2-Q6/B2m/H2-Q4/H2-T23/H2-K1/H2-D1	7
CC	GO:0045335	phagocytic vesicle	14/237	111/23177	8.12535512254025e-12	2.97387997484973e-10	2.1553573588212e-10	H2-Q7/H2-Q9/B2m/Irgm1/Ctss/H2-T23/Mpeg1/H2-K1/Tap1/Scimp/Pld4/H2-D1/Cybb/Coro1a	14
CC	GO:0030139	endocytic vesicle	15/237	201/23177	2.63322238000751e-09	8.0313282590229e-08	5.82080736633238e-08	H2-Q7/H2-Q9/B2m/Irgm1/Ctss/H2-T23/Mpeg1/Ccl2/H2-K1/Tap1/Scimp/Pld4/H2-D1/Cybb/Coro1a	15
CC	GO:0030670	phagocytic vesicle membrane	7/237	26/23177	5.96442338442388e-09	1.5592706847851e-07	1.13010127283821e-07	H2-Q7/H2-Q9/B2m/H2-T23/H2-K1/Tap1/H2-D1	7
CC	GO:0043230	extracellular organelle	10/237	111/23177	2.16081413363152e-07	4.9428623306821e-06	3.58240237944173e-06	Gbp2/Gbp3/Gbp6/Iigp1/Gbp7/Irgm2/Gbp2b/Gbp9/Cd274/Icam1	10
CC	GO:0030666	endocytic vesicle membrane	7/237	44/23177	2.97102548687199e-07	6.04108515663972e-06	4.37835334907452e-06	H2-Q7/H2-Q9/B2m/H2-T23/H2-K1/Tap1/H2-D1	7
CC	GO:0071556	integral component of lumenal side of endoplasmic reticulum membrane	5/237	16/23177	4.27070357010627e-07	7.10489775754043e-06	5.14936507017598e-06	H2-Q7/H2-Q9/H2-T23/H2-K1/H2-D1	5
CC	GO:0098553	lumenal side of endoplasmic reticulum membrane	5/237	16/23177	4.27070357010627e-07	7.10489775754043e-06	5.14936507017598e-06	H2-Q7/H2-Q9/H2-T23/H2-K1/H2-D1	5
CC	GO:0030176	integral component of endoplasmic reticulum membrane	11/237	154/23177	5.64104993665565e-07	8.60260115339986e-06	6.23484466682993e-06	H2-Q7/H2-Q6/H2-Q9/B2m/H2-Q4/H2-T23/H2-K1/Tap1/H2-D1/Tap2/Fitm1	11
CC	GO:0031227	intrinsic component of endoplasmic reticulum membrane	11/237	162/23177	9.33774218539378e-07	1.31446678455928e-05	9.52676530655559e-06	H2-Q7/H2-Q6/H2-Q9/B2m/H2-Q4/H2-T23/H2-K1/Tap1/H2-D1/Tap2/Fitm1	11
CC	GO:0098576	lumenal side of membrane	5/237	20/23177	1.46603192573852e-06	1.91631316007249e-05	1.38887235069965e-05	H2-Q7/H2-Q9/H2-T23/H2-K1/H2-D1	5
CC	GO:0005797	Golgi medial cisterna	5/237	24/23177	3.88709008857197e-06	4.7422499080578e-05	3.43700597305311e-05	H2-Q7/H2-Q6/H2-Q4/H2-K1/H2-D1	5
CC	GO:0031225	anchored component of membrane	11/237	199/23177	6.88520295658819e-06	7.87495088159774e-05	5.70747087190863e-05	Ly6i/Bst2/Cd2/Ly6c2/Cd52/Vnn3/Cd177/Cd48/Msln/Itln1/Ly6a	11
CC	GO:0070971	endoplasmic reticulum exit site	5/237	32/23177	1.722780737704e-05	0.000185452279411666	0.000134408899659879	H2-Q7/H2-Q6/H2-Q4/H2-K1/H2-D1	5
CC	GO:0045121	membrane raft	14/237	381/23177	4.14956657813551e-05	0.000411159753398631	0.00029799326389547	Cd2/Fcgr1/Hck/Fcer1g/Ptprc/Cd177/Cd48/H2-D1/Selplg/Itgb2/Itln1/Icam1/Cav3/Sgca	14
CC	GO:0098857	membrane microdomain	14/237	382/23177	4.2688717565978e-05	0.000411159753398631	0.00029799326389547	Cd2/Fcgr1/Hck/Fcer1g/Ptprc/Cd177/Cd48/H2-D1/Selplg/Itgb2/Itln1/Icam1/Cav3/Sgca	14
CC	GO:0140534	endoplasmic reticulum protein-containing complex	8/237	137/23177	8.55396529181701e-05	0.000782687824201256	0.000567262961457338	H2-Q7/H2-Q6/B2m/H2-Q4/H2-K1/Tap1/H2-D1/Tap2	8
CC	GO:0043020	NADPH oxidase complex	3/237	12/23177	0.000216959601923682	0.00189064795962065	0.00137027117004431	Cyba/Ncf1/Cybb	3
CC	GO:0005884	actin filament	7/237	132/23177	0.000426983963707148	0.003551730243564	0.00257416169507658	Aif1/Hck/Coro1a/Myo1f/Rac2/Hcls1/Smtnl1	7
CC	GO:0031985	Golgi cisterna	5/237	64/23177	0.000500099808667356	0.00397905499939679	0.00288387075020993	H2-Q7/H2-Q6/H2-Q4/H2-K1/H2-D1	5
CC	GO:0001772	immunological synapse	4/237	42/23177	0.000879539318125147	0.00663459074788427	0.004808504079571	Scimp/Coro1a/Cd53/Icam1	4
CC	GO:0005839	proteasome core complex	3/237	19/23177	0.000906364856268343	0.00663459074788427	0.004808504079571	Psmb9/Psmb8/Psmb10	3
CC	GO:0016010	dystrophin-associated glycoprotein complex	3/237	20/23177	0.00105829846421489	0.00717291181301204	0.00519865912245911	Sgcg/Cav3/Sgca	3
CC	GO:0090665	glycoprotein complex	3/237	20/23177	0.00105829846421489	0.00717291181301204	0.00519865912245911	Sgcg/Cav3/Sgca	3
CC	GO:0000323	lytic vacuole	13/237	472/23177	0.00121687226253997	0.00767888358775225	0.00556536860544598	Irgm1/Ctsw/Ctss/H2-DMb1/Cd74/Hck/H2-Aa/H2-DMa/Rnase6/H2-Eb1/Ifitm3/Napsa/Il1b	13
CC	GO:0005764	lysosome	13/237	472/23177	0.00121687226253997	0.00767888358775225	0.00556536860544598	Irgm1/Ctsw/Ctss/H2-DMb1/Cd74/Hck/H2-Aa/H2-DMa/Rnase6/H2-Eb1/Ifitm3/Napsa/Il1b	13
CC	GO:0001891	phagocytic cup	3/237	22/23177	0.00140824096071853	0.00859026986038305	0.00622590740528193	Aif1/Coro1a/Bin2	3
CC	GO:0031301	integral component of organelle membrane	11/237	373/23177	0.00167908811592831	0.00991203629725421	0.00718387445184947	H2-Q7/H2-Q6/H2-Q9/B2m/H2-Q4/H2-T23/H2-K1/Tap1/H2-D1/Tap2/Fitm1	11
CC	GO:0005795	Golgi stack	5/237	89/23177	0.00221529397501964	0.0126687124196436	0.00918181055435771	H2-Q7/H2-Q6/H2-Q4/H2-K1/H2-D1	5
CC	GO:0031300	intrinsic component of organelle membrane	11/237	408/23177	0.0033483845135665	0.018568314120687	0.0134576219684013	H2-Q7/H2-Q6/H2-Q9/B2m/H2-Q4/H2-T23/H2-K1/Tap1/H2-D1/Tap2/Fitm1	11
CC	GO:0043235	receptor complex	11/237	414/23177	0.00373638275818744	0.0201105307278912	0.0145753630814742	B2m/Klrd1/Il2rg/Cd40/Cd74/Scimp/Cd3g/Cd3d/Itgb2/Itln1/Csf3r	11
CC	GO:0097197	tetraspanin-enriched microdomain	2/237	10/23177	0.00443892871536128	0.0232092558546033	0.016821203552948	Scimp/Samhd1	2
CC	GO:0001931	uropod	2/237	11/23177	0.00538892251341668	0.0266533194582501	0.0193173324805264	Scimp/Selplg	2
CC	GO:0031254	cell trailing edge	2/237	11/23177	0.00538892251341668	0.0266533194582501	0.0193173324805264	Scimp/Selplg	2
CC	GO:0005770	late endosome	7/237	220/23177	0.00767848781497772	0.0369779807931822	0.0268002621797006	Irgm1/Ctss/H2-DMb1/H2-Ab1/Cd74/H2-DMa/H2-Eb1	7
CC	GO:0042101	T cell receptor complex	2/237	15/23177	0.010014919175476	0.0469930822849258	0.0340588344429143	Cd3g/Cd3d	2
MF	GO:0042605	peptide antigen binding	14/227	46/22682	1.22032574353201e-17	4.0148716962203e-15	3.14715586489833e-15	H2-Q7/H2-Q6/H2-Q9/H2-Q4/H2-T23/H2-Ab1/Gm8909/H2-K1/Tap1/H2-Aa/H2-T22/H2-M3/H2-D1/Tap2	14
MF	GO:0046977	TAP binding	7/227	12/22682	6.95765625053123e-12	1.14453445321239e-09	8.9717146388429e-10	H2-Q7/H2-Q6/H2-Q4/H2-K1/Tap1/H2-D1/Tap2	7
MF	GO:0003924	GTPase activity	20/227	298/22682	2.47337481060966e-11	2.28962302723711e-09	1.79477728898766e-09	Gbp2/Tgtp1/Gbp10/Igtp/Gbp3/Gbp6/Iigp1/Gbp5/Tgtp2/Gbp8/Gm4841/Gbp4/Gm4951/Gbp7/Irgm2/Ifi47/Irgm1/Gbp2b/Gbp9/Rac2	20
MF	GO:0140375	immune receptor activity	14/227	124/22682	2.78373620332779e-11	2.28962302723711e-09	1.79477728898766e-09	Fcgr4/Klrk1/Fcgr1/Klrd1/Il2rg/Cd74/Fcer1g/Ccr5/Ccr2/Ccr7/Il2rb/Cxcr3/Il10ra/Csf3r	14
MF	GO:0003823	antigen binding	17/227	208/22682	3.76705576637064e-11	2.47872269427188e-09	1.94300771107538e-09	H2-Q7/H2-Q6/H2-Q9/H2-Q4/H2-T23/H2-Ab1/Klrd1/Gm8909/Cd40/H2-K1/Tap1/H2-Aa/H2-T22/Cd48/H2-M3/H2-D1/Tap2	17
MF	GO:0008009	chemokine activity	9/227	42/22682	2.87613196558343e-10	1.57707902779491e-08	1.23623216064551e-08	Cxcl9/Cxcl10/Ccl5/Ccl7/Ccl19/Ccl2/Cxcl2/Ccl8/Xcl1	9
MF	GO:0042610	CD8 receptor binding	6/227	11/22682	4.16728107033448e-10	1.95862210305721e-08	1.53531407854428e-08	H2-Q7/H2-Q6/H2-Q4/H2-K1/H2-M3/H2-D1	6
MF	GO:0030881	beta-2-microglobulin binding	6/227	12/22682	8.26498557816369e-10	3.39897531901982e-08	2.6643703508554e-08	H2-Q7/H2-Q6/H2-Q4/H2-T23/H2-K1/H2-D1	6
MF	GO:0042379	chemokine receptor binding	10/227	76/22682	4.43163596465893e-09	1.62000914708088e-07	1.26988398987303e-07	Cxcl9/Cxcl10/Ccl5/Stat1/Ccl7/Ccl19/Ccl2/Cxcl2/Ccl8/Xcl1	10
MF	GO:0042608	T cell receptor binding	6/227	17/22682	1.06158459763128e-08	3.49261332620692e-07	2.73777080441752e-07	H2-Q7/H2-Q6/H2-Q4/H2-T23/H2-K1/H2-D1	6
MF	GO:0005525	GTP binding	18/227	356/22682	2.22490914956967e-08	6.65450100189473e-07	5.21629417841693e-07	Gbp2/Tgtp1/Gbp10/Gbp3/Gbp6/Iigp1/Gbp5/Gbp8/Gbp4/Gbp7/Irgm1/Gbp2b/Ciita/Gbp9/Gimap3/Gimap4/Samhd1/Rac2	18
MF	GO:0042277	peptide binding	17/227	321/22682	2.82859956693674e-08	7.5807080690964e-07	5.94232435427489e-07	H2-Q7/H2-Q6/H2-Q9/H2-Q4/H2-T23/H2-Ab1/Gm8909/Cd74/H2-K1/Tap1/H2-Aa/Pirb/H2-T22/H2-M3/H2-D1/Itgb2/Tap2	17
MF	GO:0032550	purine ribonucleoside binding	18/227	363/22682	2.99541656225694e-08	7.5807080690964e-07	5.94232435427489e-07	Gbp2/Tgtp1/Gbp10/Gbp3/Gbp6/Iigp1/Gbp5/Gbp8/Gbp4/Gbp7/Irgm1/Gbp2b/Ciita/Gbp9/Gimap3/Gimap4/Samhd1/Rac2	18
MF	GO:0032549	ribonucleoside binding	18/227	366/22682	3.3951875501539e-08	7.76213149850086e-07	6.08453756881366e-07	Gbp2/Tgtp1/Gbp10/Gbp3/Gbp6/Iigp1/Gbp5/Gbp8/Gbp4/Gbp7/Irgm1/Gbp2b/Ciita/Gbp9/Gimap3/Gimap4/Samhd1/Rac2	18
MF	GO:0001883	purine nucleoside binding	18/227	367/22682	3.53896572879978e-08	7.76213149850086e-07	6.08453756881366e-07	Gbp2/Tgtp1/Gbp10/Gbp3/Gbp6/Iigp1/Gbp5/Gbp8/Gbp4/Gbp7/Irgm1/Gbp2b/Ciita/Gbp9/Gimap3/Gimap4/Samhd1/Rac2	18
MF	GO:0001882	nucleoside binding	18/227	376/22682	5.10845444425198e-08	1.03767545181926e-06	8.13407409040851e-07	Gbp2/Tgtp1/Gbp10/Gbp3/Gbp6/Iigp1/Gbp5/Gbp8/Gbp4/Gbp7/Irgm1/Gbp2b/Ciita/Gbp9/Gimap3/Gimap4/Samhd1/Rac2	18
MF	GO:0042287	MHC protein binding	7/227	36/22682	5.97839335127565e-08	1.03767545181926e-06	8.13407409040851e-07	Klrk1/H2-T23/Klrd1/Cd74/H2-K1/Tap1/Tap2	7
MF	GO:0019001	guanyl nucleotide binding	18/227	380/22682	5.99265458497443e-08	1.03767545181926e-06	8.13407409040851e-07	Gbp2/Tgtp1/Gbp10/Gbp3/Gbp6/Iigp1/Gbp5/Gbp8/Gbp4/Gbp7/Irgm1/Gbp2b/Ciita/Gbp9/Gimap3/Gimap4/Samhd1/Rac2	18
MF	GO:0032561	guanyl ribonucleotide binding	18/227	380/22682	5.99265458497443e-08	1.03767545181926e-06	8.13407409040851e-07	Gbp2/Tgtp1/Gbp10/Gbp3/Gbp6/Iigp1/Gbp5/Gbp8/Gbp4/Gbp7/Irgm1/Gbp2b/Ciita/Gbp9/Gimap3/Gimap4/Samhd1/Rac2	18
MF	GO:0005125	cytokine activity	14/227	229/22682	8.46752150291882e-08	1.39290728723015e-06	1.09186461485006e-06	Cxcl9/Cxcl10/Ccl5/Ifng/Sectm1a/Ccl7/Ccl19/Ccl2/Tnfsf10/Sectm1b/Cxcl2/Ccl8/Xcl1/Il1b	14
MF	GO:0033218	amide binding	18/227	397/22682	1.15445491746296e-07	1.73207154811022e-06	1.35772685742122e-06	H2-Q7/H2-Q6/H2-Q9/H2-Q4/H2-T23/H2-Ab1/Gm8909/Cd74/H2-K1/Tap1/H2-Aa/Cd300lf/Pirb/H2-T22/H2-M3/H2-D1/Itgb2/Tap2	18
MF	GO:0023023	MHC protein complex binding	5/227	13/22682	1.15822413551443e-07	1.73207154811022e-06	1.35772685742122e-06	H2-DMb1/Klrd1/H2-Oa/Cd74/H2-DMa	5
MF	GO:0004896	cytokine receptor activity	9/227	97/22682	5.72417447130286e-07	8.18805826547236e-06	6.41841073441282e-06	Il2rg/Cd74/Ccr5/Ccr2/Ccr7/Il2rb/Cxcr3/Il10ra/Csf3r	9
MF	GO:0042288	MHC class I protein binding	5/227	19/22682	9.96365781257992e-07	1.36585142514116e-05	1.0706562123167e-05	Klrk1/H2-T23/H2-K1/Tap1/Tap2	5
MF	GO:0048020	CCR chemokine receptor binding	7/227	54/22682	1.08853832945794e-06	1.43251644156664e-05	1.1229132240724e-05	Ccl5/Stat1/Ccl7/Ccl19/Ccl2/Ccl8/Xcl1	7
MF	GO:0019955	cytokine binding	10/227	138/22682	1.33774578093344e-06	1.69276293048885e-05	1.32691383129025e-05	Il18bp/Il2rg/Cd74/Ccr5/Ccr2/Ccr7/Il2rb/Cxcr3/Il10ra/Csf3r	10
MF	GO:0005126	cytokine receptor binding	14/227	313/22682	3.58649707076817e-06	4.37021309734344e-05	3.42569895648422e-05	Cxcl9/Cxcl10/Ccl5/Ifng/Stat1/Ccl7/Ccl19/Ccl2/Cd300lf/Tnfsf10/Cxcl2/Ccl8/Xcl1/Il1b	14
MF	GO:0051400	BH domain binding	4/227	15/22682	1.22296344299232e-05	0.000143698204551598	0.000112641369749293	Irgm2/Bcl2a1a/Bcl2a1d/Bcl2a1b	4
MF	GO:0001664	G protein-coupled receptor binding	13/227	309/22682	1.54108337971238e-05	0.00017483325238806	0.000137047342297471	Cxcl9/Cxcl10/Ccl5/Stat1/Rtp4/Ccl7/Fcgr1/Ccl19/Ccl2/C3/Cxcl2/Ccl8/Xcl1	13
MF	GO:0030547	receptor inhibitor activity	5/227	36/22682	2.81214648261742e-05	0.000308398730927044	0.00024174592569869	Ly6i/Ccl5/Ly6c2/Lilrb4a/Ly6a	5
MF	GO:0016493	C-C chemokine receptor activity	4/227	24/22682	8.86991946179156e-05	0.000941355968686911	0.000737905014648194	Ccr5/Ccr2/Ccr7/Cxcr3	4
MF	GO:0001637	G protein-coupled chemoattractant receptor activity	4/227	25/22682	0.000104768583454874	0.00101379011637217	0.000794684301747499	Ccr5/Ccr2/Ccr7/Cxcr3	4
MF	GO:0004950	chemokine receptor activity	4/227	25/22682	0.000104768583454874	0.00101379011637217	0.000794684301747499	Ccr5/Ccr2/Ccr7/Cxcr3	4
MF	GO:0019957	C-C chemokine binding	4/227	25/22682	0.000104768583454874	0.00101379011637217	0.000794684301747499	Ccr5/Ccr2/Ccr7/Cxcr3	4
MF	GO:0016175	superoxide-generating NAD(P)H oxidase activity	3/227	10/22682	0.000112703978255713	0.0010594173956037	0.000830450366094724	Cyba/Ncf1/Cybb	3
MF	GO:0048018	receptor ligand activity	15/227	499/22682	0.000163501788169877	0.00149422467521915	0.00117128473981344	Cxcl9/Cxcl10/Ccl5/Ifng/Saa3/Sectm1a/Ccl7/Ccl19/Ccl2/Tnfsf10/Sectm1b/Cxcl2/Ccl8/Xcl1/Il1b	15
MF	GO:0003725	double-stranded RNA binding	6/227	85/22682	0.000212851480899753	0.0018926523571897	0.00148360207170525	Zbp1/Oas1a/Oas3/Oasl2/Dhx58/Oas2	6
MF	GO:0070566	adenylyltransferase activity	4/227	31/22682	0.00024861915873192	0.0021525185058632	0.00168730453987037	Oas1a/Oas3/Oasl2/Oas2	4
MF	GO:0019956	chemokine binding	4/227	33/22682	0.000318302294377635	0.00268516550898056	0.00210483298576304	Ccr5/Ccr2/Ccr7/Cxcr3	4
MF	GO:0030550	acetylcholine receptor inhibitor activity	3/227	15/22682	0.000411805183357839	0.0033044854957251	0.00259030218029963	Ly6i/Ly6c2/Ly6a	3
MF	GO:0045236	CXCR chemokine receptor binding	3/227	15/22682	0.000411805183357839	0.0033044854957251	0.00259030218029963	Cxcl9/Cxcl10/Cxcl2	3
MF	GO:0030246	carbohydrate binding	10/227	275/22682	0.000477056778074048	0.00373694476158004	0.00292929600571784	Klra8/Klra7/Klrk1/Klrd1/Clec7a/Hk3/Klra2/Sell/Itln1/C4b	10
MF	GO:0050664	oxidoreductase activity, acting on NAD(P)H, oxygen as acceptor	3/227	16/22682	0.000503103689603	0.00384932822975318	0.00301739054963855	Cyba/Ncf1/Cybb	3
MF	GO:0004857	enzyme inhibitor activity	12/227	398/22682	0.00071543181372885	0.00534947878901799	0.00419332043931982	Serpina3g/Serpina3f/Serpina3i/Bst2/Bcl2a1d/Lilrb4a/Apoc2/Socs1/Wfdc17/C3/Wfdc12/Smtnl1	12
MF	GO:0033130	acetylcholine receptor binding	3/227	20/22682	0.000994365269465338	0.00726991497009102	0.00569870154430427	Ly6i/Ly6c2/Ly6a	3
MF	GO:0004298	threonine-type endopeptidase activity	3/227	21/22682	0.0011515677625136	0.00823621291015162	0.00645615793628906	Psmb9/Psmb8/Psmb10	3
MF	GO:0019865	immunoglobulin binding	3/227	22/22682	0.00132360039698879	0.0090721777210273	0.00711144950136518	Fcgr4/Fcgr1/Fcer1g	3
MF	GO:0050998	nitric-oxide synthase binding	3/227	22/22682	0.00132360039698879	0.0090721777210273	0.00711144950136518	Nos2/Cd74/Cav3	3
MF	GO:0004866	endopeptidase inhibitor activity	8/227	212/22682	0.00137603801805452	0.00923911240693747	0.00724230535818166	Serpina3g/Serpina3f/Serpina3i/Bst2/Bcl2a1d/Wfdc17/C3/Wfdc12	8
MF	GO:0030548	acetylcholine receptor regulator activity	3/227	23/22682	0.00151096564878904	0.00974720977356067	0.00764058996807667	Ly6i/Ly6c2/Ly6a	3
MF	GO:0099602	neurotransmitter receptor regulator activity	3/227	23/22682	0.00151096564878904	0.00974720977356067	0.00764058996807667	Ly6i/Ly6c2/Ly6a	3
MF	GO:0030414	peptidase inhibitor activity	8/227	219/22682	0.00168904599033468	0.0106864640542329	0.0083768475229149	Serpina3g/Serpina3f/Serpina3i/Bst2/Bcl2a1d/Wfdc17/C3/Wfdc12	8
MF	GO:0061135	endopeptidase regulator activity	8/227	225/22682	0.00199997166746554	0.0124149184640785	0.00973173899759795	Serpina3g/Serpina3f/Serpina3i/Bst2/Bcl2a1d/Wfdc17/C3/Wfdc12	8
MF	GO:0070003	threonine-type peptidase activity	3/227	26/22682	0.00216979299009778	0.0132196646989291	0.0103625591145021	Psmb9/Psmb8/Psmb10	3
MF	GO:0016702	oxidoreductase activity, acting on single donors with incorporation of molecular oxygen, incorporation of two atoms of oxygen	3/227	28/22682	0.00269403111892403	0.0158634906616104	0.0124349870807697	Ido1/Alox12e/Alox5ap	3
MF	GO:0005178	integrin binding	6/227	138/22682	0.00270016862325284	0.0158634906616104	0.0124349870807697	Isg15/Cd177/Lilrb4a/Itgb2/Il1b/Icam1	6
MF	GO:0016701	oxidoreductase activity, acting on single donors with incorporation of molecular oxygen	3/227	29/22682	0.00298288486671795	0.0172170021254422	0.0134959703110969	Ido1/Alox12e/Alox5ap	3
MF	GO:0043621	protein self-association	4/227	66/22682	0.00433569080722064	0.0245938323375102	0.0192784799958087	Ccl5/Cd2/Rsad2/Smtnl1	4
MF	GO:0061134	peptidase regulator activity	8/227	258/22682	0.00459875813788288	0.0256439224976859	0.0201016189791491	Serpina3g/Serpina3f/Serpina3i/Bst2/Bcl2a1d/Wfdc17/C3/Wfdc12	8
MF	GO:0060229	lipase activator activity	2/227	11/22682	0.00516773467573766	0.0278718804642244	0.0218480585945768	Ccl5/Apoc2	2
MF	GO:1990405	protein antigen binding	2/227	11/22682	0.00516773467573766	0.0278718804642244	0.0218480585945768	H2-Ab1/Klrd1	2
MF	GO:0008201	heparin binding	6/227	159/22682	0.00539678689907579	0.0286377885450957	0.0224484344698399	Cxcl10/Ccl5/Ccl7/Ccl2/Ptprc/Ccl8	6
MF	GO:0042056	chemoattractant activity	3/227	38/22682	0.00644701555309177	0.0336677478883681	0.0263912917378026	Cxcl10/Ccl5/Saa3	3
MF	GO:0050839	cell adhesion molecule binding	8/227	287/22682	0.00854508304084654	0.0439270675068518	0.0344333115955165	Isg15/Nos2/Cd177/Lilrb4a/Sell/Itgb2/Il1b/Icam1	8
MF	GO:0004867	serine-type endopeptidase inhibitor activity	5/227	129/22682	0.00970724062754799	0.0491335717917429	0.0385145579554536	Serpina3g/Serpina3f/Serpina3i/Wfdc17/Wfdc12	5

## Sheet: d4.up.GO
ONTOLOGY	ID	Description	GeneRatio	BgRatio	pvalue	p.adjust	qvalue	geneID	Count
BP	GO:0009615	response to virus	71/429	300/23355	4.28005304636408e-58	1.35292476795569e-54	9.37106351203925e-55	Tgtp1/Stat1/Irgm2/Mlkl/Gbp4/Cxcl9/Cxcl10/Trim30a/Ccl5/Samhd1/Oas3/Stat2/Zbp1/Gbp2b/Acod1/Slfn8/Dtx3l/Parp9/H2-Q9/Trex1/Lcn2/Oas1a/Rtp4/Fgl2/Ifitm3/Rsad2/Ptprc/Ifit3/Irf7/Isg15/Irf1/Oasl2/Lgals9/Ifit1/Ifih1/Nmi/Bst2/Tnf/Irf5/Oas2/Cd86/Dhx58/Unc93b1/Tlr13/Ifit3b/Apobec3/Ccl19/Ifit2/Trim12a/Cd40/Sting1/Ddx60/Oas1g/Klra8/Zc3h12a/Ptpn22/Ddx58/Ifitm1/Trim34a/Isg20/Tlr9/Il1b/Ncr1/Ifng/Xcl1/Batf3/Cd37/If…	71
BP	GO:0035456	response to interferon-beta	37/429	58/23355	2.9012302272023e-50	4.58539437409323e-47	3.17608361714778e-47	Igtp/Ifi47/Irgm1/Tgtp1/Stat1/Gbp6/Irgm2/Tgtp2/Gm4951/Gbp3/Iigp1/Ifi211/Gbp2/Ifi204/Gbp2b/Acod1/Ifi203/Mndal/Trex1/Ifi207/Ifi213/Gm4841/Ifitm3/Ifit3/Gm12185/Irf1/Ifit1/Bst2/Xaf1/Ifi205/Gm5431/Ifi209/Ifi206/Sting1/Ifi208/Ifitm1/Ifitm6	37
BP	GO:0034341	response to interferon-gamma	49/429	137/23355	5.68452969603034e-50	5.98959945638397e-47	4.14870939219057e-47	Gbp7/Irgm1/Tgtp1/Stat1/Gbp6/Irgm2/Gbp8/Gbp5/Gbp4/Gbp3/Nlrc5/Gbp9/Gbp10/Gbp2/Ccl5/H2-Q7/H2-Ab1/H2-Aa/Gbp2b/Ubd/Acod1/Cd74/Ciita/Parp14/Ccl7/H2-Eb1/Parp9/H2-Q9/Irf8/Trim21/Ifitm3/Irf1/Nmi/Bst2/Ccl2/Ccl4/Ccl8/Socs1/Ccl19/Cd40/Nos2/Slc11a1/Cxcl16/Ifitm1/Ccl12/Ccl20/Ifng/Xcl1/Ifitm6	49
BP	GO:0002831	regulation of response to biotic stimulus	64/429	297/23355	1.50377876375579e-49	1.18836116805801e-46	8.23121007529484e-47	Irgm1/Stat1/Irgm2/Gbp5/Gbp4/Nlrc5/Ifi211/Cd274/Ccl5/Samhd1/Zbp1/Ly86/Ifi204/Klrk1/Acod1/Cd74/Parp14/Dtx3l/Parp9/Ifi203/Mndal/Trex1/Slamf8/H2-T23/Tap1/Fgl2/Tap2/Trim21/Irf7/Myo1f/Irf1/Lgals9/Nmi/Cyba/Slamf6/Cd180/Ifi205/Cxcl5/Dhx58/Ifi209/Socs1/Apobec3/Fgr/Tyrobp/Sting1/H2-M3/Ddx60/Ifi208/Zc3h12a/Ptpn22/Scimp/Ddx58/Il18rap/Tlr9/Klrd1/Il1b/Ifng/Vav1/Xcl1/Serping1/Klrb1b/Cxcl1/Cd37/Fpr2	64
BP	GO:0051607	defense response to virus	59/429	246/23355	1.38853282702169e-48	7.31525377702595e-46	5.0669268073774e-46	Stat1/Mlkl/Gbp4/Cxcl9/Cxcl10/Trim30a/Ccl5/Samhd1/Oas3/Stat2/Zbp1/Gbp2b/Acod1/Slfn8/Dtx3l/Parp9/H2-Q9/Trex1/Oas1a/Rtp4/Fgl2/Ifitm3/Rsad2/Ptprc/Ifit3/Irf7/Isg15/Irf1/Oasl2/Ifit1/Ifih1/Bst2/Irf5/Oas2/Cd86/Dhx58/Unc93b1/Ifit3b/Apobec3/Ifit2/Trim12a/Cd40/Sting1/Ddx60/Oas1g/Zc3h12a/Ptpn22/Ddx58/Ifitm1/Trim34a/Isg20/Tlr9/Il1b/Ncr1/Ifng/Cd37/Oasl1/Il6/Ifitm6	59
BP	GO:0140546	defense response to symbiont	59/429	246/23355	1.38853282702169e-48	7.31525377702595e-46	5.0669268073774e-46	Stat1/Mlkl/Gbp4/Cxcl9/Cxcl10/Trim30a/Ccl5/Samhd1/Oas3/Stat2/Zbp1/Gbp2b/Acod1/Slfn8/Dtx3l/Parp9/H2-Q9/Trex1/Oas1a/Rtp4/Fgl2/Ifitm3/Rsad2/Ptprc/Ifit3/Irf7/Isg15/Irf1/Oasl2/Ifit1/Ifih1/Bst2/Irf5/Oas2/Cd86/Dhx58/Unc93b1/Ifit3b/Apobec3/Ifit2/Trim12a/Cd40/Sting1/Ddx60/Oas1g/Zc3h12a/Ptpn22/Ddx58/Ifitm1/Trim34a/Isg20/Tlr9/Il1b/Ncr1/Ifng/Cd37/Oasl1/Il6/Ifitm6	59
BP	GO:0002697	regulation of immune effector process	71/429	437/23355	4.10960080272314e-46	1.85577830534398e-43	1.28540897288182e-43	Stat1/Gbp4/H2-Q6/B2m/Fcer1g/Ccl5/H2-Q7/Klrk1/H2-Q4/Cd74/Fcgr1/Dtx3l/Parp9/H2-Q9/Trex1/Slamf8/H2-T23/Tap1/H2-K1/Fgl2/Tap2/Rsad2/Ptprc/H2-T22/Irf1/Lgals9/Laptm5/Ccl2/Slamf6/Tnf/Ccr2/C3/Cxcl5/Fcgr2b/Dhx58/H2-D1/Ccr7/Gm8909/Apobec3/Ccl19/Fgr/Tnfrsf14/Tyrobp/Cd40/Sting1/H2-M3/Ddx60/Zc3h12a/Ptpn22/Scimp/Lilrb4a/Ddx58/Il18rap/Itgb2/Sash3/H2-T24/Fcgr3/Tlr9/Klrd1/Rac2/Il1b/Ifng/Dnase1l3/Vav1/Xcl1/Cd177/Se…	71
BP	GO:0035458	cellular response to interferon-beta	32/429	47/23355	5.15672234475179e-45	2.03754991647005e-42	1.41131348382681e-42	Igtp/Ifi47/Irgm1/Tgtp1/Stat1/Gbp6/Irgm2/Tgtp2/Gm4951/Gbp3/Iigp1/Ifi211/Gbp2/Ifi204/Gbp2b/Acod1/Ifi203/Mndal/Trex1/Ifi207/Ifi213/Gm4841/Ifit3/Gm12185/Irf1/Ifit1/Ifi205/Gm5431/Ifi209/Ifi206/Sting1/Ifi208	32
BP	GO:0019882	antigen processing and presentation	42/429	119/23355	1.24557846320797e-42	4.37474835800044e-40	3.03017918534805e-40	Psmb9/H2-Q6/H2-DMa/B2m/Fcer1g/H2-Q7/H2-Ab1/H2-Aa/Psmb8/Ctss/H2-DMb1/H2-Q4/Cd74/Fcgr1/H2-Eb1/H2-Q9/Psme2/Trex1/H2-T23/Psme1/Tap1/H2-K1/Fgl2/Tap2/H2-T22/H2-Oa/Icam1/Fcgr2b/H2-D1/Ccr7/Unc93b1/Tapbp/Gm8909/Ccl19/Tapbpl/H2-M3/Slc11a1/H2-T24/Fcgr3/Ifi30/Ifng/H2-DMb2	42
BP	GO:0001819	positive regulation of cytokine production	67/429	452/23355	7.33909307142988e-41	2.31988731987899e-38	1.60687511458675e-38	Stat1/Gbp5/B2m/Fcer1g/Ifi211/Cd274/Ccl5/Aif1/Ifi204/Klrk1/Cd74/Card11/H2-Q9/Mndal/Cd300c2/Casp4/Irf8/H2-T23/Rsad2/Ptprc/Irf7/Irf1/Lgals9/Laptm5/Ifih1/Cyba/Ccl2/Slamf6/Ccr5/Tnf/Ccl4/Ccr2/C3/Irf5/Gsdmd/Ifi205/Tlr1/Dhx58/Ly9/Ccr7/Unc93b1/Cd2/Ccl19/Fgr/Tnfrsf14/Tyrobp/Cybb/Cd40/Sting1/H2-M3/Slc11a1/Clec4e/Ptpn22/Scimp/Ddx58/Sash3/Ido1/Ltb/Fcgr3/Tlr9/Ccl20/Clec7a/Il1b/Ifng/Xcl1/Cd14/Il6	67
BP	GO:0032103	positive regulation of response to external stimulus	63/429	405/23355	1.05435323468105e-39	3.02982779529708e-37	2.098616964724e-37	Irgm1/Irgm2/Gbp5/Cxcl10/Nlrc5/Fcer1g/Ifi211/Ccl5/Aif1/Zbp1/Ctss/Ly86/Ifi204/Klrk1/Acod1/Cd74/Fcgr1/Parp9/Ifi203/Mndal/H2-T23/Irf7/Lgals9/Nmi/Cyba/Ccl2/Slamf6/Ccr5/Tnf/Ccl4/Ccr2/C3/Cd180/Ifi205/Dhx58/Ifi209/Ccr7/Ccl19/Alox5ap/Tyrobp/Sting1/H2-M3/Ddx60/Cxcr3/Ifi208/Scimp/Il18rap/Nckap1l/Ido1/Fcgr3/Tlr9/Klrd1/Rac2/Il1b/Ifng/Vav1/Xcl1/Cxcr2/Sell/Cxcl1/Fpr2/Il6/C2cd4b	63
BP	GO:0002699	positive regulation of immune effector process	53/429	268/23355	5.42925912971191e-39	1.43015734241828e-36	9.90601665771997e-37	H2-Q6/B2m/Fcer1g/H2-Q7/Klrk1/H2-Q4/Cd74/Fcgr1/H2-Q9/H2-T23/H2-K1/Tap2/Rsad2/Ptprc/H2-T22/Irf1/Laptm5/Ccl2/Slamf6/Tnf/Ccr2/C3/Dhx58/H2-D1/Ccr7/Gm8909/Ccl19/Fgr/Tnfrsf14/Tyrobp/Cd40/H2-M3/Ddx60/Ptpn22/Scimp/Lilrb4a/Ddx58/Il18rap/Itgb2/Sash3/H2-T24/Fcgr3/Tlr9/Klrd1/Rac2/Il1b/Ifng/Vav1/Xcl1/Cd177/Cxcl1/Cd37/Il6	53
BP	GO:0048002	antigen processing and presentation of peptide antigen	32/429	72/23355	1.29039193071393e-36	3.1376376099898e-34	2.17329167278136e-34	H2-Q6/H2-DMa/B2m/Fcer1g/H2-Q7/H2-Ab1/H2-Aa/Ctss/H2-DMb1/H2-Q4/Cd74/Fcgr1/H2-Eb1/H2-Q9/H2-T23/Tap1/H2-K1/Tap2/H2-T22/H2-Oa/Fcgr2b/H2-D1/Unc93b1/Tapbp/Gm8909/Tapbpl/H2-M3/Slc11a1/H2-T24/Fcgr3/Ifi30/H2-DMb2	32
BP	GO:0045088	regulation of innate immune response	44/429	184/23355	2.80080900721782e-36	6.32382662272538e-34	4.38021258271659e-34	Irgm1/Irgm2/Gbp5/Nlrc5/Ifi211/Samhd1/Zbp1/Ifi204/Klrk1/Acod1/Cd74/Parp14/Parp9/Ifi203/Mndal/Trex1/Slamf8/H2-T23/Tap1/Tap2/Trim21/Irf7/Myo1f/Irf1/Lgals9/Nmi/Slamf6/Ifi205/Dhx58/Ifi209/Socs1/Fgr/Tyrobp/Sting1/H2-M3/Ifi208/Il18rap/Tlr9/Klrd1/Vav1/Xcl1/Serping1/Klrb1b/Fpr2	44
BP	GO:0019884	antigen processing and presentation of exogenous antigen	24/429	34/23355	1.26779198047998e-34	2.67166030019814e-32	1.85053145220937e-32	H2-DMa/B2m/Fcer1g/H2-Ab1/H2-Aa/Ctss/H2-DMb1/Cd74/Fcgr1/H2-Eb1/Psme2/H2-T23/Psme1/Tap1/H2-K1/Tap2/H2-Oa/Fcgr2b/Unc93b1/Tapbp/H2-M3/Fcgr3/Ifi30/H2-DMb2	24
BP	GO:0019221	cytokine-mediated signaling pathway	56/429	372/23355	1.59010584776039e-34	3.14145286548162e-32	2.1759343179879e-32	Irgm1/Stat1/Irgm2/Cxcl9/Iigp1/Cxcl10/Nlrc5/Fcer1g/Ccl5/Samhd1/Stat2/Zbp1/Cd74/Parp14/Il2rg/Ccl7/Il2rb/Parp9/Trex1/Casp4/Ifitm3/Ptprc/Irf7/Pirb/Irf1/Laptm5/Cd300lf/Nmi/Il10ra/Ccl2/Tnf/Ccl4/Ccr2/Ccl8/Irf5/Ackr1/Oas2/Cxcl5/Csf2rb/Socs1/Ccl19/Spi1/Csf2rb2/Il18rap/Ifitm1/Csf3r/Ccl12/Ccl20/Il1b/Ifng/Xcl1/Cxcl2/Cxcr2/Cxcl1/Il6/Ifitm6	56
BP	GO:0002478	antigen processing and presentation of exogenous peptide antigen	22/429	27/23355	2.79666213059045e-34	5.2001464675273e-32	3.60189302267996e-32	H2-DMa/B2m/Fcer1g/H2-Ab1/H2-Aa/Ctss/H2-DMb1/Cd74/Fcgr1/H2-Eb1/H2-T23/Tap1/H2-K1/Tap2/H2-Oa/Fcgr2b/Unc93b1/Tapbp/H2-M3/Fcgr3/Ifi30/H2-DMb2	22
BP	GO:0002703	regulation of leukocyte mediated immunity	48/429	264/23355	1.42881255925214e-33	2.50915361099779e-31	1.7379708323067e-31	H2-Q6/B2m/Fcer1g/H2-Q7/Klrk1/H2-Q4/Fcgr1/H2-Q9/H2-T23/Tap1/H2-K1/Tap2/Rsad2/Ptprc/H2-T22/Lgals9/Ccl2/Slamf6/Tnf/Ccr2/C3/Cxcl5/Fcgr2b/H2-D1/Gm8909/Fgr/Tyrobp/Cd40/H2-M3/Scimp/Ddx58/Il18rap/Itgb2/Sash3/H2-T24/Fcgr3/Tlr9/Klrd1/Rac2/Il1b/Ifng/Dnase1l3/Vav1/Xcl1/Cd177/Klrb1b/Cxcl1/Il6	48
BP	GO:0071346	cellular response to interferon-gamma	35/429	113/23355	2.25541795295629e-33	3.75230323647096e-31	2.59904118678619e-31	Gbp7/Irgm1/Stat1/Gbp6/Irgm2/Gbp8/Gbp5/Gbp4/Gbp3/Nlrc5/Gbp9/Gbp10/Gbp2/Ccl5/H2-Q7/H2-Ab1/Gbp2b/Acod1/Parp14/Ccl7/Parp9/H2-Q9/Irf8/Irf1/Nmi/Ccl2/Ccl4/Ccl8/Socs1/Ccl19/Nos2/Ccl12/Ccl20/Ifng/Xcl1	35
BP	GO:0001906	cell killing	43/429	205/23355	6.8977326087779e-33	1.09018663881735e-30	7.55120201382002e-31	H2-Q6/Cxcl10/B2m/H2-Q7/Klrk1/H2-Q4/Fcgr1/H2-Q9/H2-T23/Tap1/H2-K1/Tap2/Ptprc/H2-T22/Lgals9/Ccl2/Slamf6/Ccr5/C3/Cxcl5/H2-D1/Gm8909/Ccl19/Tyrobp/Nos2/H2-M3/Il18rap/Coro1a/H2-T24/Fcgr3/Ccl20/Klrd1/Clec7a/Ifng/Gzmb/Dnase1l3/Vav1/Xcl1/Cxcl2/Klrb1b/Reg3g/Cxcl1/Ncf1	43
BP	GO:0031349	positive regulation of defense response	47/429	259/23355	7.60238576018533e-33	1.14434006609266e-30	7.92629693292505e-31	Irgm1/Irgm2/Gbp5/Nlrc5/Fcer1g/Ifi211/Ccl5/Zbp1/Ctss/Ifi204/Klrk1/Cd74/Fcgr1/Parp9/Ifi203/Mndal/H2-T23/Irf7/Lgals9/Nmi/Cyba/Slamf6/Ccr5/Tnf/Ccr2/C3/Ifi205/Ifi209/Ccr7/Alox5ap/Tyrobp/Sting1/H2-M3/Ifi208/Il18rap/Ido1/Fcgr3/Tlr9/Klrd1/Il1b/Ifng/Vav1/Xcl1/Cxcl1/Fpr2/Il6/C2cd4b	47
BP	GO:0002833	positive regulation of response to biotic stimulus	38/429	156/23355	8.97625947393176e-32	1.28972528168629e-29	8.93331086400865e-30	Irgm1/Irgm2/Gbp5/Nlrc5/Ifi211/Cd274/Zbp1/Ly86/Ifi204/Klrk1/Acod1/Cd74/Parp9/Ifi203/Mndal/H2-T23/Irf7/Lgals9/Nmi/Cyba/Slamf6/Cd180/Ifi205/Dhx58/Ifi209/Tyrobp/Sting1/H2-M3/Ddx60/Ifi208/Scimp/Il18rap/Tlr9/Klrd1/Vav1/Xcl1/Cxcl1/Fpr2	38
BP	GO:0002460	adaptive immune response based on somatic recombination of immune receptors built from immunoglobulin superfamily domains	57/429	452/23355	6.17325384831481e-31	8.4841980063144e-29	5.87659862905941e-29	H2-Q6/H2-DMa/B2m/Fcer1g/Cd274/H2-Q7/H2-Ab1/H2-Q4/Il18bp/Cd74/Fcgr1/H2-Q9/Myo1g/Trex1/H2-T23/H2-K1/Fgl2/Tap2/Rsad2/Ptprc/Irf7/Pirb/H2-T22/Irf1/Slamf6/Tnf/Ccr2/C3/Icam1/Fcgr2b/H2-D1/C1qb/Ly9/Ccr7/C1qa/Gm8909/Ccl19/C1qc/Cd40/H2-M3/Slc11a1/Zc3h12a/C1ra/Il18rap/Sash3/H2-T24/Fcgr3/Klrd1/Il1b/C1s1/Ifng/Gzmb/Xcl1/C2/Serping1/C4b/Il6	57
BP	GO:0002449	lymphocyte mediated immunity	56/429	435/23355	7.14903507047158e-31	9.4158749407336e-29	6.52192673095653e-29	H2-Q6/H2-DMa/B2m/Fcer1g/H2-Q7/H2-Ab1/Klrk1/H2-Q4/Cd74/Fcgr1/H2-Q9/Myo1g/Trex1/H2-T23/Tap1/H2-K1/Fgl2/Tap2/Rsad2/Ptprc/Irf7/Pirb/H2-T22/Lgals9/Slamf6/Tnf/Ccr2/C3/Icam1/Fcgr2b/H2-D1/C1qb/C1qa/Gm8909/C1qc/Cd40/H2-M3/Slc11a1/C1ra/Il18rap/Sash3/Coro1a/H2-T24/Fcgr3/Klrd1/Il1b/C1s1/Ifng/Gzmb/Vav1/Xcl1/C2/Serping1/Klrb1b/C4b/Il6	56
BP	GO:0002705	positive regulation of leukocyte mediated immunity	38/429	166/23355	1.11384769004374e-30	1.40834901929131e-28	9.75496082227784e-29	H2-Q6/B2m/Fcer1g/H2-Q7/Klrk1/H2-Q4/Fcgr1/H2-Q9/H2-T23/H2-K1/Tap2/Rsad2/Ptprc/H2-T22/Ccl2/Slamf6/Tnf/C3/H2-D1/Gm8909/Tyrobp/Cd40/H2-M3/Scimp/Ddx58/Il18rap/Itgb2/Sash3/H2-T24/Fcgr3/Klrd1/Il1b/Ifng/Vav1/Xcl1/Cd177/Cxcl1/Il6	38
BP	GO:0007159	leukocyte cell-cell adhesion	50/429	353/23355	1.35571503369842e-29	1.64823662366181e-27	1.14165476521972e-27	H2-DMa/Cd274/Ccl5/H2-Ab1/H2-Aa/Aif1/Slfn1/Cd74/Card11/Il2rg/H2-T23/Fgl2/Ptprc/Irf1/Lgals9/Laptm5/Selplg/Ccl2/Tnf/Ccr2/Icam1/Cd86/Sirpb1a/Socs1/Ccr7/Lck/Ccl19/Tnfrsf14/H2-M3/Sirpb1c/Zc3h12a/Ptpn22/Itgb2/Sash3/Coro1a/Nckap1l/Tnfaip8l2/Ido1/Vcam1/Rac2/Il1b/Ifng/Xcl1/Cd177/Gm9733/Selp/Sell/Sirpb1b/Fermt3/Il6	50
BP	GO:0002819	regulation of adaptive immune response	41/429	216/23355	1.45217147618072e-29	1.70011630970639e-27	1.17758934520698e-27	H2-Q6/H2-DMa/B2m/Fcer1g/Cd274/H2-Q7/H2-Ab1/H2-Q4/Cd74/Fcgr1/H2-Q9/H2-T23/H2-K1/Tap2/Rsad2/Ptprc/Irf7/H2-T22/Irf1/Tnf/Ccr2/C3/Cd48/Fcgr2b/H2-D1/Ccr7/Gm8909/Ccl19/Tnfrsf14/Cd40/H2-M3/Slc11a1/Zc3h12a/Sash3/H2-T24/Fcgr3/Klrd1/Il1b/Ifng/Xcl1/Il6	41
BP	GO:0031341	regulation of cell killing	32/429	128/23355	2.62826912164919e-27	2.96712810483324e-25	2.05518788459786e-25	H2-Q6/B2m/H2-Q7/Klrk1/H2-Q4/H2-Q9/H2-T23/Tap1/H2-K1/Tap2/Ptprc/H2-T22/Lgals9/Ccl2/Slamf6/Ccr5/Cxcl5/H2-D1/Gm8909/Tyrobp/Nos2/H2-M3/Il18rap/H2-T24/Klrd1/Clec7a/Ifng/Dnase1l3/Vav1/Xcl1/Klrb1b/Cxcl1	32
BP	GO:1903037	regulation of leukocyte cell-cell adhesion	45/429	314/23355	6.33072970988837e-27	6.90049538377833e-25	4.7796434833277e-25	H2-DMa/Cd274/Ccl5/H2-Ab1/H2-Aa/Aif1/Slfn1/Cd74/Card11/Il2rg/H2-T23/Fgl2/Ptprc/Irf1/Lgals9/Laptm5/Ccl2/Tnf/Ccr2/Icam1/Cd86/Sirpb1a/Socs1/Ccr7/Lck/Ccl19/Tnfrsf14/H2-M3/Sirpb1c/Zc3h12a/Ptpn22/Itgb2/Sash3/Coro1a/Nckap1l/Tnfaip8l2/Ido1/Vcam1/Il1b/Ifng/Xcl1/Gm9733/Selp/Sirpb1b/Il6	45
BP	GO:1903039	positive regulation of leukocyte cell-cell adhesion	39/429	223/23355	9.15336885935543e-27	9.36538383176869e-25	6.48695395197352e-25	H2-DMa/Cd274/Ccl5/H2-Ab1/H2-Aa/Aif1/Cd74/Card11/Il2rg/H2-T23/Ptprc/Irf1/Lgals9/Ccl2/Tnf/Ccr2/Icam1/Cd86/Sirpb1a/Socs1/Ccr7/Lck/Ccl19/Tnfrsf14/H2-M3/Sirpb1c/Ptpn22/Itgb2/Sash3/Coro1a/Nckap1l/Vcam1/Il1b/Ifng/Xcl1/Gm9733/Selp/Sirpb1b/Il6	39
BP	GO:0030593	neutrophil chemotaxis	29/429	101/23355	9.18465355219327e-27	9.36538383176869e-25	6.48695395197352e-25	Cxcl9/Cxcl10/Fcer1g/Ccl5/Cd74/Ccl7/Ccl2/Ccl4/Ccl8/Jaml/Cxcl5/Ccr7/Bst1/Ccl19/Itgb2/Nckap1l/Csf3r/Fcgr3/Ccl12/Ccl20/Rac2/Il1b/Ifng/Vav1/Xcl1/Cxcl2/Cxcr2/Sell/Cxcl1	29
BP	GO:0001909	leukocyte mediated cytotoxicity	33/429	145/23355	1.09110847056045e-26	1.0778105860755e-24	7.46547900909784e-25	H2-Q6/B2m/H2-Q7/Klrk1/H2-Q4/Fcgr1/H2-Q9/H2-T23/Tap1/H2-K1/Tap2/Ptprc/H2-T22/Lgals9/Ccl2/Slamf6/Cxcl5/H2-D1/Gm8909/Tyrobp/H2-M3/Il18rap/Coro1a/H2-T24/Fcgr3/Klrd1/Gzmb/Dnase1l3/Vav1/Xcl1/Klrb1b/Cxcl1/Ncf1	33
BP	GO:0002822	regulation of adaptive immune response based on somatic recombination of immune receptors built from immunoglobulin superfamily domains	37/429	200/23355	2.36625848283538e-26	2.26658880734625e-24	1.56995778127515e-24	H2-Q6/H2-DMa/B2m/Fcer1g/Cd274/H2-Q7/H2-Ab1/H2-Q4/Fcgr1/H2-Q9/H2-T23/H2-K1/Tap2/Rsad2/Ptprc/H2-T22/Irf1/Tnf/Ccr2/C3/Fcgr2b/H2-D1/Ccr7/Gm8909/Ccl19/Cd40/H2-M3/Slc11a1/Zc3h12a/Sash3/H2-T24/Fcgr3/Klrd1/Il1b/Ifng/Xcl1/Il6	37
BP	GO:1990266	neutrophil migration	31/429	126/23355	2.95284890835354e-26	2.74528099979574e-24	1.90152499361466e-24	Cxcl9/Cxcl10/Fcer1g/Ccl5/Cd74/Ccl7/Slamf8/Ccl2/Ccl4/Ccl8/Jaml/Cxcl5/Ccr7/Bst1/Ccl19/Itgb2/Nckap1l/Csf3r/Fcgr3/Ccl12/Ccl20/Rac2/Il1b/Ifng/Vav1/Xcl1/Cd177/Cxcl2/Cxcr2/Sell/Cxcl1	31
BP	GO:0002683	negative regulation of immune system process	50/429	417/23355	3.56134075685818e-26	3.2163994664082e-24	2.22784624789925e-24	Nlrc5/Fcer1g/Cd274/H2-Ab1/H2-Aa/Samhd1/Slfn1/Acod1/Cd74/Parp14/Trex1/Slamf8/H2-T23/Tap1/Fgl2/Tap2/Trim21/Ptprc/Irf1/Lgals9/H2-Oa/Laptm5/Cd300lf/Nmi/Tnf/Ccr2/Cd86/Gpr18/Fcgr2b/Dhx58/Socs1/Fgr/C1qc/Tnfrsf14/Tyrobp/Tapbpl/H2-M3/Zc3h12a/Ptpn22/Lilrb4a/Tnfaip8l2/Ido1/Ccl12/Cst7/Klrd1/Ifng/Xcl1/Serping1/Klrb1b/Cd37	50
BP	GO:0050900	leukocyte migration	47/429	364/23355	4.64180146883892e-26	4.07575956749995e-24	2.82308393426461e-24	Cxcl9/Cxcl10/Fcer1g/Ccl5/Aif1/Cd74/Ccl7/Myo1g/Slamf8/Lgals9/Selplg/Ccl2/Tnf/Ccl4/Ccr2/Ccl8/Jaml/Icam1/Cxcl5/Gpr18/Ccr7/Bst1/Ccl19/Tnfrsf14/Cxcr3/Cxcl16/Ptpn22/Itgb2/Coro1a/Nckap1l/Csf3r/Fcgr3/Ccl12/Vcam1/Ccl20/Rac2/Il1b/Ifng/Vav1/Xcl1/Cd177/Cxcl2/Selp/Cxcr2/Sell/Cxcl1/Fpr2	47
BP	GO:0050863	regulation of T cell activation	44/429	323/23355	2.04340993014397e-25	1.74573480788786e-23	1.20918709948775e-23	H2-DMa/Cd274/Ccl5/H2-Ab1/H2-Aa/Aif1/Slfn1/Cd74/Card11/Il2rg/Trex1/H2-T23/Fgl2/Ptprc/Irf1/Lgals9/H2-Oa/Laptm5/Ccl2/Ccr2/Cd86/Sirpb1a/Socs1/Ccr7/Lck/Ccl19/Tnfrsf14/H2-M3/Sirpb1c/Zc3h12a/Ptpn22/Sash3/Coro1a/Nckap1l/Tnfaip8l2/Ido1/Vcam1/Rac2/Il1b/Ifng/Xcl1/Gm9733/Sirpb1b/Il6	44
BP	GO:0002706	regulation of lymphocyte mediated immunity	36/429	199/23355	2.58538404425344e-25	2.15063130628556e-23	1.48963956012386e-23	H2-Q6/B2m/Fcer1g/H2-Q7/Klrk1/H2-Q4/Fcgr1/H2-Q9/H2-T23/Tap1/H2-K1/Tap2/Rsad2/Ptprc/H2-T22/Lgals9/Slamf6/Tnf/Ccr2/C3/Fcgr2b/H2-D1/Gm8909/Cd40/H2-M3/Il18rap/Sash3/H2-T24/Fcgr3/Klrd1/Il1b/Ifng/Vav1/Xcl1/Klrb1b/Il6	36
BP	GO:0002821	positive regulation of adaptive immune response	32/429	148/23355	3.64705901135512e-25	2.95598808587014e-23	2.04747172567305e-23	H2-Q6/H2-DMa/B2m/Fcer1g/Cd274/H2-Q7/H2-Ab1/H2-Q4/Cd74/Fcgr1/H2-Q9/H2-T23/H2-K1/Tap2/Rsad2/Ptprc/H2-T22/Tnf/Ccr2/C3/H2-D1/Gm8909/Cd40/H2-M3/Slc11a1/Sash3/H2-T24/Fcgr3/Il1b/Ifng/Xcl1/Il6	32
BP	GO:0031343	positive regulation of cell killing	27/429	95/23355	7.26466913921358e-25	5.74090478726354e-23	3.97645047620112e-23	H2-Q6/B2m/H2-Q7/Klrk1/H2-Q4/H2-Q9/H2-T23/H2-K1/Tap2/Ptprc/H2-T22/Ccl2/Slamf6/Ccr5/H2-D1/Gm8909/Tyrobp/Nos2/H2-M3/Il18rap/H2-T24/Klrd1/Clec7a/Ifng/Vav1/Xcl1/Cxcl1	27
BP	GO:0045089	positive regulation of innate immune response	29/429	116/23355	7.47186033550261e-25	5.76062207817652e-23	3.99010770162912e-23	Irgm1/Irgm2/Gbp5/Nlrc5/Ifi211/Zbp1/Ifi204/Klrk1/Cd74/Parp9/Ifi203/Mndal/H2-T23/Irf7/Lgals9/Nmi/Slamf6/Ifi205/Ifi209/Tyrobp/Sting1/H2-M3/Ifi208/Il18rap/Tlr9/Klrd1/Vav1/Xcl1/Fpr2	29
BP	GO:0030595	leukocyte chemotaxis	37/429	220/23355	8.13896677746038e-25	6.1255414246553e-23	4.24286989902697e-23	Cxcl9/Cxcl10/Fcer1g/Ccl5/Aif1/Cd74/Ccl7/Slamf8/Ccl2/Ccl4/Ccr2/Ccl8/Jaml/Cxcl5/Gpr18/Ccr7/Bst1/Ccl19/Cxcr3/Cxcl16/Itgb2/Coro1a/Nckap1l/Csf3r/Fcgr3/Ccl12/Ccl20/Rac2/Il1b/Ifng/Vav1/Xcl1/Cxcl2/Cxcr2/Sell/Cxcl1/Fpr2	37
BP	GO:0022409	positive regulation of cell-cell adhesion	40/429	267/23355	8.93855970843054e-25	6.5708807531044e-23	4.55133517589609e-23	H2-DMa/Cd274/Ccl5/H2-Ab1/H2-Aa/Aif1/Cd74/Card11/Il2rg/H2-T23/Ptprc/Irf1/Lgals9/Ccl2/Ccr5/Tnf/Ccr2/Icam1/Cd86/Sirpb1a/Socs1/Ccr7/Lck/Ccl19/Tnfrsf14/H2-M3/Sirpb1c/Ptpn22/Itgb2/Sash3/Coro1a/Nckap1l/Vcam1/Il1b/Ifng/Xcl1/Gm9733/Selp/Sirpb1b/Il6	40
BP	GO:0002824	positive regulation of adaptive immune response based on somatic recombination of immune receptors built from immunoglobulin superfamily domains	31/429	141/23355	1.19604315491993e-24	8.59248275614069e-23	5.95160230199392e-23	H2-Q6/H2-DMa/B2m/Fcer1g/Cd274/H2-Q7/H2-Ab1/H2-Q4/Fcgr1/H2-Q9/H2-T23/H2-K1/Tap2/Rsad2/Ptprc/H2-T22/Tnf/Ccr2/C3/H2-D1/Gm8909/Cd40/H2-M3/Slc11a1/Sash3/H2-T24/Fcgr3/Il1b/Ifng/Xcl1/Il6	31
BP	GO:0001910	regulation of leukocyte mediated cytotoxicity	28/429	107/23355	1.22541462169035e-24	8.60785693147379e-23	5.96225125875072e-23	H2-Q6/B2m/H2-Q7/Klrk1/H2-Q4/H2-Q9/H2-T23/Tap1/H2-K1/Tap2/Ptprc/H2-T22/Lgals9/Ccl2/Slamf6/Cxcl5/H2-D1/Gm8909/Tyrobp/H2-M3/Il18rap/H2-T24/Klrd1/Dnase1l3/Vav1/Xcl1/Klrb1b/Cxcl1	28
BP	GO:0002274	myeloid leukocyte activation	38/429	238/23355	1.30241920195466e-24	8.94988499430147e-23	6.19915775758739e-23	Fcer1g/Ccl5/Aif1/Batf2/Klrk1/Ubd/Fcgr4/Trex1/Pirb/Myo1f/Lgals9/Cd300lf/Nmi/Tnf/Ccr2/Cd48/Cxcl5/Tlr1/C1qa/Fgr/Dock2/Spi1/Tyrobp/Slc11a1/Lilrb4a/Il18rap/Itgb2/Fcgr3/Tlr9/Cst7/Rac2/Ifng/Dnase1l3/Cd177/Cxcr2/Batf3/Cd37/Fpr2	38
BP	GO:0002708	positive regulation of lymphocyte mediated immunity	31/429	145/23355	2.9617060865161e-24	1.99190488073987e-22	1.37969734825386e-22	H2-Q6/B2m/Fcer1g/H2-Q7/Klrk1/H2-Q4/Fcgr1/H2-Q9/H2-T23/H2-K1/Tap2/Rsad2/Ptprc/H2-T22/Slamf6/Tnf/C3/H2-D1/Gm8909/Cd40/H2-M3/Il18rap/Sash3/H2-T24/Fcgr3/Klrd1/Il1b/Ifng/Vav1/Xcl1/Il6	31
BP	GO:0050870	positive regulation of T cell activation	35/429	201/23355	4.66879149839648e-24	3.07459373467318e-22	2.12962419225103e-22	H2-DMa/Cd274/Ccl5/H2-Ab1/H2-Aa/Aif1/Cd74/Card11/Il2rg/H2-T23/Ptprc/Irf1/Lgals9/Ccl2/Ccr2/Cd86/Sirpb1a/Socs1/Ccr7/Lck/Ccl19/Tnfrsf14/H2-M3/Sirpb1c/Ptpn22/Sash3/Coro1a/Nckap1l/Vcam1/Il1b/Ifng/Xcl1/Gm9733/Sirpb1b/Il6	35
BP	GO:0044403	biological process involved in symbiotic interaction	46/429	390/23355	7.79306393751653e-24	5.02732145030403e-22	3.48218538991072e-22	Gbp7/Irgm1/Stat1/Gbp6/Irgm2/Gbp3/Gbp9/Gbp2/Trim30a/Ccl5/Oas3/Zbp1/Gbp2b/Cd74/Ciita/Parp10/Oas1a/Trim21/Ifitm3/Trim30d/Rsad2/Isg15/Oasl2/Bst2/Ccr5/Tnf/Ccl4/Oas2/Icam1/Cxcl5/Apobec3/Trim12c/Tnfrsf14/Trim12a/Oas1g/Zc3h12a/Ifitm1/Trim34a/Isg20/Vcam1/Ifng/Reg3g/Cxcl1/Ncf1/Oasl1/Ifitm6	46
BP	GO:0071621	granulocyte chemotaxis	29/429	126/23355	9.68088635221496e-24	6.1202563518703e-22	4.2392091816015e-22	Cxcl9/Cxcl10/Fcer1g/Ccl5/Cd74/Ccl7/Ccl2/Ccl4/Ccl8/Jaml/Cxcl5/Ccr7/Bst1/Ccl19/Itgb2/Nckap1l/Csf3r/Fcgr3/Ccl12/Ccl20/Rac2/Il1b/Ifng/Vav1/Xcl1/Cxcl2/Cxcr2/Sell/Cxcl1	29
BP	GO:0050766	positive regulation of phagocytosis	25/429	84/23355	1.13537831135877e-23	7.03711929844134e-22	4.87427634184984e-22	Fcer1g/Il2rg/Fcgr1/Il2rb/Ptprc/Cd300lf/Cyba/Ccl2/Tnf/C3/Sirpb1a/Fcgr2b/Ccr7/Dock2/Slc11a1/Sirpb1c/Nckap1l/Fcgr3/Clec7a/Il1b/Ifng/C2/Gm9733/Sirpb1b/Fpr2	25
BP	GO:0046651	lymphocyte proliferation	42/429	320/23355	1.17366014219161e-23	7.13449944128401e-22	4.941726914491e-22	Cd274/Ccl5/Psmb10/H2-Ab1/H2-Aa/Aif1/Slfn1/Cd74/Card11/H2-T23/Ptprc/Irf1/Lgals9/Laptm5/Slamf6/Ccr2/Cd180/Cd86/Fcgr2b/Ccr7/Bst1/Ccl19/Dock2/Tnfrsf14/Tyrobp/Cd40/H2-M3/Slc11a1/Ptpn22/Lilrb4a/Itgb2/Sash3/Coro1a/Nckap1l/Ido1/Vcam1/Tlr9/Rac2/Il1b/Ifng/Xcl1/Il6	42
BP	GO:0060326	cell chemotaxis	41/429	304/23355	1.4199383187326e-23	8.4687264632335e-22	5.86588223031542e-22	Cxcl9/Cxcl10/Fcer1g/Ccl5/Aif1/Saa3/Cd74/Ccl7/Slamf8/Ccl2/Ccr5/Ccl4/Ccr2/Ccl8/Jaml/Cxcl5/Gpr18/Ccr7/Bst1/Ccl19/Bin2/Cxcr3/Cxcl16/Itgb2/Coro1a/Nckap1l/Csf3r/Fcgr3/Ccl12/Vcam1/Ccl20/Rac2/Il1b/Ifng/Vav1/Xcl1/Cxcl2/Cxcr2/Sell/Cxcl1/Fpr2	41
BP	GO:0032943	mononuclear cell proliferation	42/429	323/23355	1.69881621476557e-23	9.94436676828513e-22	6.88798777136918e-22	Cd274/Ccl5/Psmb10/H2-Ab1/H2-Aa/Aif1/Slfn1/Cd74/Card11/H2-T23/Ptprc/Irf1/Lgals9/Laptm5/Slamf6/Ccr2/Cd180/Cd86/Fcgr2b/Ccr7/Bst1/Ccl19/Dock2/Tnfrsf14/Tyrobp/Cd40/H2-M3/Slc11a1/Ptpn22/Lilrb4a/Itgb2/Sash3/Coro1a/Nckap1l/Ido1/Vcam1/Tlr9/Rac2/Il1b/Ifng/Xcl1/Il6	42
BP	GO:0097530	granulocyte migration	31/429	155/23355	2.5182069367426e-23	1.44728220491697e-21	1.00246323988988e-21	Cxcl9/Cxcl10/Fcer1g/Ccl5/Cd74/Ccl7/Slamf8/Ccl2/Ccl4/Ccl8/Jaml/Cxcl5/Ccr7/Bst1/Ccl19/Itgb2/Nckap1l/Csf3r/Fcgr3/Ccl12/Ccl20/Rac2/Il1b/Ifng/Vav1/Xcl1/Cd177/Cxcl2/Cxcr2/Sell/Cxcl1	31
BP	GO:0070661	leukocyte proliferation	43/429	348/23355	3.8485975818575e-23	2.17239588504492e-21	1.50471484403451e-21	Cd274/Ccl5/Psmb10/H2-Ab1/H2-Aa/Aif1/Slfn1/Cd74/Card11/H2-T23/Ptprc/Irf1/Lgals9/Laptm5/Slamf6/Ccr2/Cd180/Cd86/Fcgr2b/Ccr7/Bst1/Ccl19/Dock2/Tnfrsf14/Tyrobp/Cd40/H2-M3/Slc11a1/Ptpn22/Lilrb4a/Itgb2/Sash3/Coro1a/Nckap1l/Ido1/Ccl12/Vcam1/Tlr9/Rac2/Il1b/Ifng/Xcl1/Il6	43
BP	GO:0022407	regulation of cell-cell adhesion	47/429	432/23355	7.93602706470582e-23	4.40101430728686e-21	3.04837235357121e-21	H2-DMa/Cd274/Ccl5/H2-Ab1/H2-Aa/Aif1/Slfn1/Cd74/Card11/Il2rg/H2-T23/Fgl2/Ptprc/Irf1/Lgals9/Laptm5/Ccl2/Ccr5/Tnf/Ccr2/Icam1/Cd86/Sirpb1a/Socs1/Ccr7/Lck/Ccl19/Tnfrsf14/H2-M3/Sirpb1c/Zc3h12a/Ptpn22/Itgb2/Sash3/Coro1a/Nckap1l/Tnfaip8l2/Ido1/Vcam1/Il1b/Ifng/Xcl1/Gm9733/Selp/Sirpb1b/Fermt3/Il6	47
BP	GO:0050764	regulation of phagocytosis	27/429	114/23355	1.53011755808764e-22	8.33914069157762e-21	5.77612435720923e-21	Fcer1g/Il2rg/Fcgr1/Il2rb/Hck/Ptprc/Cd300lf/Cyba/Ccl2/Tnf/C3/Sirpb1a/Fcgr2b/Ccr7/Fgr/Dock2/Slc11a1/Sirpb1c/Nckap1l/Fcgr3/Clec7a/Il1b/Ifng/C2/Gm9733/Sirpb1b/Fpr2	27
BP	GO:0042832	defense response to protozoan	18/429	36/23355	2.66399297186631e-22	1.42726809899481e-20	9.88600424885267e-21	Gbp7/Gbp6/Irgm2/Gbp8/Gbp4/Gbp3/Iigp1/Gbp9/Gbp10/Gbp2/Batf2/Gbp2b/Irf8/Cd40/Slc11a1/Ifng/Cd37/Il6	18
BP	GO:0042098	T cell proliferation	34/429	215/23355	5.42027171670667e-22	2.85557981608497e-20	1.97792371416665e-20	Cd274/Ccl5/Psmb10/H2-Ab1/H2-Aa/Aif1/Slfn1/Card11/H2-T23/Ptprc/Irf1/Lgals9/Laptm5/Ccr2/Cd86/Ccr7/Ccl19/Dock2/Tnfrsf14/H2-M3/Slc11a1/Ptpn22/Lilrb4a/Itgb2/Sash3/Coro1a/Nckap1l/Ido1/Vcam1/Rac2/Il1b/Ifng/Xcl1/Il6	34
BP	GO:0002474	antigen processing and presentation of peptide antigen via MHC class I	20/429	51/23355	5.65738139279191e-22	2.93163648895332e-20	2.03060453787872e-20	H2-Q6/B2m/Fcer1g/H2-Q7/H2-Q4/Fcgr1/H2-Q9/H2-T23/Tap1/H2-K1/Tap2/H2-T22/H2-D1/Tapbp/Gm8909/Tapbpl/H2-M3/H2-T24/Fcgr3/Ifi30	20
BP	GO:0002237	response to molecule of bacterial origin	44/429	393/23355	6.39131436004254e-22	3.25853946646685e-20	2.25703461271451e-20	Stat1/Gbp6/Irgm2/Cxcl9/Cxcl10/B2m/Gbp10/Gbp2/Cd274/Ccl5/Ly86/Klrk1/Acod1/Fcgr4/Irf8/Tap2/Lgals9/Ccl2/Tnf/Irf5/Cd180/Cxcl5/Tlr1/Cd86/Fcgr2b/Ccr7/Nos2/H2-M3/Slc11a1/Zc3h12a/Cxcl16/Ptpn22/Scimp/Lilrb4a/Ido1/Ccl12/Tlr9/Il1b/Ifng/Cxcl2/Cd14/Cxcl1/Il6/Cmpk2	44
BP	GO:0050670	regulation of lymphocyte proliferation	35/429	232/23355	6.57614727892763e-22	3.2995558013794e-20	2.28544466836582e-20	Cd274/Ccl5/H2-Ab1/H2-Aa/Aif1/Slfn1/Cd74/Card11/H2-T23/Ptprc/Irf1/Lgals9/Laptm5/Ccr2/Cd86/Fcgr2b/Ccr7/Bst1/Ccl19/Tnfrsf14/Tyrobp/Cd40/H2-M3/Ptpn22/Sash3/Coro1a/Nckap1l/Ido1/Vcam1/Tlr9/Rac2/Il1b/Ifng/Xcl1/Il6	35
BP	GO:0032944	regulation of mononuclear cell proliferation	35/429	235/23355	1.01710304811886e-21	5.02353552359956e-20	3.479563059354e-20	Cd274/Ccl5/H2-Ab1/H2-Aa/Aif1/Slfn1/Cd74/Card11/H2-T23/Ptprc/Irf1/Lgals9/Laptm5/Ccr2/Cd86/Fcgr2b/Ccr7/Bst1/Ccl19/Tnfrsf14/Tyrobp/Cd40/H2-M3/Ptpn22/Sash3/Coro1a/Nckap1l/Ido1/Vcam1/Tlr9/Rac2/Il1b/Ifng/Xcl1/Il6	35
BP	GO:0070663	regulation of leukocyte proliferation	36/429	252/23355	1.11119749621552e-21	5.40383890082654e-20	3.74298103988385e-20	Cd274/Ccl5/H2-Ab1/H2-Aa/Aif1/Slfn1/Cd74/Card11/H2-T23/Ptprc/Irf1/Lgals9/Laptm5/Ccr2/Cd86/Fcgr2b/Ccr7/Bst1/Ccl19/Tnfrsf14/Tyrobp/Cd40/H2-M3/Ptpn22/Sash3/Coro1a/Nckap1l/Ido1/Ccl12/Vcam1/Tlr9/Rac2/Il1b/Ifng/Xcl1/Il6	36
BP	GO:0097529	myeloid leukocyte migration	34/429	221/23355	1.35312629475418e-21	6.48065487533023e-20	4.4888400208751e-20	Cxcl9/Cxcl10/Fcer1g/Ccl5/Aif1/Cd74/Ccl7/Slamf8/Ccl2/Ccl4/Ccr2/Ccl8/Jaml/Cxcl5/Ccr7/Bst1/Ccl19/Itgb2/Nckap1l/Csf3r/Fcgr3/Ccl12/Ccl20/Rac2/Il1b/Ifng/Vav1/Xcl1/Cd177/Cxcl2/Cxcr2/Sell/Cxcl1/Fpr2	34
BP	GO:0001562	response to protozoan	18/429	40/23355	3.11166572424151e-21	1.46805602303394e-19	1.01685227123682e-19	Gbp7/Gbp6/Irgm2/Gbp8/Gbp4/Gbp3/Iigp1/Gbp9/Gbp10/Gbp2/Batf2/Gbp2b/Irf8/Cd40/Slc11a1/Ifng/Cd37/Il6	18
BP	GO:0050867	positive regulation of cell activation	48/429	494/23355	3.45797106974906e-21	1.607448022276e-19	1.11340244970248e-19	H2-DMa/Fcer1g/Cd274/Ccl5/H2-Ab1/H2-Aa/Aif1/Klrk1/Cd74/Card11/Il2rg/H2-T23/Ptprc/Irf1/Lgals9/Ccl2/Tnf/Ccr2/Cd86/Sirpb1a/Socs1/Ccr7/Lck/Bst1/Ccl19/Fgr/Tnfrsf14/Tyrobp/Cd40/H2-M3/Sirpb1c/Ptpn22/Itgb2/Sash3/Coro1a/Nckap1l/Vcam1/Tlr9/Clec7a/Il1b/Ifng/Xcl1/Cd177/Gm9733/Selp/Sirpb1b/Plek/Il6	48
BP	GO:0001912	positive regulation of leukocyte mediated cytotoxicity	23/429	83/23355	4.39399490556082e-21	2.01295911543156e-19	1.39428061076529e-19	H2-Q6/B2m/H2-Q7/Klrk1/H2-Q4/H2-Q9/H2-T23/H2-K1/Tap2/Ptprc/H2-T22/Ccl2/Slamf6/H2-D1/Gm8909/Tyrobp/H2-M3/Il18rap/H2-T24/Klrd1/Vav1/Xcl1/Cxcl1	23
BP	GO:0002221	pattern recognition receptor signaling pathway	29/429	157/23355	7.10301208917602e-21	3.20751731626934e-19	2.22169400684002e-19	Irgm2/Trim30a/Acod1/Rsad2/Irf7/Irf1/Lgals9/Ifih1/Cd300lf/Nmi/Cyba/Tnf/Tlr1/Cd86/Dhx58/Unc93b1/Tlr13/Cd40/Ddx60/Slc15a3/Clec4e/Ptpn22/Scimp/Ddx58/Tlr9/Cd14/Reg3g/Bpifb1/Cd300ld3	29
BP	GO:0019886	antigen processing and presentation of exogenous peptide antigen via MHC class II	13/429	16/23355	1.20548978418856e-20	5.36697634904229e-19	3.71744811135982e-19	H2-DMa/Fcer1g/H2-Ab1/H2-Aa/Ctss/H2-DMb1/Cd74/H2-Eb1/H2-Oa/Fcgr2b/Unc93b1/Ifi30/H2-DMb2	13
BP	GO:0042742	defense response to bacterium	46/429	466/23355	1.28527644862809e-20	5.64272063071302e-19	3.90844300167605e-19	Gbp7/Gbp6/Irgm2/Gbp8/Gbp4/Gbp3/Iigp1/B2m/Gbp9/Fcer1g/Gbp10/Gbp2/Klrk1/Mpeg1/Gbp2b/Fcgr1/Lcn2/Hck/Plac8/Irf8/Slamf8/H2-T23/H2-K1/Myo1f/Isg15/Lgals9/Cyba/Tnf/Gsdmd/Cxcl5/Wfdc17/Fgr/Tnfrsf14/Rnase6/Nos2/H2-M3/Slc11a1/Clec4e/Tlr9/Lyz2/Ifng/Hp/Lyz1/Reg3g/Ncf1/Fpr2	46
BP	GO:0002456	T cell mediated immunity	27/429	134/23355	1.47270209173786e-20	6.37700179723751e-19	4.41704448567376e-19	H2-Q6/B2m/H2-Q7/H2-Q4/H2-Q9/Myo1g/Trex1/H2-T23/H2-K1/Tap2/Rsad2/Ptprc/H2-T22/Ccr2/Icam1/H2-D1/Gm8909/H2-M3/Slc11a1/Il18rap/Sash3/H2-T24/Klrd1/Il1b/Gzmb/Xcl1/Il6	27
BP	GO:0002696	positive regulation of leukocyte activation	46/429	479/23355	3.92474856630546e-20	1.67650408352589e-18	1.16123428419849e-18	H2-DMa/Fcer1g/Cd274/Ccl5/H2-Ab1/H2-Aa/Aif1/Klrk1/Cd74/Card11/Il2rg/H2-T23/Ptprc/Irf1/Lgals9/Ccl2/Tnf/Ccr2/Cd86/Sirpb1a/Socs1/Ccr7/Lck/Bst1/Ccl19/Fgr/Tnfrsf14/Tyrobp/Cd40/H2-M3/Sirpb1c/Ptpn22/Itgb2/Sash3/Coro1a/Nckap1l/Vcam1/Tlr9/Clec7a/Il1b/Ifng/Xcl1/Cd177/Gm9733/Sirpb1b/Il6	46
BP	GO:1903555	regulation of tumor necrosis factor superfamily cytokine production	29/429	170/23355	7.18007845076319e-20	3.02616373104833e-18	2.09607904246841e-18	Fcer1g/Cd274/Trim30a/Trex1/H2-T23/Ptprc/Lgals9/Ifih1/Cyba/Ccl2/Ccr5/Ccl4/Ccr2/Tlr1/Gpr18/Ccr7/Cd2/Ccl19/Tyrobp/Cybb/Zc3h12a/Ptpn22/Ddx58/Sash3/Fcgr3/Tlr9/Ifng/Cd14/Il6	29
BP	GO:0006909	phagocytosis	40/429	361/23355	7.53674096802695e-20	3.13468923683331e-18	2.17124947555347e-18	Fcer1g/Aif1/Il2rg/Fcgr1/Il2rb/Myo1g/Pld4/Trex1/Hck/Irf8/Ptprc/Cd300lf/Cyba/Ccl2/Tnf/Ccr2/C3/Sirpb1a/Fcgr2b/Ccr7/Fgr/Dock2/Bin2/Tyrobp/Slc11a1/Sirpb1c/Itgb2/Coro1a/Nckap1l/Fcgr3/Clec7a/Rac2/Il1b/Ifng/Vav1/C2/Gm9733/Ncf4/Sirpb1b/Fpr2	40
BP	GO:0042129	regulation of T cell proliferation	29/429	176/23355	1.94573907436024e-19	7.98763794032821e-18	5.53265519435311e-18	Cd274/Ccl5/H2-Ab1/H2-Aa/Aif1/Slfn1/Card11/H2-T23/Ptprc/Irf1/Lgals9/Laptm5/Ccr2/Cd86/Ccr7/Ccl19/Tnfrsf14/H2-M3/Ptpn22/Sash3/Coro1a/Nckap1l/Ido1/Vcam1/Rac2/Il1b/Ifng/Xcl1/Il6	29
BP	GO:0071706	tumor necrosis factor superfamily cytokine production	29/429	177/23355	2.28830528474511e-19	9.27350385266576e-18	6.42331307998628e-18	Fcer1g/Cd274/Trim30a/Trex1/H2-T23/Ptprc/Lgals9/Ifih1/Cyba/Ccl2/Ccr5/Ccl4/Ccr2/Tlr1/Gpr18/Ccr7/Cd2/Ccl19/Tyrobp/Cybb/Zc3h12a/Ptpn22/Ddx58/Sash3/Fcgr3/Tlr9/Ifng/Cd14/Il6	29
BP	GO:0071219	cellular response to molecule of bacterial origin	36/429	298/23355	3.29853685656812e-19	1.31983227893821e-17	9.14184765044862e-18	Stat1/Gbp6/Irgm2/Cxcl9/Cxcl10/B2m/Gbp10/Gbp2/Cd274/Ccl5/Ly86/Klrk1/Acod1/Fcgr4/Irf8/Ccl2/Tnf/Cd180/Cxcl5/Tlr1/Cd86/Fcgr2b/Nos2/Zc3h12a/Cxcl16/Ptpn22/Scimp/Lilrb4a/Ccl12/Il1b/Ifng/Cxcl2/Cd14/Cxcl1/Il6/Cmpk2	36
BP	GO:0002253	activation of immune response	42/429	420/23355	4.10871357795216e-19	1.62345545248835e-17	1.12449003186059e-17	Themis2/Fcer1g/Ifi211/H2-Ab1/Zbp1/Ifi204/Klrk1/Card11/Ifi203/Myo1g/Mndal/Trex1/Ptprc/Laptm5/C3/Ifi205/Fcgr2b/C1qb/Ifi209/Ccr7/C1qa/Lck/C1qc/Tyrobp/Fyb/Bcl2a1d/Sting1/Cfb/Ifi208/Zc3h12a/Ptpn22/C1ra/Nckap1l/Tlr9/Klrd1/Il1b/C1s1/Ifng/C2/Serping1/Fpr2/C4b	42
BP	GO:0032680	regulation of tumor necrosis factor production	28/429	168/23355	6.02858512180643e-19	2.35263673704076e-17	1.62955907126152e-17	Fcer1g/Trim30a/Trex1/H2-T23/Ptprc/Lgals9/Ifih1/Cyba/Ccl2/Ccr5/Ccl4/Ccr2/Tlr1/Gpr18/Ccr7/Cd2/Ccl19/Tyrobp/Cybb/Zc3h12a/Ptpn22/Ddx58/Sash3/Fcgr3/Tlr9/Ifng/Cd14/Il6	28
BP	GO:1903131	mononuclear cell differentiation	44/429	468/23355	6.10829092829409e-19	2.35467166150459e-17	1.63096856621973e-17	H2-DMa/B2m/Fcer1g/H2-Ab1/H2-Aa/Batf2/Ubd/Cd74/Card11/Il2rg/Irf8/Slamf8/Fgl2/Rsad2/Ptprc/Pirb/Irf1/Lgals9/H2-Oa/Slamf6/Cd3g/Ccr2/Gpr18/Ly9/Socs1/Ccr7/Lck/Ccl19/Dock2/Spi1/Bcl2a1d/H2-M3/Clec4e/Zc3h12a/Ptpn22/Sash3/Nckap1l/Tlr9/Il1b/Ifng/Cd3d/Vav1/Batf3/Il6	44
BP	GO:0071216	cellular response to biotic stimulus	37/429	323/23355	6.32387168003713e-19	2.40840462416836e-17	1.66818682238139e-17	Stat1/Gbp6/Irgm2/Cxcl9/Cxcl10/B2m/Gbp10/Gbp2/Cd274/Ccl5/Ly86/Klrk1/Acod1/Fcgr4/Irf8/Ccl2/Tnf/Cd180/Cxcl5/Tlr1/Cd86/Fcgr2b/Nos2/Zc3h12a/Cxcl16/Ptpn22/Scimp/Lilrb4a/Ccl12/Clec7a/Il1b/Ifng/Cxcl2/Cd14/Cxcl1/Il6/Cmpk2	37
BP	GO:0032760	positive regulation of tumor necrosis factor production	23/429	102/23355	7.23361660021857e-19	2.72207881824891e-17	1.88545395093416e-17	Fcer1g/H2-T23/Ptprc/Lgals9/Ifih1/Cyba/Ccl2/Ccr5/Ccl4/Ccr2/Tlr1/Ccr7/Cd2/Ccl19/Tyrobp/Cybb/Ddx58/Sash3/Fcgr3/Tlr9/Ifng/Cd14/Il6	23
BP	GO:1903557	positive regulation of tumor necrosis factor superfamily cytokine production	23/429	103/23355	9.1578513276867e-19	3.40564329962561e-17	2.35892641010382e-17	Fcer1g/H2-T23/Ptprc/Lgals9/Ifih1/Cyba/Ccl2/Ccr5/Ccl4/Ccr2/Tlr1/Ccr7/Cd2/Ccl19/Tyrobp/Cybb/Ddx58/Sash3/Fcgr3/Tlr9/Ifng/Cd14/Il6	23
BP	GO:0030217	T cell differentiation	35/429	290/23355	1.08371014835395e-18	3.98326485924051e-17	2.75901726875914e-17	H2-DMa/B2m/Fcer1g/H2-Aa/Cd74/Card11/Il2rg/Fgl2/Rsad2/Ptprc/Irf1/Lgals9/H2-Oa/Slamf6/Cd3g/Ccr2/Gpr18/Ly9/Socs1/Ccr7/Lck/Ccl19/Dock2/Bcl2a1d/H2-M3/Clec4e/Zc3h12a/Ptpn22/Sash3/Nckap1l/Il1b/Ifng/Cd3d/Vav1/Il6	35
BP	GO:0032640	tumor necrosis factor production	28/429	174/23355	1.5885794064652e-18	5.77183851015691e-17	3.99787678820039e-17	Fcer1g/Trim30a/Trex1/H2-T23/Ptprc/Lgals9/Ifih1/Cyba/Ccl2/Ccr5/Ccl4/Ccr2/Tlr1/Gpr18/Ccr7/Cd2/Ccl19/Tyrobp/Cybb/Zc3h12a/Ptpn22/Ddx58/Sash3/Fcgr3/Tlr9/Ifng/Cd14/Il6	28
BP	GO:0045785	positive regulation of cell adhesion	42/429	442/23355	2.71785514894715e-18	9.76265923388858e-17	6.76212764331349e-17	H2-DMa/Cd274/Ccl5/H2-Ab1/H2-Aa/Aif1/Cd74/Card11/Il2rg/H2-T23/Ptprc/Irf1/Lgals9/Ccl2/Ccr5/Tnf/Ccr2/Icam1/Cd86/Sirpb1a/Socs1/Ccr7/Lck/Ccl19/Tnfrsf14/H2-M3/Sirpb1c/Ptpn22/Itgb2/Sash3/Coro1a/Nckap1l/Vcam1/Il1b/Ifng/Vav1/Xcl1/Gm9733/Selp/Apbb1ip/Sirpb1b/Il6	42
BP	GO:0002495	antigen processing and presentation of peptide antigen via MHC class II	13/429	21/23355	4.02986829996878e-18	1.43128243777543e-16	9.91380965574816e-17	H2-DMa/Fcer1g/H2-Ab1/H2-Aa/Ctss/H2-DMb1/Cd74/H2-Eb1/H2-Oa/Fcgr2b/Unc93b1/Ifi30/H2-DMb2	13
BP	GO:0050727	regulation of inflammatory response	37/429	344/23355	5.25243427799931e-18	1.84477163919509e-16	1.27778518108053e-16	Fcer1g/Ccl5/Zbp1/Ctss/Acod1/Fcgr1/Trex1/Casp4/Slamf8/H2-T23/Lgals9/Nmi/Ccr5/Tnf/Ccr2/C3/Usp18/Fcgr2b/Aoah/Ccr7/Bst1/Alox5ap/Sting1/Casp12/Tnfaip8l2/Ido1/Fcgr3/Tlr9/Cst7/Il1b/Ifng/Dnase1l3/Xcl1/Socs3/Fpr2/Il6/C2cd4b	37
BP	GO:0002526	acute inflammatory response	23/429	112/23355	6.80360938285325e-18	2.36331969881309e-16	1.63695864850605e-16	Fcer1g/Ccl5/Saa3/Fcgr1/H2-T23/Ccr5/Tnf/C3/Icam1/Fcgr2b/Ccr7/Alox5ap/Fcgr3/Il1b/Dnase1l3/Hp/Cxcr2/Reg3g/Cxcl1/Serpina3n/Orm1/Il6/C2cd4b	23
BP	GO:0071222	cellular response to lipopolysaccharide	34/429	288/23355	6.8822866429318e-18	2.36466392155515e-16	1.63788972737965e-16	Stat1/Gbp6/Irgm2/Cxcl9/Cxcl10/B2m/Gbp10/Gbp2/Cd274/Ccl5/Ly86/Klrk1/Acod1/Fcgr4/Irf8/Ccl2/Tnf/Cd180/Cxcl5/Cd86/Nos2/Zc3h12a/Cxcl16/Ptpn22/Scimp/Lilrb4a/Ccl12/Il1b/Ifng/Cxcl2/Cd14/Cxcl1/Il6/Cmpk2	34
BP	GO:0043903	regulation of biological process involved in symbiotic interaction	28/429	184/23355	7.32570705317074e-18	2.48995268764223e-16	1.72467127001643e-16	Stat1/Trim30a/Ccl5/Oas3/Cd74/Ciita/Parp10/Oas1a/Trim21/Ifitm3/Trim30d/Rsad2/Isg15/Oasl2/Bst2/Tnf/Oas2/Cxcl5/Apobec3/Trim12c/Trim12a/Oas1g/Ifitm1/Trim34a/Isg20/Cxcl1/Oasl1/Ifitm6	28
BP	GO:0002504	antigen processing and presentation of peptide or polysaccharide antigen via MHC class II	13/429	22/23355	9.68783021133544e-18	3.25779056362035e-16	2.25651588349134e-16	H2-DMa/Fcer1g/H2-Ab1/H2-Aa/Ctss/H2-DMb1/Cd74/H2-Eb1/H2-Oa/Fcgr2b/Unc93b1/Ifi30/H2-DMb2	13
BP	GO:0032496	response to lipopolysaccharide	38/429	372/23355	1.06022373008156e-17	3.52775495872402e-16	2.44350732251485e-16	Stat1/Gbp6/Irgm2/Cxcl9/Cxcl10/B2m/Gbp10/Gbp2/Cd274/Ccl5/Ly86/Klrk1/Acod1/Fcgr4/Irf8/Lgals9/Ccl2/Tnf/Cd180/Cxcl5/Cd86/Ccr7/Nos2/Slc11a1/Zc3h12a/Cxcl16/Ptpn22/Scimp/Lilrb4a/Ido1/Ccl12/Il1b/Ifng/Cxcl2/Cd14/Cxcl1/Il6/Cmpk2	38
BP	GO:0050777	negative regulation of immune response	26/429	156/23355	1.10991665218208e-17	3.65463180994537e-16	2.53138885585387e-16	Nlrc5/Samhd1/Acod1/Parp14/Trex1/Slamf8/H2-T23/Tap1/Fgl2/Tap2/Trim21/Ptprc/Irf1/Lgals9/Nmi/Ccr2/Fcgr2b/Dhx58/Tnfrsf14/H2-M3/Zc3h12a/Lilrb4a/Klrd1/Xcl1/Serping1/Klrb1b	26
BP	GO:0051251	positive regulation of lymphocyte activation	40/429	417/23355	1.30080368060475e-17	4.23901075710477e-16	2.93616023402918e-16	H2-DMa/Cd274/Ccl5/H2-Ab1/H2-Aa/Aif1/Cd74/Card11/Il2rg/H2-T23/Ptprc/Irf1/Lgals9/Ccl2/Ccr2/Cd86/Sirpb1a/Socs1/Ccr7/Lck/Bst1/Ccl19/Tnfrsf14/Tyrobp/Cd40/H2-M3/Sirpb1c/Ptpn22/Sash3/Coro1a/Nckap1l/Vcam1/Tlr9/Clec7a/Il1b/Ifng/Xcl1/Gm9733/Sirpb1b/Il6	40
BP	GO:0048525	negative regulation of viral process	21/429	91/23355	1.4653313387158e-17	4.72644118538843e-16	3.27378000486453e-16	Stat1/Ccl5/Oas3/Cd74/Ciita/Parp10/Oas1a/Trim21/Ifitm3/Rsad2/Isg15/Oasl2/Bst2/Tnf/Oas2/Apobec3/Oas1g/Ifitm1/Isg20/Oasl1/Ifitm6	21
BP	GO:0045071	negative regulation of viral genome replication	17/429	51/23355	1.87743886981991e-17	5.99452956313207e-16	4.15212424160066e-16	Ccl5/Oas3/Parp10/Oas1a/Ifitm3/Rsad2/Isg15/Oasl2/Bst2/Tnf/Oas2/Apobec3/Oas1g/Ifitm1/Isg20/Oasl1/Ifitm6	17
BP	GO:0002711	positive regulation of T cell mediated immunity	19/429	73/23355	4.48949474673987e-17	1.41912928944447e-15	9.82963060338836e-16	H2-Q6/B2m/H2-Q7/H2-Q4/H2-Q9/H2-T23/H2-K1/Tap2/Rsad2/Ptprc/H2-T22/H2-D1/Gm8909/H2-M3/Sash3/H2-T24/Il1b/Xcl1/Il6	19
BP	GO:1903900	regulation of viral life cycle	25/429	153/23355	7.74779092010861e-17	2.42482842559043e-15	1.67956280498446e-15	Trim30a/Ccl5/Oas3/Cd74/Ciita/Parp10/Oas1a/Trim21/Ifitm3/Trim30d/Rsad2/Isg15/Oasl2/Bst2/Tnf/Oas2/Apobec3/Trim12c/Trim12a/Oas1g/Ifitm1/Trim34a/Isg20/Oasl1/Ifitm6	25
BP	GO:0002709	regulation of T cell mediated immunity	21/429	99/23355	9.35109043794253e-17	2.89792126218984e-15	2.0072516110341e-15	H2-Q6/B2m/H2-Q7/H2-Q4/H2-Q9/H2-T23/H2-K1/Tap2/Rsad2/Ptprc/H2-T22/Ccr2/H2-D1/Gm8909/H2-M3/Sash3/H2-T24/Klrd1/Il1b/Xcl1/Il6	21
BP	GO:0046631	alpha-beta T cell activation	26/429	171/23355	1.1512679342689e-16	3.49919032713845e-15	2.4237219668819e-15	Cd274/H2-Ab1/Il2rg/H2-T23/Rsad2/Ptprc/Irf1/Lgals9/Slamf6/Ccr2/Gpr18/Ly9/Socs1/Ccr7/Ccl19/Dock2/Tnfrsf14/H2-M3/Zc3h12a/Ptpn22/Lilrb4a/Sash3/Nckap1l/Ifng/Xcl1/Il6	26
BP	GO:0050792	regulation of viral process	26/429	171/23355	1.1512679342689e-16	3.49919032713845e-15	2.4237219668819e-15	Stat1/Trim30a/Ccl5/Oas3/Cd74/Ciita/Parp10/Oas1a/Trim21/Ifitm3/Trim30d/Rsad2/Isg15/Oasl2/Bst2/Tnf/Oas2/Apobec3/Trim12c/Trim12a/Oas1g/Ifitm1/Trim34a/Isg20/Oasl1/Ifitm6	26
BP	GO:0002224	toll-like receptor signaling pathway	22/429	113/23355	1.19606125327368e-16	3.60071392533153e-15	2.49404251309199e-15	Trim30a/Acod1/Rsad2/Irf7/Irf1/Lgals9/Cd300lf/Nmi/Cyba/Tnf/Tlr1/Cd86/Unc93b1/Tlr13/Cd40/Ptpn22/Scimp/Tlr9/Cd14/Reg3g/Bpifb1/Cd300ld3	22
BP	GO:0030098	lymphocyte differentiation	39/429	423/23355	1.29896040825164e-16	3.87359797215417e-15	2.68305625537577e-15	H2-DMa/B2m/Fcer1g/H2-Ab1/H2-Aa/Cd74/Card11/Il2rg/Slamf8/Fgl2/Rsad2/Ptprc/Irf1/Lgals9/H2-Oa/Slamf6/Cd3g/Ccr2/Gpr18/Ly9/Socs1/Ccr7/Lck/Ccl19/Dock2/Spi1/Bcl2a1d/H2-M3/Clec4e/Zc3h12a/Ptpn22/Sash3/Nckap1l/Tlr9/Il1b/Ifng/Cd3d/Vav1/Il6	39
BP	GO:0002366	leukocyte activation involved in immune response	33/429	298/23355	1.47273975346481e-16	4.3507760380395e-15	3.01357470458122e-15	Fcer1g/Cd74/Trex1/Fgl2/Ptprc/Myo1f/Irf1/Lgals9/Nmi/Slamf6/Ccr2/Cd180/Icam1/Ly9/Ccr7/Ccl19/Fgr/Dock2/Tyrobp/Cd40/H2-M3/Slc11a1/Clec4e/Zc3h12a/Lilrb4a/Itgb2/Coro1a/Rac2/Ifng/Dnase1l3/Cd177/Apbb1ip/Il6	33
BP	GO:0016032	viral process	34/429	322/23355	2.16396679581647e-16	6.33361022368135e-15	4.38698921569031e-15	Stat1/Trim30a/Ccl5/Oas3/Zbp1/Cd74/Ciita/Parp10/Oas1a/Trim21/Ifitm3/Trim30d/Rsad2/Isg15/Oasl2/Bst2/Ccr5/Tnf/Ccl4/Oas2/Icam1/Apobec3/Trim12c/Tnfrsf14/Trim12a/Oas1g/Zc3h12a/Ifitm1/Trim34a/Isg20/Vcam1/Ifng/Oasl1/Ifitm6	34
BP	GO:0002263	cell activation involved in immune response	33/429	302/23355	2.19356122120287e-16	6.36132754148832e-15	4.40618767754898e-15	Fcer1g/Cd74/Trex1/Fgl2/Ptprc/Myo1f/Irf1/Lgals9/Nmi/Slamf6/Ccr2/Cd180/Icam1/Ly9/Ccr7/Ccl19/Fgr/Dock2/Tyrobp/Cd40/H2-M3/Slc11a1/Clec4e/Zc3h12a/Lilrb4a/Itgb2/Coro1a/Rac2/Ifng/Dnase1l3/Cd177/Apbb1ip/Il6	33
BP	GO:0002483	antigen processing and presentation of endogenous peptide antigen	15/429	41/23355	2.94188262231579e-16	8.37773961183802e-15	5.80285998522222e-15	H2-Q6/B2m/H2-Q7/H2-Q4/H2-Q9/H2-T23/Tap1/H2-K1/Tap2/H2-T22/H2-D1/Tapbp/Gm8909/H2-M3/H2-T24	15
BP	GO:0019885	antigen processing and presentation of endogenous peptide antigen via MHC class I	15/429	41/23355	2.94188262231579e-16	8.37773961183802e-15	5.80285998522222e-15	H2-Q6/B2m/H2-Q7/H2-Q4/H2-Q9/H2-T23/Tap1/H2-K1/Tap2/H2-T22/H2-D1/Tapbp/Gm8909/H2-M3/H2-T24	15
BP	GO:0050830	defense response to Gram-positive bacterium	24/429	151/23355	6.23646573906375e-16	1.76013108939112e-14	1.2191587159072e-14	Gbp7/Gbp6/Gbp8/Gbp4/Gbp3/B2m/Gbp9/Gbp10/Gbp2/Klrk1/Mpeg1/Gbp2b/Hck/H2-T23/Myo1f/Tnf/Gsdmd/Fgr/Tnfrsf14/Rnase6/Lyz2/Lyz1/Reg3g/Ncf1	24
BP	GO:0050671	positive regulation of lymphocyte proliferation	23/429	138/23355	8.68422751874345e-16	2.4292781581193e-14	1.68264492212263e-14	Cd274/Ccl5/Aif1/Cd74/Card11/H2-T23/Ptprc/Ccr2/Cd86/Ccr7/Bst1/Ccl19/Cd40/Ptpn22/Sash3/Coro1a/Nckap1l/Vcam1/Tlr9/Il1b/Ifng/Xcl1/Il6	23
BP	GO:0019883	antigen processing and presentation of endogenous antigen	15/429	44/23355	1.01401510688845e-15	2.81166820427579e-14	1.94750823852999e-14	H2-Q6/B2m/H2-Q7/H2-Q4/H2-Q9/H2-T23/Tap1/H2-K1/Tap2/H2-T22/H2-D1/Tapbp/Gm8909/H2-M3/H2-T24	15
BP	GO:0032946	positive regulation of mononuclear cell proliferation	23/429	140/23355	1.20394870404115e-15	3.30928856823833e-14	2.29218609098911e-14	Cd274/Ccl5/Aif1/Cd74/Card11/H2-T23/Ptprc/Ccr2/Cd86/Ccr7/Bst1/Ccl19/Cd40/Ptpn22/Sash3/Coro1a/Nckap1l/Vcam1/Tlr9/Il1b/Ifng/Xcl1/Il6	23
BP	GO:0002700	regulation of production of molecular mediator of immune response	24/429	158/23355	1.80010352930203e-15	4.90528211734804e-14	3.39765457436318e-14	B2m/Fcer1g/Cd74/Trex1/H2-T23/Rsad2/Ptprc/Laptm5/Tnf/Ccr2/Fcgr2b/Tnfrsf14/Cd40/H2-M3/Ptpn22/Scimp/Ddx58/Sash3/Tlr9/Il1b/Ifng/Xcl1/Cd37/Il6	24
BP	GO:0045824	negative regulation of innate immune response	17/429	65/23355	1.87645012187081e-15	5.06962293609712e-14	3.51148560817929e-14	Nlrc5/Samhd1/Acod1/Parp14/Trex1/Slamf8/H2-T23/Tap1/Tap2/Trim21/Lgals9/Nmi/Dhx58/H2-M3/Klrd1/Serping1/Klrb1b	17
BP	GO:0002695	negative regulation of leukocyte activation	26/429	192/23355	2.06786760527597e-15	5.53943177989605e-14	3.83689974930777e-14	Cd274/H2-Ab1/H2-Aa/Slfn1/Cd74/Fgl2/Irf1/Lgals9/Laptm5/Cd300lf/Ccr2/Cd86/Fcgr2b/Socs1/Fgr/Tnfrsf14/Tyrobp/H2-M3/Zc3h12a/Ptpn22/Lilrb4a/Tnfaip8l2/Ido1/Cst7/Xcl1/Cd37	26
BP	GO:0032609	interferon-gamma production	22/429	129/23355	2.24531735834554e-15	5.96424215943718e-14	4.13114560403248e-14	Cd274/Klrk1/H2-Q9/Irf8/Isg15/Lgals9/Laptm5/Slamf6/Tnf/Ccr2/Ccr7/Cd2/H2-M3/Slc11a1/Zc3h12a/Ptpn22/Il18rap/Sash3/Tlr9/Il1b/Xcl1/Cd14	22
BP	GO:0032649	regulation of interferon-gamma production	21/429	115/23355	2.33153806878025e-15	6.14165986284532e-14	4.25403437110783e-14	Cd274/Klrk1/H2-Q9/Irf8/Isg15/Lgals9/Laptm5/Slamf6/Tnf/Ccr2/Ccr7/Cd2/H2-M3/Slc11a1/Zc3h12a/Ptpn22/Sash3/Tlr9/Il1b/Xcl1/Cd14	21
BP	GO:0001914	regulation of T cell mediated cytotoxicity	16/429	58/23355	5.02518113790761e-15	1.30798596984192e-13	9.05979392687588e-14	H2-Q6/B2m/H2-Q7/H2-Q4/H2-Q9/H2-T23/H2-K1/Tap2/Ptprc/H2-T22/H2-D1/Gm8909/H2-M3/H2-T24/Klrd1/Xcl1	16
BP	GO:0002685	regulation of leukocyte migration	27/429	217/23355	5.04822171213901e-15	1.30798596984192e-13	9.05979392687588e-14	Cxcl10/Ccl5/Aif1/Cd74/Slamf8/Lgals9/Ccl2/Ccl4/Ccr2/Icam1/Gpr18/Ccr7/Bst1/Ccl19/Tnfrsf14/Cxcr3/Ptpn22/Nckap1l/Ccl12/Ccl20/Rac2/Il1b/Xcl1/Selp/Cxcr2/Sell/Fpr2	27
BP	GO:0070665	positive regulation of leukocyte proliferation	23/429	152/23355	7.64731163097814e-15	1.96529691589609e-13	1.3612672821938e-13	Cd274/Ccl5/Aif1/Cd74/Card11/H2-T23/Ptprc/Ccr2/Cd86/Ccr7/Bst1/Ccl19/Cd40/Ptpn22/Sash3/Coro1a/Nckap1l/Vcam1/Tlr9/Il1b/Ifng/Xcl1/Il6	23
BP	GO:0002702	positive regulation of production of molecular mediator of immune response	20/429	108/23355	8.20479374396527e-15	2.09156072779631e-13	1.44872419248283e-13	B2m/Fcer1g/Cd74/H2-T23/Rsad2/Ptprc/Laptm5/Tnfrsf14/Cd40/H2-M3/Ptpn22/Scimp/Ddx58/Sash3/Tlr9/Il1b/Ifng/Xcl1/Cd37/Il6	20
BP	GO:0032635	interleukin-6 production	24/429	169/23355	8.53284200091453e-15	2.15778508519127e-13	1.49459464100229e-13	Fcer1g/Trim30a/Aif1/Cd74/Lgals9/Laptm5/Ifih1/Cyba/Ccr5/Tnf/Tlr1/Unc93b1/Tyrobp/Nos2/Zc3h12a/Ptpn22/Scimp/Ddx58/Il18rap/Nckap1l/Tlr9/Il1b/Ifng/Il6	24
BP	GO:0001913	T cell mediated cytotoxicity	17/429	71/23355	9.40764780515768e-15	2.36012497715107e-13	1.63474581743759e-13	H2-Q6/B2m/H2-Q7/H2-Q4/H2-Q9/H2-T23/H2-K1/Tap2/Ptprc/H2-T22/H2-D1/Gm8909/H2-M3/H2-T24/Klrd1/Gzmb/Xcl1	17
BP	GO:0001916	positive regulation of T cell mediated cytotoxicity	15/429	51/23355	1.2507232412804e-14	3.11302060290341e-13	2.15624064804246e-13	H2-Q6/B2m/H2-Q7/H2-Q4/H2-Q9/H2-T23/H2-K1/Tap2/Ptprc/H2-T22/H2-D1/Gm8909/H2-M3/H2-T24/Xcl1	15
BP	GO:0002428	antigen processing and presentation of peptide antigen via MHC class Ib	13/429	35/23355	2.31495609751349e-14	5.71685642518762e-13	3.95979332469414e-13	H2-Q6/B2m/H2-Q7/H2-Q4/H2-Q9/H2-T23/H2-K1/Tap2/H2-T22/H2-D1/Gm8909/H2-M3/H2-T24	13
BP	GO:0042102	positive regulation of T cell proliferation	19/429	100/23355	2.36959691437155e-14	5.80643088862671e-13	4.02183727612633e-13	Cd274/Ccl5/Aif1/Card11/H2-T23/Ptprc/Ccr2/Cd86/Ccr7/Ccl19/Ptpn22/Sash3/Coro1a/Nckap1l/Vcam1/Il1b/Ifng/Xcl1/Il6	19
BP	GO:0019058	viral life cycle	27/429	231/23355	2.40042841872134e-14	5.83673402429089e-13	4.04282681047805e-13	Trim30a/Ccl5/Oas3/Cd74/Ciita/Parp10/Oas1a/Trim21/Ifitm3/Trim30d/Rsad2/Isg15/Oasl2/Bst2/Tnf/Oas2/Icam1/Apobec3/Trim12c/Trim12a/Oas1g/Zc3h12a/Ifitm1/Trim34a/Isg20/Oasl1/Ifitm6	27
BP	GO:0050866	negative regulation of cell activation	26/429	213/23355	2.59047086437869e-14	6.25074687198552e-13	4.3295937307414e-13	Cd274/H2-Ab1/H2-Aa/Slfn1/Cd74/Fgl2/Irf1/Lgals9/Laptm5/Cd300lf/Ccr2/Cd86/Fcgr2b/Socs1/Fgr/Tnfrsf14/Tyrobp/H2-M3/Zc3h12a/Ptpn22/Lilrb4a/Tnfaip8l2/Ido1/Cst7/Xcl1/Cd37	26
BP	GO:0002675	positive regulation of acute inflammatory response	13/429	36/23355	3.56350964924833e-14	8.53352575854089e-13	5.91076560640871e-13	Fcer1g/Ccl5/Fcgr1/H2-T23/Ccr5/Tnf/C3/Ccr7/Alox5ap/Fcgr3/Il1b/Il6/C2cd4b	13
BP	GO:0006959	humoral immune response	35/429	407/23355	4.10309129251908e-14	9.75178313958858e-13	6.7545942923939e-13	Cxcl9/H2-DMa/Cxcl10/B2m/H2-Ab1/Acod1/H2-T23/Ptprc/Ccl2/Tnf/Ccr2/C3/Cxcl5/Fcgr2b/C1qb/Wfdc17/Ccr7/C1qa/Ccl19/C1qc/Rnase6/Cfb/C1ra/Ccl20/Il1b/C1s1/Ifng/Xcl1/C2/Cxcl2/Serping1/Reg3g/Cxcl1/Cd37/C4b	35
BP	GO:0002367	cytokine production involved in immune response	19/429	104/23355	5.03092821797669e-14	1.1779825257055e-12	8.15932217808305e-13	B2m/Fcer1g/Cd74/H2-T23/Rsad2/Laptm5/Tnf/Ccr2/Tnfrsf14/H2-M3/Slc11a1/Scimp/Ddx58/Il18rap/Sash3/Tlr9/Il1b/Xcl1/Il6	19
BP	GO:0072676	lymphocyte migration	19/429	104/23355	5.03092821797669e-14	1.1779825257055e-12	8.15932217808305e-13	Cxcl10/Ccl5/Aif1/Ccl7/Myo1g/Lgals9/Ccl2/Ccl4/Ccr2/Ccl8/Icam1/Ccr7/Ccl19/Tnfrsf14/Cxcr3/Cxcl16/Ccl12/Ccl20/Xcl1	19
BP	GO:0002673	regulation of acute inflammatory response	15/429	56/23355	5.86296725720203e-14	1.36270878676585e-12	9.4388327360528e-13	Fcer1g/Ccl5/Fcgr1/H2-T23/Ccr5/Tnf/C3/Fcgr2b/Ccr7/Alox5ap/Fcgr3/Il1b/Dnase1l3/Il6/C2cd4b	15
BP	GO:0046634	regulation of alpha-beta T cell activation	19/429	105/23355	6.03993186831871e-14	1.39359303910624e-12	9.65275319715937e-13	Cd274/H2-Ab1/Il2rg/H2-T23/Ptprc/Irf1/Lgals9/Ccr2/Socs1/Ccr7/Ccl19/Tnfrsf14/Zc3h12a/Ptpn22/Sash3/Nckap1l/Ifng/Xcl1/Il6	19
BP	GO:0002687	positive regulation of leukocyte migration	22/429	151/23355	6.62903648114117e-14	1.51843364615125e-12	1.05174644399494e-12	Cxcl10/Ccl5/Aif1/Cd74/Lgals9/Ccl2/Ccl4/Ccr2/Icam1/Ccr7/Ccl19/Tnfrsf14/Nckap1l/Ccl12/Ccl20/Rac2/Il1b/Xcl1/Selp/Cxcr2/Sell/Fpr2	22
BP	GO:0071347	cellular response to interleukin-1	17/429	80/23355	7.92437944605493e-14	1.78973971456929e-12	1.23966719602528e-12	Ccl5/Saa3/Zbp1/Acod1/Ccl7/Irf1/Ccl2/Ccl4/Ccl8/Ccl19/Cd40/Zc3h12a/Ccl12/Ccl20/Il1b/Xcl1/Il6	17
BP	GO:0002688	regulation of leukocyte chemotaxis	20/429	121/23355	7.9267181284309e-14	1.78973971456929e-12	1.23966719602528e-12	Cxcl10/Ccl5/Aif1/Cd74/Slamf8/Ccl2/Ccl4/Ccr2/Gpr18/Ccr7/Bst1/Ccl19/Nckap1l/Ccl12/Rac2/Il1b/Xcl1/Cxcr2/Sell/Fpr2	20
BP	GO:0002218	activation of innate immune response	13/429	39/23355	1.19148076281701e-13	2.65230330370744e-12	1.83712378551474e-12	Ifi211/Zbp1/Ifi204/Klrk1/Ifi203/Mndal/Ifi205/Ifi209/Tyrobp/Sting1/Ifi208/Tlr9/Klrd1	13
BP	GO:0002475	antigen processing and presentation via MHC class Ib	13/429	39/23355	1.19148076281701e-13	2.65230330370744e-12	1.83712378551474e-12	H2-Q6/B2m/H2-Q7/H2-Q4/H2-Q9/H2-T23/H2-K1/Tap2/H2-T22/H2-D1/Gm8909/H2-M3/H2-T24	13
BP	GO:0002832	negative regulation of response to biotic stimulus	18/429	96/23355	1.46369749682045e-13	3.23548796325137e-12	2.24106793771553e-12	Nlrc5/Samhd1/Acod1/Parp14/Trex1/Slamf8/H2-T23/Tap1/Fgl2/Tap2/Trim21/Lgals9/Nmi/Dhx58/H2-M3/Klrd1/Serping1/Klrb1b	18
BP	GO:0032675	regulation of interleukin-6 production	22/429	157/23355	1.50628575562299e-13	3.27560781633164e-12	2.26885704323076e-12	Fcer1g/Trim30a/Aif1/Cd74/Lgals9/Laptm5/Ifih1/Cyba/Ccr5/Tnf/Tlr1/Unc93b1/Tyrobp/Zc3h12a/Ptpn22/Scimp/Ddx58/Nckap1l/Tlr9/Il1b/Ifng/Il6	22
BP	GO:0002718	regulation of cytokine production involved in immune response	17/429	83/23355	1.51293496103897e-13	3.27560781633164e-12	2.26885704323076e-12	B2m/Fcer1g/Cd74/H2-T23/Rsad2/Laptm5/Tnf/Ccr2/Tnfrsf14/H2-M3/Scimp/Ddx58/Sash3/Tlr9/Il1b/Xcl1/Il6	17
BP	GO:0045069	regulation of viral genome replication	17/429	83/23355	1.51293496103897e-13	3.27560781633164e-12	2.26885704323076e-12	Ccl5/Oas3/Parp10/Oas1a/Ifitm3/Rsad2/Isg15/Oasl2/Bst2/Tnf/Oas2/Apobec3/Oas1g/Ifitm1/Isg20/Oasl1/Ifitm6	17
BP	GO:1990868	response to chemokine	16/429	71/23355	1.61776631232983e-13	3.45524277923959e-12	2.39328160003275e-12	Cxcl9/Cxcl10/Ccl5/Ccl7/Ccl2/Ccl4/Ccl8/Ackr1/Cxcl5/Ccl19/Zc3h12a/Ccl12/Ccl20/Xcl1/Cxcl2/Cxcl1	16
BP	GO:1990869	cellular response to chemokine	16/429	71/23355	1.61776631232983e-13	3.45524277923959e-12	2.39328160003275e-12	Cxcl9/Cxcl10/Ccl5/Ccl7/Ccl2/Ccl4/Ccl8/Ackr1/Cxcl5/Ccl19/Zc3h12a/Ccl12/Ccl20/Xcl1/Cxcl2/Cxcl1	16
BP	GO:0032735	positive regulation of interleukin-12 production	13/429	40/23355	1.73598217838612e-13	3.68284541334129e-12	2.55093107103011e-12	Irf8/Irf1/Laptm5/Ccr7/Unc93b1/Ccl19/Cd40/H2-M3/Scimp/Ido1/Ltb/Tlr9/Ifng	13
BP	GO:0032732	positive regulation of interleukin-1 production	15/429	61/23355	2.34015568485542e-13	4.89882921842914e-12	3.39318495956729e-12	Ifi211/Ifi204/Mndal/Casp4/Lgals9/Ccr5/Tnf/Gsdmd/Ifi205/Ccr7/Ccl19/Tyrobp/Ccl20/Ifng/Il6	15
BP	GO:0070098	chemokine-mediated signaling pathway	15/429	61/23355	2.34015568485542e-13	4.89882921842914e-12	3.39318495956729e-12	Cxcl9/Cxcl10/Ccl5/Ccl7/Ccl2/Ccl4/Ccl8/Ackr1/Cxcl5/Ccl19/Ccl12/Ccl20/Xcl1/Cxcl2/Cxcl1	15
BP	GO:0036230	granulocyte activation	13/429	41/23355	2.49996232085215e-13	5.19893480014056e-12	3.6010537585682e-12	Fcer1g/Ccl5/Fcgr4/Myo1f/Tnf/Ccr2/Cxcl5/Tyrobp/Il18rap/Itgb2/Dnase1l3/Cd177/Cxcr2	13
BP	GO:0048247	lymphocyte chemotaxis	14/429	52/23355	3.77938747477794e-13	7.80826392664907e-12	5.40841138461515e-12	Cxcl10/Ccl5/Ccl7/Ccl2/Ccl4/Ccr2/Ccl8/Ccr7/Ccl19/Cxcr3/Cxcl16/Ccl12/Ccl20/Xcl1	14
BP	GO:0032755	positive regulation of interleukin-6 production	18/429	102/23355	4.38353602292142e-13	8.99763465484066e-12	6.23223166621774e-12	Fcer1g/Aif1/Cd74/Lgals9/Laptm5/Ifih1/Cyba/Ccr5/Tnf/Tlr1/Unc93b1/Tyrobp/Scimp/Ddx58/Tlr9/Il1b/Ifng/Il6	18
BP	GO:0002476	antigen processing and presentation of endogenous peptide antigen via MHC class Ib	12/429	34/23355	4.8198764457123e-13	9.76642913134397e-12	6.76473887117517e-12	H2-Q6/H2-Q7/H2-Q4/H2-Q9/H2-T23/H2-K1/Tap2/H2-T22/H2-D1/Gm8909/H2-M3/H2-T24	12
BP	GO:0002484	antigen processing and presentation of endogenous peptide antigen via MHC class I via ER pathway	12/429	34/23355	4.8198764457123e-13	9.76642913134397e-12	6.76473887117517e-12	H2-Q6/H2-Q7/H2-Q4/H2-Q9/H2-T23/H2-K1/Tap2/H2-T22/H2-D1/Gm8909/H2-M3/H2-T24	12
BP	GO:0002720	positive regulation of cytokine production involved in immune response	14/429	53/23355	5.0509830615372e-13	1.01695270430058e-11	7.04394553670625e-12	B2m/Fcer1g/Cd74/H2-T23/Rsad2/Laptm5/Tnfrsf14/H2-M3/Scimp/Ddx58/Sash3/Il1b/Xcl1/Il6	14
BP	GO:1903706	regulation of hemopoiesis	33/429	396/23355	5.41604469556782e-13	1.08355172675252e-11	7.50524514775554e-12	Stat1/H2-DMa/B2m/Ccl5/H2-Aa/Cd74/Card11/Il2rg/Slamf8/Fgl2/Ptprc/Isg15/Irf1/Lgals9/H2-Oa/Tnf/Ccr2/Hcls1/Socs1/Ccr7/Lck/Ccl19/C1qc/Spi1/Tyrobp/H2-M3/Zc3h12a/Sash3/Nckap1l/Csf3r/Tlr9/Ifng/Il6	33
BP	GO:0050729	positive regulation of inflammatory response	20/429	135/23355	6.70796336073868e-13	1.3335768668739e-11	9.23704984464512e-12	Fcer1g/Ccl5/Zbp1/Ctss/Fcgr1/H2-T23/Nmi/Ccr5/Tnf/Ccr2/C3/Ccr7/Alox5ap/Ido1/Fcgr3/Tlr9/Il1b/Ifng/Il6/C2cd4b	20
BP	GO:0042119	neutrophil activation	12/429	35/23355	7.21381427317024e-13	1.4251791823432e-11	9.87153532118033e-12	Fcer1g/Ccl5/Fcgr4/Myo1f/Tnf/Cxcl5/Tyrobp/Il18rap/Itgb2/Dnase1l3/Cd177/Cxcr2	12
BP	GO:0071674	mononuclear cell migration	22/429	171/23355	8.89305461065742e-13	1.74602146734709e-11	1.20938565480009e-11	Cxcl10/Ccl5/Aif1/Ccl7/Myo1g/Slamf8/Lgals9/Ccl2/Ccl4/Ccr2/Ccl8/Jaml/Icam1/Ccr7/Ccl19/Tnfrsf14/Cxcr3/Cxcl16/Ccl12/Ccl20/Xcl1/Fpr2	22
BP	GO:0032606	type I interferon production	17/429	92/23355	8.99697183756012e-13	1.75552024558812e-11	1.21596500468649e-11	Stat1/Gbp4/Acod1/Trex1/Irf8/Irf7/Irf1/Ifih1/Nmi/Irf5/Irf9/Dhx58/Sting1/Ptpn22/Ddx58/Tlr9/Cd14	17
BP	GO:0045619	regulation of lymphocyte differentiation	23/429	191/23355	1.10112838545719e-12	2.13537842112281e-11	1.47907461527347e-11	H2-DMa/H2-Aa/Cd74/Card11/Il2rg/Slamf8/Fgl2/Ptprc/Irf1/Lgals9/H2-Oa/Ccr2/Socs1/Ccr7/Lck/Ccl19/H2-M3/Zc3h12a/Sash3/Nckap1l/Tlr9/Ifng/Il6	23
BP	GO:0002548	monocyte chemotaxis	14/429	56/23355	1.16000206220495e-12	2.21502689112708e-11	1.5342433052646e-11	Cxcl10/Ccl5/Aif1/Ccl7/Slamf8/Ccl2/Ccl4/Ccr2/Ccl8/Ccl19/Ccl12/Ccl20/Xcl1/Fpr2	14
BP	GO:0060333	interferon-gamma-mediated signaling pathway	10/429	21/23355	1.1603518295235e-12	2.21502689112708e-11	1.5342433052646e-11	Irgm1/Stat1/Irgm2/Nlrc5/Parp14/Parp9/Irf1/Nmi/Socs1/Ifng	10
BP	GO:0019724	B cell mediated immunity	27/429	271/23355	1.16322196750109e-12	2.21502689112708e-11	1.5342433052646e-11	H2-DMa/Fcer1g/H2-Ab1/Cd74/Fcgr1/Trex1/H2-T23/Fgl2/Ptprc/Irf7/Pirb/Tnf/C3/Fcgr2b/C1qb/C1qa/C1qc/Cd40/H2-M3/C1ra/Fcgr3/C1s1/Ifng/Xcl1/C2/Serping1/C4b	27
BP	GO:0002440	production of molecular mediator of immune response	31/429	361/23355	1.2779335460599e-12	2.41889098149423e-11	1.67545022111856e-11	B2m/Fcer1g/H2-Ab1/Samhd1/Cd74/Card11/Trex1/H2-T23/Fgl2/Rsad2/Ptprc/Laptm5/Tnf/Ccr2/Cd86/Fcgr2b/Tnfrsf14/Cd40/H2-M3/Slc11a1/Ptpn22/Scimp/Ddx58/Il18rap/Sash3/Tlr9/Il1b/Ifng/Xcl1/Cd37/Il6	31
BP	GO:0046635	positive regulation of alpha-beta T cell activation	15/429	68/23355	1.30899590708989e-12	2.46293813232807e-11	1.70595957816227e-11	H2-Ab1/Il2rg/H2-T23/Ptprc/Irf1/Ccr2/Socs1/Ccr7/Ccl19/Ptpn22/Sash3/Nckap1l/Ifng/Xcl1/Il6	15
BP	GO:0045580	regulation of T cell differentiation	21/429	157/23355	1.36991479236976e-12	2.56230808205966e-11	1.77478839497297e-11	H2-DMa/H2-Aa/Cd74/Card11/Il2rg/Fgl2/Ptprc/Irf1/Lgals9/H2-Oa/Ccr2/Socs1/Ccr7/Lck/Ccl19/H2-M3/Zc3h12a/Sash3/Nckap1l/Ifng/Il6	21
BP	GO:0035710	CD4-positive, alpha-beta T cell activation	18/429	110/23355	1.68667361016814e-12	3.13622075396559e-11	2.17231028430324e-11	Cd274/Il2rg/Rsad2/Irf1/Lgals9/Slamf6/Ccr2/Ly9/Socs1/Ccr7/Ccl19/Zc3h12a/Lilrb4a/Sash3/Nckap1l/Ifng/Xcl1/Il6	18
BP	GO:0070555	response to interleukin-1	17/429	96/23355	1.85995898742259e-12	3.43820488844608e-11	2.38148026706001e-11	Ccl5/Saa3/Zbp1/Acod1/Ccl7/Irf1/Ccl2/Ccl4/Ccl8/Ccl19/Cd40/Zc3h12a/Ccl12/Ccl20/Il1b/Xcl1/Il6	17
BP	GO:0032612	interleukin-1 production	18/429	111/23355	1.9795703330231e-12	3.6380359434221e-11	2.51989369197555e-11	Gbp5/Ifi211/Ifi204/Mndal/Casp4/Lgals9/Ccr5/Tnf/Gsdmd/Ifi205/Ccr7/Ccl19/Tyrobp/Zc3h12a/Ccl20/Il1b/Ifng/Il6	18
BP	GO:0051250	negative regulation of lymphocyte activation	21/429	160/23355	1.99213306097524e-12	3.63996104378192e-11	2.52122711702372e-11	Cd274/H2-Ab1/H2-Aa/Slfn1/Cd74/Fgl2/Irf1/Lgals9/Laptm5/Cd86/Fcgr2b/Socs1/Fgr/Tnfrsf14/Tyrobp/H2-M3/Zc3h12a/Ptpn22/Tnfaip8l2/Ido1/Xcl1	21
BP	GO:0031348	negative regulation of defense response	24/429	220/23355	3.06443486720704e-12	5.56705667542613e-11	3.85603419467069e-11	Nlrc5/Samhd1/Acod1/Parp14/Trex1/Slamf8/H2-T23/Tap1/Fgl2/Tap2/Trim21/Lgals9/Nmi/Fcgr2b/Dhx58/Aoah/H2-M3/Tnfaip8l2/Cst7/Klrd1/Serping1/Socs3/Klrb1b/Fpr2	24
BP	GO:0045582	positive regulation of T cell differentiation	17/429	99/23355	3.13234493479271e-12	5.65790990793129e-11	3.91896388834216e-11	H2-DMa/H2-Aa/Cd74/Il2rg/Ptprc/Irf1/Lgals9/Ccr2/Socs1/Ccr7/Lck/Ccl19/H2-M3/Sash3/Nckap1l/Ifng/Il6	17
BP	GO:0072678	T cell migration	14/429	60/23355	3.24229882449937e-12	5.82324237741052e-11	4.03348179124324e-11	Cxcl10/Ccl5/Aif1/Myo1g/Lgals9/Ccl2/Ccr2/Icam1/Ccr7/Tnfrsf14/Cxcr3/Cxcl16/Ccl20/Xcl1	14
BP	GO:0032479	regulation of type I interferon production	16/429	86/23355	3.79812517280654e-12	6.76711021328286e-11	4.68725394816043e-11	Stat1/Gbp4/Acod1/Trex1/Irf8/Irf7/Irf1/Ifih1/Nmi/Irf5/Dhx58/Sting1/Ptpn22/Ddx58/Tlr9/Cd14	16
BP	GO:1902105	regulation of leukocyte differentiation	28/429	307/23355	3.81064732035543e-12	6.76711021328286e-11	4.68725394816043e-11	H2-DMa/Ccl5/H2-Aa/Cd74/Card11/Il2rg/Slamf8/Fgl2/Ptprc/Irf1/Lgals9/H2-Oa/Tnf/Ccr2/Hcls1/Socs1/Ccr7/Lck/Ccl19/C1qc/Tyrobp/H2-M3/Zc3h12a/Sash3/Nckap1l/Tlr9/Ifng/Il6	28
BP	GO:0002886	regulation of myeloid leukocyte mediated immunity	15/429	73/23355	3.94637439428531e-12	6.9689885253273e-11	4.82708541024019e-11	Fcer1g/Fcgr1/H2-T23/Ccr2/C3/Cxcl5/Fgr/Tyrobp/Ddx58/Itgb2/Fcgr3/Rac2/Dnase1l3/Cd177/Cxcl1	15
BP	GO:0019079	viral genome replication	18/429	116/23355	4.29841648028867e-12	7.54849694121804e-11	5.22848320409382e-11	Ccl5/Oas3/Parp10/Oas1a/Ifitm3/Rsad2/Isg15/Oasl2/Bst2/Tnf/Oas2/Apobec3/Oas1g/Zc3h12a/Ifitm1/Isg20/Oasl1/Ifitm6	18
BP	GO:0050688	regulation of defense response to virus	15/429	74/23355	4.8675232186598e-12	8.50068557689703e-11	5.88801878151345e-11	Stat1/Gbp4/Ccl5/Dtx3l/Parp9/Fgl2/Dhx58/Apobec3/Sting1/Zc3h12a/Ptpn22/Ddx58/Il1b/Ifng/Cd37	15
BP	GO:0002698	negative regulation of immune effector process	19/429	136/23355	7.40372830228348e-12	1.2858892946988e-10	8.90674081477712e-11	Slamf8/H2-T23/Tap1/Fgl2/Tap2/Ptprc/Irf1/Lgals9/Tnf/Ccr2/Fcgr2b/Dhx58/H2-M3/Zc3h12a/Lilrb4a/Klrd1/Xcl1/Serping1/Klrb1b	19
BP	GO:0032731	positive regulation of interleukin-1 beta production	13/429	52/23355	7.50101373744172e-12	1.29566690841821e-10	8.97446567378705e-11	Ifi211/Ifi204/Mndal/Casp4/Ccr5/Tnf/Gsdmd/Ifi205/Ccr7/Ccl19/Tyrobp/Ifng/Il6	13
BP	GO:0034612	response to tumor necrosis factor	22/429	190/23355	7.59580311104003e-12	1.3049094366303e-10	9.03848425112314e-11	Stat1/Ccl5/Ubd/Acod1/Ccl7/Casp4/Irf1/Laptm5/Ccl2/Tnf/Ccl4/Ccl8/Ccl19/Cd40/Zc3h12a/Cxcl16/Ccl12/Ccl20/Birc3/Xcl1/Cd14/Il6	22
BP	GO:0032611	interleukin-1 beta production	16/429	91/23355	9.41083084429382e-12	1.60798034047636e-10	1.11377116108854e-10	Gbp5/Ifi211/Ifi204/Mndal/Casp4/Ccr5/Tnf/Gsdmd/Ifi205/Ccr7/Ccl19/Tyrobp/Zc3h12a/Il1b/Ifng/Il6	16
BP	GO:0002486	antigen processing and presentation of endogenous peptide antigen via MHC class I via ER pathway, TAP-independent	11/429	33/23355	9.51708160534627e-12	1.61739220185481e-10	1.12029030781665e-10	H2-Q6/H2-Q7/H2-Q4/H2-Q9/H2-T23/H2-K1/H2-T22/H2-D1/Gm8909/H2-M3/H2-T24	11
BP	GO:0060759	regulation of response to cytokine stimulus	18/429	122/23355	1.03520709314392e-11	1.74988749808981e-10	1.21206346959716e-10	Irgm1/Irgm2/Nlrc5/Samhd1/Zbp1/Cd74/Parp14/Parp9/Trex1/Casp4/Ptprc/Irf7/Laptm5/Ifih1/Cd300lf/Socs1/Ddx58/Il6	18
BP	GO:2000514	regulation of CD4-positive, alpha-beta T cell activation	14/429	65/23355	1.048732334196e-11	1.76332069595402e-10	1.22136800399087e-10	Cd274/Il2rg/Irf1/Lgals9/Ccr2/Socs1/Ccr7/Ccl19/Zc3h12a/Sash3/Nckap1l/Ifng/Xcl1/Il6	14
BP	GO:0060760	positive regulation of response to cytokine stimulus	13/429	54/23355	1.26613528076155e-11	2.11759450925251e-10	1.46675654914175e-10	Irgm1/Irgm2/Nlrc5/Zbp1/Cd74/Parp14/Parp9/Casp4/Irf7/Laptm5/Ifih1/Cd300lf/Ddx58	13
BP	GO:0031640	killing of cells of other organism	14/429	66/23355	1.30903877908878e-11	2.17782714773664e-10	1.50847682022419e-10	Cxcl10/Ccl2/Ccr5/Cxcl5/Ccl19/Nos2/Ccl20/Clec7a/Ifng/Xcl1/Cxcl2/Reg3g/Cxcl1/Ncf1	14
BP	GO:0050868	negative regulation of T cell activation	18/429	124/23355	1.37170707934327e-11	2.25881578963218e-10	1.56457378325811e-10	Cd274/H2-Ab1/H2-Aa/Slfn1/Cd74/Fgl2/Irf1/Lgals9/Laptm5/Cd86/Socs1/Tnfrsf14/H2-M3/Zc3h12a/Ptpn22/Tnfaip8l2/Ido1/Xcl1	18
BP	GO:0072593	reactive oxygen species metabolic process	27/429	301/23355	1.37201085608788e-11	2.25881578963218e-10	1.56457378325811e-10	Trim30a/Aif1/Klrk1/Acod1/Cyba/Tnf/Icam1/Tyrobp/Cybb/Noxo1/Nos2/H2-M3/Zc3h12a/Itgb2/Birc3/Il1b/Ifng/Vav1/Hp/Xdh/Cd177/Ncf4/Cxcl1/Ncf1/Fpr2/Il6/Pdk4	27
BP	GO:0002444	myeloid leukocyte mediated immunity	17/429	109/23355	1.56579830103664e-11	2.56450177698281e-10	1.77630786264315e-10	Fcer1g/Fcgr1/H2-T23/Myo1f/Ccr2/C3/Cxcl5/Fgr/Tyrobp/Ddx58/Itgb2/Fcgr3/Rac2/Dnase1l3/Cd177/Cxcl1/Ncf1	17
BP	GO:1902107	positive regulation of leukocyte differentiation	21/429	178/23355	1.59515262673379e-11	2.58578330928488e-10	1.79104856335022e-10	H2-DMa/Ccl5/H2-Aa/Cd74/Il2rg/Ptprc/Irf1/Lgals9/Tnf/Ccr2/Hcls1/Socs1/Ccr7/Lck/Ccl19/Tyrobp/H2-M3/Sash3/Nckap1l/Ifng/Il6	21
BP	GO:1903708	positive regulation of hemopoiesis	21/429	178/23355	1.59515262673379e-11	2.58578330928488e-10	1.79104856335022e-10	H2-DMa/Ccl5/H2-Aa/Cd74/Il2rg/Ptprc/Irf1/Lgals9/Tnf/Ccr2/Hcls1/Socs1/Ccr7/Lck/Ccl19/Tyrobp/H2-M3/Sash3/Nckap1l/Ifng/Il6	21
BP	GO:0002690	positive regulation of leukocyte chemotaxis	16/429	95/23355	1.86465899990547e-11	3.00723831566387e-10	2.08297031138742e-10	Cxcl10/Ccl5/Aif1/Cd74/Ccl2/Ccl4/Ccr2/Ccr7/Ccl19/Nckap1l/Rac2/Il1b/Xcl1/Cxcr2/Sell/Fpr2	16
BP	GO:2000379	positive regulation of reactive oxygen species metabolic process	17/429	111/23355	2.11475084371627e-11	3.39326264821683e-10	2.35035092435472e-10	Aif1/Klrk1/Acod1/Cyba/Tnf/Icam1/Tyrobp/H2-M3/Zc3h12a/Itgb2/Il1b/Ifng/Xdh/Cd177/Cxcl1/Fpr2/Il6	17
BP	GO:0032102	negative regulation of response to external stimulus	30/429	380/23355	2.46566276890636e-11	3.93634344066313e-10	2.72651704376674e-10	Nlrc5/Aif1/Samhd1/Acod1/Parp14/Trex1/Slamf8/H2-T23/Tap1/Fgl2/Tap2/Trim21/Lgals9/Nmi/Tnf/Gpr18/Fcgr2b/Dhx58/Aoah/H2-M3/Tnfaip8l2/Ccl12/Cst7/Klrd1/Kng2/Serping1/Socs3/Klrb1b/Fpr2/Kng1	30
BP	GO:0034340	response to type I interferon	12/429	46/23355	2.80246877430508e-11	4.44371239787941e-10	3.0779472810367e-10	Stat1/Nlrc5/Samhd1/Stat2/Zbp1/Trex1/Ifitm3/Irf7/Isg15/Oas2/Ifitm1/Ifitm6	12
BP	GO:2000516	positive regulation of CD4-positive, alpha-beta T cell activation	11/429	36/23355	2.8115864586393e-11	4.44371239787941e-10	3.0779472810367e-10	Il2rg/Irf1/Ccr2/Socs1/Ccr7/Ccl19/Sash3/Nckap1l/Ifng/Xcl1/Il6	11
BP	GO:0016064	immunoglobulin mediated immune response	25/429	267/23355	3.15363621346201e-11	4.95952441331015e-10	3.43522562136736e-10	H2-DMa/Fcer1g/H2-Ab1/Cd74/Fcgr1/Trex1/H2-T23/Fgl2/Ptprc/Irf7/Tnf/C3/Fcgr2b/C1qb/C1qa/C1qc/Cd40/C1ra/Fcgr3/C1s1/Ifng/Xcl1/C2/Serping1/C4b	25
BP	GO:0032652	regulation of interleukin-1 production	16/429	99/23355	3.57203083314208e-11	5.58969775423866e-10	3.87171658829365e-10	Ifi211/Ifi204/Mndal/Casp4/Lgals9/Ccr5/Tnf/Gsdmd/Ifi205/Ccr7/Ccl19/Tyrobp/Zc3h12a/Ccl20/Ifng/Il6	16
BP	GO:0045621	positive regulation of lymphocyte differentiation	17/429	115/23355	3.78446666143378e-11	5.89295522994688e-10	4.08176855368538e-10	H2-DMa/H2-Aa/Cd74/Il2rg/Ptprc/Irf1/Lgals9/Ccr2/Socs1/Ccr7/Lck/Ccl19/H2-M3/Sash3/Nckap1l/Ifng/Il6	17
BP	GO:0032655	regulation of interleukin-12 production	13/429	59/23355	4.25488460313816e-11	6.59298540711751e-10	4.56664601368801e-10	Irf8/Irf1/Laptm5/Ccr7/Unc93b1/Ccl19/Cd40/H2-M3/Scimp/Ido1/Ltb/Tlr9/Ifng	13
BP	GO:0002285	lymphocyte activation involved in immune response	22/429	209/23355	5.05862962122942e-11	7.80016011351522e-10	5.40279826041448e-10	Fcer1g/Cd74/Fgl2/Ptprc/Irf1/Lgals9/Slamf6/Ccr2/Cd180/Icam1/Ly9/Ccr7/Ccl19/Cd40/H2-M3/Slc11a1/Clec4e/Zc3h12a/Coro1a/Ifng/Apbb1ip/Il6	22
BP	GO:0002577	regulation of antigen processing and presentation	9/429	21/23355	5.2955610085474e-11	8.12585842136813e-10	5.62839391812907e-10	H2-Ab1/Cd74/Fgl2/Tap2/H2-Oa/Ccr7/Ccl19/Tapbpl/Slc11a1	9
BP	GO:0002888	positive regulation of myeloid leukocyte mediated immunity	10/429	29/23355	5.77794622396192e-11	8.82323092461044e-10	6.11143053437111e-10	Fcer1g/Fcgr1/H2-T23/C3/Tyrobp/Ddx58/Itgb2/Fcgr3/Cd177/Cxcl1	10
BP	GO:1903038	negative regulation of leukocyte cell-cell adhesion	18/429	136/23355	6.66520373487393e-11	1.01291870220849e-09	7.01600393144624e-10	Cd274/H2-Ab1/H2-Aa/Slfn1/Cd74/Fgl2/Irf1/Lgals9/Laptm5/Cd86/Socs1/Tnfrsf14/H2-M3/Zc3h12a/Ptpn22/Tnfaip8l2/Ido1/Xcl1	18
BP	GO:0002286	T cell activation involved in immune response	17/429	120/23355	7.57560198881517e-11	1.14576449218396e-09	7.93616325194438e-10	Fcer1g/Cd74/Fgl2/Irf1/Slamf6/Ccr2/Icam1/Ly9/Ccr7/Ccl19/H2-M3/Slc11a1/Clec4e/Zc3h12a/Ifng/Apbb1ip/Il6	17
BP	GO:0032615	interleukin-12 production	13/429	62/23355	8.30875451544234e-11	1.25066538206254e-09	8.66276160006018e-10	Irf8/Irf1/Laptm5/Ccr7/Unc93b1/Ccl19/Cd40/H2-M3/Scimp/Ido1/Ltb/Tlr9/Ifng	13
BP	GO:0043372	positive regulation of CD4-positive, alpha-beta T cell differentiation	10/429	30/23355	8.52577992286267e-11	1.27725072683265e-09	8.84690558221719e-10	Il2rg/Irf1/Ccr2/Socs1/Ccr7/Ccl19/Sash3/Nckap1l/Ifng/Il6	10
BP	GO:0060337	type I interferon signaling pathway	11/429	40/23355	1.01269762060929e-10	1.50288130457556e-09	1.04097407999373e-09	Stat1/Nlrc5/Samhd1/Stat2/Zbp1/Trex1/Ifitm3/Irf7/Oas2/Ifitm1/Ifitm6	11
BP	GO:0071357	cellular response to type I interferon	11/429	40/23355	1.01269762060929e-10	1.50288130457556e-09	1.04097407999373e-09	Stat1/Nlrc5/Samhd1/Stat2/Zbp1/Trex1/Ifitm3/Irf7/Oas2/Ifitm1/Ifitm6	11
BP	GO:0036037	CD8-positive, alpha-beta T cell activation	10/429	31/23355	1.23807411053475e-10	1.8287627399067e-09	1.26669658136364e-09	Cd274/H2-T23/Irf1/Gpr18/Socs1/Ptpn22/Lilrb4a/Nckap1l/Ifng/Xcl1	10
BP	GO:0062207	regulation of pattern recognition receptor signaling pathway	15/429	94/23355	1.77490032594758e-10	2.6095162466606e-09	1.8074872352367e-09	Trim30a/Acod1/Rsad2/Irf7/Irf1/Cd300lf/Cyba/Tlr1/Dhx58/Ddx60/Slc15a3/Ptpn22/Tlr9/Bpifb1/Cd300ld3	15
BP	GO:0046633	alpha-beta T cell proliferation	11/429	42/23355	1.81421799309652e-10	2.65497364637875e-09	1.83897340430836e-09	Cd274/H2-T23/Ptprc/Irf1/Lgals9/Ccr2/Dock2/Tnfrsf14/Ptpn22/Lilrb4a/Xcl1	11
[truncated: 738 more rows]

## Sheet: d4.down.GO
ONTOLOGY	ID	Description	GeneRatio	BgRatio	pvalue	p.adjust	qvalue	geneID	Count
[truncated: 226 more rows]

[truncated: 4 more sheets: d7.up.GO, d7.down.GO, d11.up.GO, d11.down.GO]
