# Supplementary material for: Bordetella pertussis infection activates the type I interferon signaling pathway to exacerbate respiratory tract inflammatory response
Source: Front Immunol. 2025 Mar 7;16:1521970. doi: 10.3389/fimmu.2025.1521970 (PMC11925776; doi:10.3389/fimmu.2025.1521970)
Supplement: Supplementary file 4 [file Table4.xlsx]

## Sheet: d0.up.KEGG
ID	Description	GeneRatio	BgRatio	pvalue	p.adjust	qvalue	geneID	Count
mmu04060	Cytokine-cytokine receptor interaction	40/160	292/8942	7.05231966744408e-25	1.35404537614926e-22	9.50207281508254e-23	16193/20297/16190/12983/14825/12765/16176/12986/12768/21926/15980/66102/12984/18414/20310/16174/20296/15945/18413/12985/20311/20295/20293/20303/20306/20302/24047/16160/14102/17329/330122/21949/20299/21939/16178/16175/22035/16181/20304/20305	40
mmu04668	TNF signaling pathway	27/160	113/8942	1.63444684053091e-23	1.56906896690968e-21	1.1011010294103e-21	16193/20297/21929/12702/14825/20339/16176/21926/19225/20310/11796/20296/15945/20311/12051/257632/20293/15894/18035/22329/15953/26410/14102/330122/16477/14281/20304	27
mmu04657	IL-17 signaling pathway	23/160	91/8942	9.71715463757381e-21	6.21897896804724e-19	4.36419576705069e-19	16193/20297/21929/16819/14825/16176/21926/19225/20310/20296/15945/12985/20311/20295/20293/18035/20306/330122/56489/20202/20201/14281/14283	23
mmu04061	Viral protein interaction with cytokine and cytokine receptor	23/160	95/8942	2.83279744768103e-20	1.3597427748869e-18	9.5420545606098e-19	16193/20297/14825/12765/12768/21926/20310/16174/20296/15945/20311/20295/20293/20303/20306/20302/24047/17329/330122/20299/22035/20304/20305	23
mmu04064	NF-kappa B signaling pathway	21/160	105/8942	9.49392706282911e-17	3.64566799212638e-15	2.55836350324658e-15	21929/14825/16176/19698/21926/17874/19225/12044/20310/11796/12045/18034/15894/18035/20303/22329/12475/24047/12047/330122/21939	21
mmu05417	Lipid and atherosclerosis	27/160	216/8942	7.70431341486038e-16	2.46538029275532e-14	1.73009143351251e-14	16193/22433/14825/20339/16176/21926/17874/20310/20296/20344/20293/15894/18035/22329/24088/12475/13057/20302/16160/14102/330122/56489/21939/54123/22035/14281/20304	27
mmu04062	Chemokine signaling pathway	25/160	192/8942	3.83394473225617e-15	9.54997123022426e-14	6.7017341966486e-14	20297/14825/15162/12765/12768/20847/66102/320207/20310/14191/20296/15945/20311/20295/20293/18035/20303/20306/20302/24047/17329/330122/20299/20304/20305	25
mmu04621	NOD-like receptor signaling pathway	26/160	211/8942	3.97915467926011e-15	9.54997123022426e-14	6.7017341966486e-14	16193/21929/14825/16176/21926/72512/17874/20847/229898/20310/11796/12363/20296/54483/257632/20293/18035/14469/13057/229900/55932/330122/56489/54123/15951/20304	26
mmu04620	Toll-like receptor signaling pathway	18/160	100/8942	1.17162018776641e-13	2.49945640056835e-12	1.75400449162691e-12	16193/16176/21926/17874/15945/18035/20303/24088/12475/20302/26410/16160/17329/56489/21939/54123/14281/20304	18
mmu05144	Malaria	14/160	57/8942	7.7003980555962e-13	1.47847642667447e-11	1.03752731696454e-11	16193/20339/16176/21926/17874/20296/13349/12985/20344/20293/15894/22329/24088/21939	14
mmu05323	Rheumatoid arthritis	16/160	87/8942	2.05563263459934e-12	3.58801332584612e-11	2.51790408831307e-11	16193/20297/14825/16176/21926/20310/20296/20311/20293/15894/24088/20302/330122/16175/14281/20304	16
mmu04625	C-type lectin receptor signaling pathway	17/160	112/8942	1.0453123830467e-11	1.67249981287473e-10	1.17368407921034e-10	16193/16176/19698/21926/19225/20847/17474/56619/56620/18034/12051/20295/18035/16160/20299/56489/56644	17
mmu05164	Influenza A	20/160	173/8942	2.49942239481906e-11	3.69145461388661e-10	2.59049446588534e-10	16193/12702/16176/21926/15980/17874/20847/20296/15945/20293/15894/18035/16160/14102/58185/56489/54123/16175/22035/20304	20
mmu05142	Chagas disease	16/160	103/8942	3.04794703411257e-11	4.18004164678296e-10	2.93336255914593e-10	16193/16176/21926/15980/17874/20296/20293/18035/24088/18787/20302/16160/14102/18126/14281/20304	16
mmu05140	Leishmaniasis	13/160	70/8942	2.3229229145351e-10	2.97334133060492e-09	2.08655531972275e-09	16176/21926/15980/17874/19225/18035/24088/13057/246256/16160/18126/16175/14281	13
mmu05134	Legionellosis	12/160	61/8942	5.81776885974064e-10	6.98132263168877e-09	4.89917377662370e-09	16193/14825/16176/21926/17874/20310/18034/18035/24088/12475/16160/330122	12
mmu04380	Osteoclast differentiation	16/160	128/8942	8.62711642151341e-10	9.74356678194456e-09	6.83759072417162e-09	12702/16176/19698/21926/15980/20847/18034/14728/18035/18733/13057/246256/16477/16175/14281/14283	16
mmu05171	Coronavirus disease - COVID-19	20/160	247/8942	1.42383141591741e-08	1.5187535103119e-07	1.06579193706098e-07	16193/12279/16176/21926/72512/17874/20847/20296/15945/12985/12273/20344/20293/18035/24088/100038882/16160/56489/14281/14962	20
mmu05143	African trypanosomiasis	9/160	39/8942	2.00919171532691e-08	2.03034110180403e-07	1.42480077319581e-07	16193/20339/16176/21926/17874/15894/22329/16160/14102	9
mmu05146	Amoebiasis	13/160	107/8942	5.00944747968918e-08	4.80906958050161e-07	3.37478567052745e-07	16193/14825/12279/16176/21926/20310/24088/12475/16160/18126/330122/16178/17831	13
mmu05145	Toxoplasmosis	13/160	110/8942	7.00106111001148e-08	6.40097015772478e-07	4.49190888261388e-07	15944/21926/15980/17874/320207/11796/18035/24088/16160/16145/18126/54396/21939	13
mmu05321	Inflammatory bowel disease	10/160	62/8942	1.22670944274398e-07	1.07058278639474e-06	7.51286165891047e-07	16193/16190/16176/21926/15980/16174/257632/24088/16160/16175	10
mmu05169	Epstein-Barr virus infection	18/160	231/8942	1.42564926860697e-07	1.1487549259073e-06	8.06143807654248e-07	16193/21929/19698/21926/17874/20847/18037/15945/18034/15894/18035/24088/15007/100038882/14102/56489/21939/54123	18
mmu04623	Cytosolic DNA-sensing pathway	10/160	63/8942	1.43594365738413e-07	1.1487549259073e-06	8.06143807654248e-07	16193/16176/72512/22040/15945/18035/20303/56489/54123/20304	10
mmu05167	Kaposi sarcoma-associated herpesvirus infection	17/160	224/8942	4.72310399687224e-07	3.62734386959788e-06	2.54550446989325e-06	16193/14825/15162/12768/19225/20847/320207/20310/15894/18035/15007/14102/330122/22695/56489/54123/14281	17
mmu05133	Pertussis	10/160	77/8942	9.94166649803499e-07	7.34153833701046e-06	5.15195672772664e-06	16193/16176/21926/17874/20311/12475/16160/18126/16175/14281	10
mmu04936	Alcoholic liver disease	13/160	141/8942	1.29365739803945e-06	9.19934149716941e-06	6.45567824362765e-06	16193/14825/16176/21926/17874/20310/12273/18035/12475/16160/14102/330122/56489	13
mmu04933	AGE-RAGE signaling pathway in diabetic complications	11/160	101/8942	1.69344242859862e-06	1.16121766532477e-05	8.14889589701594e-06	16193/20339/16176/21926/18712/20296/20293/15894/22329/18787/16175	11
mmu05162	Measles	13/160	146/8942	1.92216337998498e-06	1.27260472054178e-05	8.93055944239844e-06	16193/21929/16176/17874/20847/18035/24088/16160/14102/56489/54123/16175/14281	13
mmu05418	Fluid shear stress and atherosclerosis	13/160	148/8942	2.24144542430285e-06	1.43452507155383e-05	1.00668426073953e-05	20339/16176/21926/20296/20293/15894/22329/13057/18791/16178/16175/14281/14866	13
mmu05152	Tuberculosis	14/160	180/8942	3.84202007364825e-06	2.37957372303375e-05	1.66987629686579e-05	16193/16176/21926/15980/17874/56619/257632/24088/12475/246256/16160/18126/16175/56644	14
mmu04630	JAK-STAT signaling pathway	13/160	168/8942	9.13923340450359e-06	5.48354004270215e-05	3.84809827558046e-05	16193/12702/16190/12983/12986/15980/20847/12984/18414/18712/18413/12985/16160	13
mmu04210	Apoptosis	11/160	136/8942	3.02862883230366e-05	0.000176211132061304	0.000123656934779862	12983/21926/12044/12984/11796/12045/18035/14102/12047/22035/14281	11
mmu04622	RIG-I-like receptor signaling pathway	8/160	70/8942	3.24780015447326e-05	0.000183405185193784	0.000128705393118445	21926/72512/15945/18035/100038882/16160/56489/54123	8
mmu04640	Hematopoietic cell lineage	9/160	94/8942	4.35435048400028e-05	0.000238867226550872	0.000167626123895349	16193/16190/16176/12986/21926/12985/12475/16178/16175	9
mmu05163	Human cytomegalovirus infection	15/160	256/8942	5.17837637825547e-05	0.000276180073506958	0.00019381057789962	16193/12765/16176/12768/21926/72512/19225/20296/20293/18035/20303/15007/20302/14102/20304	15
mmu05235	PD-L1 expression and PD-1 checkpoint pathway in cancer	8/160	88/8942	0.000168453522248652	0.000874137196533544	0.000613429611602487	15980/17874/18037/60533/53314/18035/24088/14281	8
mmu05168	Herpes simplex virus 1 infection	19/160	459/8942	0.00052988820192343	0.00267732986234996	0.00187882797357892	16193/12702/16176/21926/72512/15980/17874/20847/11796/20296/20293/18035/24088/15007/16160/14102/56489/54123/20304	19
mmu05135	Yersinia infection	9/160	134/8942	0.000650102656076492	0.00320050538376119	0.00224596869035873	16193/16176/21926/17874/20296/54483/20293/18035/14281	9
mmu05161	Hepatitis B	10/160	163/8942	0.000669140345371007	0.00321187365778083	0.00225394642651287	16193/21926/17874/20847/18035/24088/14102/56489/54123/14281	10
mmu05160	Hepatitis C	10/160	165/8942	0.000735776972215566	0.00344558972354606	0.00241795770073408	12702/21926/20847/15945/15957/18035/14102/58185/56489/54123	10
mmu05332	Graft-versus-host disease	6/160	63/8942	0.000874671514392921	0.0039984983515105	0.00280596375544596	16193/16176/21926/15007/14102/16175	6
mmu04610	Complement and coagulation cascades	7/160	93/8942	0.00134481864835386	0.00600477163916143	0.00421387483449925	12279/12273/18787/12759/18791/18793/14962	7
mmu04940	Type I diabetes mellitus	6/160	70/8942	0.00152325143832404	0.00664691536723218	0.00466450201209276	16176/21926/15007/16160/14102/16175	6
mmu01523	Antifolate resistance	4/160	29/8942	0.00165419551989966	0.00705790088490522	0.00495291290168787	16193/16176/21926/11685	4
mmu05166	Human T-cell leukemia virus 1 infection	12/160	250/8942	0.00173145948974451	0.00722696134849884	0.00507155182350796	16193/19698/21926/18034/15894/18035/15007/22695/21939/16178/14281/14283	12
mmu04659	Th17 cell differentiation	7/160	105/8942	0.00270368461679803	0.011044839285643	0.00775076441097756	16193/16190/16176/15980/18037/18035/14281	7
mmu04662	B cell receptor signaling pathway	6/160	81/8942	0.00321020893212654	0.0128408357285061	0.00901111279193414	18037/68713/14728/18035/18733/14281	6
mmu04217	Necroptosis	9/160	176/8942	0.00428218056824694	0.0167791565123146	0.0117748466753085	21929/16176/21926/15980/20847/11796/14102/16175/22035	9
mmu04658	Th1 and Th2 cell differentiation	6/160	88/8942	0.00484038469188656	0.0185870772168444	0.013043562959189	16190/15980/18037/18035/16160/14281	6
mmu05330	Allograft rejection	5/160	63/8942	0.00525259513306256	0.019774475795059	0.0138768251193397	21926/15007/16160/14102/21939	5
mmu05132	Salmonella infection	11/160	253/8942	0.00566614395240383	0.0209211469011834	0.0146815065973217	16193/16176/21926/17874/11796/12363/18035/24088/12475/22035/14281	11
mmu05202	Transcriptional misregulation in cancer	10/160	223/8942	0.00666624511231253	0.0238869838007813	0.0167627956496711	16193/12044/11796/12045/80859/12475/12047/18791/21939/16178	10
mmu05150	Staphylococcus aureus infection	7/160	124/8942	0.00675073038983132	0.0238869838007813	0.0167627956496711	12273/20344/14289/14293/15894/246256/14962	7
mmu04932	Non-alcoholic fatty liver disease	8/160	156/8942	0.00684262556793214	0.0238869838007813	0.0167627956496711	16193/22433/12702/16176/21926/14102/16175/14281	8
mmu05221	Acute myeloid leukemia	5/160	70/8942	0.00818703025589517	0.028069818020212	0.0196981179089207	12044/18712/12045/12475/12047	5
mmu04920	Adipocytokine signaling pathway	5/160	71/8942	0.00868304222368599	0.0292481422271528	0.02052501208923	12702/21926/18037/18035/109648	5
mmu04930	Type II diabetes mellitus	4/160	48/8942	0.010425367061996	0.0345115599293661	0.0242186385469236	12702/21926/15277/20927	4
mmu04613	Neutrophil extracellular trap formation	9/160	207/8942	0.0119382650987216	0.0388499474399076	0.0272631210104615	12363/12273/20344/14289/14293/24088/13057/246256/56644	9
mmu04514	Cell adhesion molecules	8/160	174/8942	0.0127787280746186	0.0408919298387794	0.0286960911149329	20339/60533/20344/15894/22329/15007/20343/21939	8

## Sheet: d2.up.KEGG
ID	Description	GeneRatio	BgRatio	pvalue	p.adjust	qvalue	geneID	Count
mmu04612	Antigen processing and presentation	25/135	90/8942	1.53027113418126e-25	2.34131483529732e-23	1.33697372775836e-23	15018/110557/15978/110558/12010/12265/13040/15015/14999/15040/14961/16643/667977/15001/16149/14972/21354/14960/14998/15039/12526/14969/14991/14964/21355	25
mmu05416	Viral myocarditis	22/135	88/8942	1.95981157834526e-21	1.49925585743412e-19	8.56128215803455e-20	15018/110557/110558/15015/14999/15040/14961/667977/15001/21939/14972/14960/14998/15039/14969/14991/14964/16414/19354/15894/24053/20391	22
mmu04145	Phagosome	28/135	182/8942	6.03500545446619e-21	3.07785278177776e-19	1.75756299200243e-19	15018/110557/110558/246256/13040/15015/14999/15040/14129/14961/56644/667977/15001/14972/21354/14960/14998/15039/14969/14991/14964/16414/13057/17969/12266/13058/12721/21355	28
mmu05332	Graft-versus-host disease	19/135	63/8942	2.39869001961845e-20	9.17498932504059e-19	5.23924399021926e-19	15018/110557/15978/110558/15015/14999/15040/14961/16643/667977/15001/14972/14960/14998/15039/14969/14991/14964/16176	19
mmu05169	Epstein-Barr virus infection	30/135	231/8942	3.11033250789597e-20	9.51761747416165e-19	5.43489680327084e-19	15945/15018/110557/100038882/110558/54123/246730/20846/246727/12010/15015/14999/15040/14961/667977/246728/15001/21939/14972/21354/14960/12502/14998/15039/14969/12500/14991/14964/21355/15894	30
mmu05330	Allograft rejection	18/135	63/8942	7.60496012435205e-19	1.93926483170977e-17	1.10738893038811e-17	15018/110557/15978/110558/15015/14999/15040/14961/667977/15001/21939/14972/14960/14998/15039/14969/14991/14964	18
mmu04514	Cell adhesion molecules	25/135	174/8942	5.20910536913949e-18	1.13856160211192e-16	6.50159015997861e-17	15018/110557/110558/12481/15015/14999/15040/14961/667977/15001/21939/14972/60533/14960/14998/19264/15039/12526/14969/14991/20343/14964/20345/16414/15894	25
mmu04940	Type I diabetes mellitus	18/135	70/8942	6.24170203627108e-18	1.19372551443684e-16	6.816595644875e-17	15018/110557/15978/110558/15015/14999/15040/14961/667977/15001/14972/14960/14998/15039/14969/14991/14964/16176	18
mmu05140	Leishmaniasis	17/135	70/8942	1.57786527424394e-16	2.68237096621469e-15	1.53172886271634e-15	15978/18126/246256/20846/14999/14129/14961/15001/14960/14998/14969/16414/13057/17969/12266/13058/16176	17
mmu05320	Autoimmune thyroid disease	17/135	79/8942	1.42899998231741e-15	2.18636997294564e-14	1.24849472139311e-14	15018/110557/110558/15015/14999/15040/14961/667977/15001/21939/14972/14960/14998/15039/14969/14991/14964	17
mmu04061	Viral protein interaction with cytokine and cytokine receptor	17/135	95/8942	3.74686777178856e-14	5.211552446215e-13	2.9759811010378e-13	17329/15945/20304/20306/16186/24047/20296/12774/12772/22035/12775/16185/12766/16154/20310/20307/16963	17
mmu05152	Tuberculosis	21/135	180/8942	2.12250216729926e-13	2.70619026330656e-12	1.54533052531438e-12	15978/18126/246256/20846/12265/13040/14999/14129/14961/56644/15001/16149/14960/14127/14998/16154/14969/16414/12266/12721/16176	21
mmu05166	Human T-cell leukemia virus 1 infection	24/135	250/8942	2.71405345426638e-13	3.19423214232889e-12	1.82401973039765e-12	15018/110557/110558/12010/15015/14999/15040/14961/667977/16186/15001/21939/14972/14960/12502/14998/16185/15039/14969/12500/14991/14964/16414/15894	24
mmu05145	Toxoplasmosis	17/135	110/8942	4.66594618091589e-13	5.09921261200093e-12	2.91183107530841e-12	16145/15978/18126/54396/20846/15944/12265/14999/14961/15001/21939/14960/12774/14998/16154/14969/12703	17
mmu05168	Herpes simplex virus 1 infection	31/135	459/8942	8.66828233086173e-13	8.84164797747896e-12	5.04889426990543e-12	20304/15018/110557/15978/110558/54123/246730/69550/20846/246727/12010/15015/14999/15040/14961/667977/246728/15001/20296/16149/14972/21354/14960/14998/15039/14969/14991/14964/12266/21355/16176	31
mmu05164	Influenza A	20/135	173/8942	9.94182607367284e-13	9.50687118294965e-12	5.42876029022925e-12	15945/20304/15978/54123/246730/20846/246727/12265/14999/58185/14961/246728/15001/20296/14960/22035/14998/14969/16176/15894	20
mmu05150	Staphylococcus aureus infection	17/135	124/8942	3.49598751353976e-12	3.14638876218578e-11	1.79669946516285e-11	246256/14999/14129/14961/15001/14960/14962/14998/14969/12260/20345/16414/12262/12266/12268/15894/16666	17
mmu04650	Natural killer cell mediated cytotoxicity	16/135	121/8942	2.76996480243951e-11	2.35447008207358e-10	1.34448583978058e-10	15978/16639/246256/16638/27007/15040/16643/14972/14127/22035/22177/12506/14964/16414/19354/15894	16
mmu05323	Rheumatoid arthritis	13/135	87/8942	4.67227100474321e-10	3.76240770381953e-09	2.14846810744424e-09	20304/15978/14999/14961/15001/20296/14960/14998/14969/16414/20310/16176/15894	13
mmu04640	Hematopoietic cell lineage	13/135	94/8942	1.25748227269756e-09	9.61973938613633e-09	5.49321203336302e-09	12481/14999/14129/14961/15001/14960/12502/14998/12526/14969/12500/12986/16176	13
mmu05310	Asthma	8/135	25/8942	1.90976225313805e-09	1.39139821300058e-08	7.94537679250417e-09	14999/14961/15001/21939/14960/14127/14998/14969	8
mmu04060	Cytokine-cytokine receptor interaction	21/135	292/8942	2.18366639384639e-09	1.51864071935681e-08	8.67197658800242e-09	17329/15945/20304/15978/20306/16186/24047/20296/21939/12774/12772/22035/12775/16185/12766/16154/20310/20307/16963/12986/16176	21
mmu04621	NOD-like receptor signaling pathway	18/135	211/8942	2.31656780090565e-09	1.54102118929811e-08	8.7997770011519e-09	14469/20304/55932/229898/229900/54123/246730/20846/246727/14468/246728/20296/15951/13057/13058/69146/20310/16176	18
mmu05170	Human immunodeficiency virus 1 infection	19/135	240/8942	2.81295309727745e-09	1.79325759951438e-08	1.02401362751767e-08	15018/110557/110558/69550/12010/15015/15040/667977/14972/21354/12502/12774/15039/12500/14991/14964/56045/19354/21355	19
mmu04062	Chemokine signaling pathway	17/135	192/8942	3.79555305460333e-09	2.32287846941724e-08	1.32644590960874e-08	17329/15945/20304/20846/20306/24047/20296/15162/12774/12772/12775/12766/17969/20310/20307/19354/16963	17
mmu04659	Th17 cell differentiation	13/135	105/8942	5.06272991711631e-09	2.97922183584152e-08	1.70124122720912e-08	15978/20846/14999/14961/16186/15001/14960/12502/14998/16185/14969/12500/16176	13
mmu04658	Th1 and Th2 cell differentiation	12/135	88/8942	6.62519965949368e-09	3.75427980704642e-08	2.14382679040146e-08	15978/20846/14999/14961/16186/15001/14960/12502/14998/16185/14969/12500	12
mmu05163	Human cytomegalovirus infection	19/135	256/8942	8.20931802857269e-09	4.48580592275579e-08	2.56155412169749e-08	20304/15018/110557/110558/12010/15015/15040/667977/20296/14972/21354/12774/16154/15039/14991/14964/19354/21355/16176	19
mmu05321	Inflammatory bowel disease	10/135	62/8942	2.42821008250389e-08	1.28109014697619e-07	7.31547865146363e-08	15978/20846/14999/14961/16186/15001/14960/14998/14969/16176	10
mmu05167	Kaposi sarcoma-associated herpesvirus infection	17/135	224/8942	3.86473683769807e-08	1.97101578722602e-07	1.12551985097874e-07	15018/110557/110558/54123/20846/15015/15040/667977/14972/15162/12774/15039/14991/14964/12266/20310/15894	17
mmu05322	Systemic lupus erythematosus	14/135	148/8942	4.27289526044446e-08	2.10888056402581e-07	1.20424552331711e-07	15978/246256/14999/14129/14961/15001/21939/14960/14998/14969/12260/12262/12266/12268	14
mmu05340	Primary immunodeficiency	8/135	36/8942	4.64657456242778e-08	2.22164346266078e-07	1.26863713382074e-07	12265/16186/21939/21354/19264/12526/12500/21355	8
mmu04380	Osteoclast differentiation	13/135	128/8942	5.7176627097515e-08	2.65091634724842e-07	1.51376716079545e-07	15978/246256/20846/100038947/14129/18733/22177/14728/12703/320832/13057/17969/16176	13
mmu05133	Pertussis	9/135	77/8942	2.11041086867569e-06	9.4968489090406e-06	5.42303721672081e-06	18126/15900/16362/12260/16414/12262/12266/16176/12268	9
mmu04672	Intestinal immune network for IgA production	7/135	43/8942	3.13317822425311e-06	1.34024048972446e-05	7.653248066538e-06	14999/14961/15001/21939/14960/14998/14969	7
mmu05142	Chagas disease	10/135	103/8942	3.15350703464578e-06	1.34024048972446e-05	7.653248066538e-06	20304/15978/18126/20296/12502/12500/12260/12262/12266/16176	10
mmu05171	Coronavirus disease - COVID-19	14/135	247/8942	2.02418307759769e-05	8.37027056412019e-05	4.77972106516667e-05	15945/100038882/246730/20846/246727/246728/20296/14962/12260/12262/12266/13058/16176/12268	14
mmu05144	Malaria	7/135	57/8942	2.15634961773474e-05	8.68214451351094e-05	4.95781214049816e-05	15978/27007/20296/21939/16414/16176/15894	7
mmu05203	Viral carcinogenesis	13/135	229/8942	3.99729134003093e-05	0.000156816814108906	8.95479571450923e-05	15018/110557/110558/54123/15015/15040/667977/14972/12774/15039/14991/14964/12266	13
mmu04668	TNF signaling pathway	9/135	113/8942	4.93890853316844e-05	0.000188913251393693	0.000107876160066574	15945/20304/15953/20296/74568/16362/20310/16176/15894	9
mmu04144	Endocytosis	14/135	272/8942	5.86591386450043e-05	0.000218898736894772	0.000124998934724913	15018/110557/110558/15015/15040/667977/16186/14972/12774/16185/15039/14991/14964/12391	14
mmu05162	Measles	10/135	146/8942	6.82931038451174e-05	0.00024878202115007	0.000142063348850745	54123/246730/20846/246727/16186/246728/12502/16185/12500/16176	10
mmu04064	NF-kappa B signaling pathway	8/135	105/8942	0.00017875868283968	0.000636048336615607	0.000363206136491884	12044/12047/12045/24047/21939/20310/16176/15894	8
mmu04613	Neutrophil extracellular trap formation	11/135	207/8942	0.000285562890249249	0.000992980050184889	0.000567026791643246	246256/14129/56644/20345/16414/13057/17969/12266/13058/69146/19354	11
mmu05417	Lipid and atherosclerosis	11/135	216/8942	0.00041116372589846	0.00139795666805477	0.000798282789463677	20304/54123/20296/21939/22035/13057/17969/13058/20310/16176/15894	11
mmu04657	IL-17 signaling pathway	7/135	91/8942	0.000431409700215775	0.00143490617680464	0.000819382268144378	15945/16819/15978/20306/20296/20310/16176	7
mmu04218	Cellular senescence	10/135	184/8942	0.000454285383398685	0.00147884390765955	0.000844472269251754	15018/110557/110558/15015/15040/667977/14972/15039/14991/14964	10
mmu04620	Toll-like receptor signaling pathway	7/135	100/8942	0.000762610112295227	0.00243081973294103	0.00138808419562508	17329/15945/20304/54123/20846/21939/16176	7
mmu05160	Hepatitis C	9/135	165/8942	0.000855447087112806	0.00267108988425019	0.00152528696520651	15945/15978/54123/246730/20846/246727/15957/58185/246728	9
mmu05165	Human papillomavirus infection	14/135	362/8942	0.00110033314430981	0.00336701942158801	0.00192268738900451	15018/110557/100038882/110558/20846/23962/15015/15040/667977/14972/15039/16362/14991/14964	14
mmu05418	Fluid shear stress and atherosclerosis	8/135	148/8942	0.00175737738448699	0.00527213215346098	0.00301057426031828	15978/20296/13057/17969/19354/16176/15894/12391	8
mmu05235	PD-L1 expression and PD-1 checkpoint pathway in cancer	6/135	88/8942	0.00208476975226958	0.00613403407879318	0.00350275079834767	15978/74481/20846/60533/12502/12500	6
mmu04623	Cytosolic DNA-sensing pathway	5/135	63/8942	0.00253831357794753	0.00732758447973531	0.00418431036682512	15945/20304/58203/54123/16176	5
mmu04666	Fc gamma R-mediated phagocytosis	6/135	92/8942	0.00261198486583822	0.00740062378654163	0.00422601839891954	246256/14129/15162/19264/17969/19354	6
mmu05143	African trypanosomiasis	4/135	39/8942	0.00271368226431449	0.0075356773191571	0.00430313875122146	15978/15930/16176/15894	4
mmu04610	Complement and coagulation cascades	6/135	93/8942	0.00275815640439737	0.0075356773191571	0.00430313875122146	14962/12260/16414/12262/12266/12268	6
mmu03050	Proteasome	4/135	47/8942	0.00536328795084972	0.0143961939733335	0.00822073684063762	15978/16912/16913/19171	4
mmu04670	Leukocyte transendothelial migration	6/135	118/8942	0.00878894213055344	0.0231846232064599	0.0132392413218863	16414/13057/17969/13058/19354/15894	6
mmu05134	Legionellosis	4/135	61/8942	0.0133513359937977	0.0345452092572431	0.0197265384819483	16414/12266/20310/16176	4
mmu04630	JAK-STAT signaling pathway	7/135	168/8942	0.0135471408851934	0.0345452092572431	0.0197265384819483	15978/20846/16186/16185/16154/12703/12986	7
mmu04210	Apoptosis	6/135	136/8942	0.0168486792143791	0.0422066986916622	0.0241015204087235	12044/12047/13041/13040/12045/22035	6
mmu04217	Necroptosis	7/135	176/8942	0.0171033680972749	0.0422066986916622	0.0241015204087235	58203/15978/20846/22035/74568/13058/16176	7
mmu04933	AGE-RAGE signaling pathway in diabetic complications	5/135	101/8942	0.0181868340513668	0.0441680255533193	0.0252215075399072	20846/20296/13058/16176/15894	5
mmu04660	T cell receptor signaling pathway	5/135	103/8942	0.0196299612422345	0.0464656649281026	0.0265335410322155	15978/12502/19264/12526/12500	5
mmu04936	Alcoholic liver disease	6/135	141/8942	0.0197757212138026	0.0464656649281026	0.0265335410322155	12260/12262/12266/20310/16176/12268	6
mmu05020	Prion disease	9/135	268/8942	0.0200440123219266	0.0464656649281026	0.0265335410322155	20304/12260/12262/13057/17969/13058/19354/16176/12391	9
mmu04622	RIG-I-like receptor signaling pathway	4/135	70/8942	0.0211572426432284	0.0476037959472639	0.0271834541700922	15945/100038882/54123/80861	4
mmu05221	Acute myeloid leukemia	4/135	70/8942	0.0211572426432284	0.0476037959472639	0.0271834541700922	12044/12047/12045/14129	4

## Sheet: d2.down.KEGG
ID	Description	GeneRatio	BgRatio	pvalue	p.adjust	qvalue	geneID	Count
mmu04970	Salivary secretion	1/1	86/8942	0.00961753	0.00961753	0.0229532	12945	1

## Sheet: d4.up.KEGG
ID	Description	GeneRatio	BgRatio	pvalue	p.adjust	qvalue	geneID	Count
mmu04612	Antigen processing and presentation	33/235	90/8942	8.36900031135507e-30	1.63195506071424e-27	1.02189898538651e-27	110557/14998/12010/12526/15018/14961/14960/13040/14999/15015/16149/12265/14969/110558/19188/15040/19186/21354/14972/21355/15039/15001/21926/14964/21356/667977/14991/15042/16643/65972/667803/15978/15000	33
mmu05332	Graft-versus-host disease	26/235	63/8942	3.07719603463184e-25	3.00026613376604e-23	1.87870915798575e-23	110557/14998/15018/14961/14960/14999/15015/14969/110558/15040/14972/15039/15001/21926/12524/14964/667977/14991/15042/16643/16176/667803/15978/14939/15000/16193	26
mmu04061	Viral protein interaction with cytokine and cytokine receptor	30/235	95/8942	6.41490644514945e-25	4.16968918934714e-23	2.61097946539416e-23	17329/15945/20304/16186/20306/16185/16154/20296/12774/21926/20303/12772/20307/22035/20311/12775/24047/230979/12766/16174/20293/20297/16963/20310/12765/100862177/100504239/100504346/14825/16193	30
mmu05169	Epstein-Barr virus infection	41/235	231/8942	3.85442639867184e-23	1.87903286935252e-21	1.1766143743314e-21	20846/110557/14998/15945/12010/15018/14961/14960/246727/20847/14999/15015/14969/110558/246730/15040/21354/14972/21355/54123/15039/100038882/15001/21926/12502/246728/16391/15894/14964/21356/667977/18707/21939/14991/23960/230073/15042/667803/12500/15000/16193	41
mmu05330	Allograft rejection	24/235	63/8942	2.30101121572903e-22	8.97394374134321e-21	5.6193116005172e-21	110557/14998/15018/14961/14960/14999/15015/14969/110558/15040/14972/15039/15001/21926/12524/14964/667977/21939/14991/15042/667803/15978/14939/15000	24
mmu04145	Phagosome	36/235	182/8942	4.85982051848012e-22	1.57944166850604e-20	9.89016105515253e-21	110557/14998/15018/14961/14960/13040/14999/15015/246256/14129/14969/110558/15040/21354/14972/21355/15039/15001/13057/12266/14130/14964/667977/13058/14991/50909/16414/12721/15042/14131/56644/667803/17972/12475/17969/15000	36
mmu04940	Type I diabetes mellitus	24/235	70/8942	4.38581152401636e-21	1.22176178169027e-19	7.65043814715636e-20	110557/14998/15018/14961/14960/14999/15015/14969/110558/15040/14972/15039/15001/21926/12524/14964/667977/14991/15042/16176/667803/15978/14939/15000	24
mmu05168	Herpes simplex virus 1 infection	50/235	459/8942	1.83969993967539e-18	4.21314165722706e-17	2.6381885680882e-17	20846/110557/14998/12010/20304/15018/14961/14960/246727/20847/14999/15015/16149/14969/110558/246730/15040/21354/14972/21355/54123/15039/15001/71586/69550/20296/21926/12266/246728/16391/14964/21356/667977/230979/18707/72512/14991/23960/230073/15042/20293/81897/11796/16176/667803/15978/20684/12702/15000/16193	50
mmu05416	Viral myocarditis	24/235	88/8942	1.94452691872018e-18	4.21314165722706e-17	2.6381885680882e-17	110557/14998/15018/14961/14960/14999/15015/14969/110558/15040/14972/15039/15001/15894/12524/14964/667977/21939/14991/16414/15042/19354/667803/15000	24
mmu05164	Influenza A	31/235	173/8942	9.16829225299742e-18	1.7878169893345e-16	1.11949673826074e-16	20846/14998/15945/20304/14961/14960/246727/20847/14999/12265/14969/246730/58185/54123/15001/71586/20296/21926/22035/246728/16391/15894/18707/23960/230073/20293/16176/15978/12702/15000/16193	31
mmu04514	Cell adhesion molecules	31/235	174/8942	1.0905431410612e-17	1.93323556824486e-16	1.2105550656756e-16	110557/14998/60533/12526/15018/14961/14960/14999/15015/14969/110558/15040/14972/19264/15039/15001/20345/15894/12524/14964/12481/667977/21939/14991/16414/15042/22329/667803/20344/20343/15000	31
mmu04060	Cytokine-cytokine receptor interaction	39/235	292/8942	1.67444675314923e-17	2.7209759738675e-16	1.70382301197641e-16	17329/15945/20304/16186/20306/16185/16154/20296/12774/21926/20303/12772/20307/22035/20311/12983/12775/60504/24047/230979/21939/12766/12984/66102/16174/12986/16994/20293/20297/16176/15978/16963/20310/12765/100862177/100504239/100504346/14825/16193	39
mmu04062	Chemokine signaling pathway	32/235	192/8942	2.42735677714007e-17	3.64103516571011e-16	2.27994644654452e-16	20846/17329/15945/20304/20847/20306/15162/20296/12774/20303/12772/20307/20311/12775/24047/14191/94176/18707/12766/66102/20293/20297/19354/22324/16963/20310/12765/100862177/100504239/100504346/14825/17969	32
mmu05140	Leishmaniasis	21/235	70/8942	3.27293254788685e-17	4.33219827944253e-16	2.71273954340261e-16	20846/14998/14961/14960/14999/246256/14129/14969/15001/13057/21926/12266/13058/18126/16414/14131/16176/15978/17972/17969/15000	21
mmu05320	Autoimmune thyroid disease	22/235	79/8942	3.33246021495579e-17	4.33219827944253e-16	2.71273954340261e-16	110557/14998/15018/14961/14960/14999/15015/14969/110558/15040/14972/15039/15001/12524/14964/667977/21939/14991/15042/667803/14939/15000	22
mmu05152	Tuberculosis	30/235	180/8942	2.61193349064675e-16	3.18329394172573e-15	1.99331766391462e-15	20846/14998/14127/14961/14960/13040/14999/16149/12265/246256/14129/14969/15001/16154/21926/12266/21897/14130/18126/56619/16414/12721/14131/81897/56644/16176/15978/12475/15000/16193	30
mmu05323	Rheumatoid arthritis	22/235	87/8942	3.20470001644324e-16	3.67597943062607e-15	2.30182787558771e-15	14998/20304/14961/14960/14999/14969/15001/20296/21926/15894/20311/12524/16414/16994/20293/20297/16176/15978/20310/14825/15000/16193	22
mmu05150	Staphylococcus aureus infection	25/235	124/8942	9.11100254434092e-16	9.87025275636933e-15	6.18056312949442e-15	14998/14961/14960/14999/246256/14129/14969/15001/20345/12266/15894/14130/12260/12259/12262/14962/50909/16414/14131/50908/12263/20344/14289/12268/15000	25
mmu04380	Osteoclast differentiation	25/235	128/8942	2.0045914018423e-15	2.05734380715394e-14	1.28826926655793e-14	20846/20847/246256/14129/18733/13057/21926/16391/320832/14130/12703/16818/20375/22177/18707/100038947/14728/14131/16176/15978/751864/12702/17972/668101/17969	25
mmu04650	Natural killer cell mediated cytotoxicity	23/235	121/8942	5.22546428646613e-14	5.09482767930448e-13	3.19028345910564e-13	14127/27007/246256/15040/14972/21926/12506/22035/16638/15894/14964/16818/22177/18707/16639/16414/16643/19354/17086/15978/14939/22324/23900	23
mmu05166	Human T-cell leukemia virus 1 infection	32/235	250/8942	5.89076859051147e-14	5.46999940547494e-13	3.42520880450792e-13	110557/14998/12010/15018/14961/14960/14999/15015/16186/14969/16185/110558/15040/14972/15039/15001/21926/12502/15894/14964/16818/667977/20375/18707/21939/14991/16414/15042/667803/12500/15000/16193	32
mmu04621	NOD-like receptor signaling pathway	29/235	211/8942	1.54474856459799e-13	1.36920895498458e-12	8.57372409059169e-13	229900/20846/229898/55932/14469/20304/246727/20847/15951/14468/12363/246730/54123/13057/20296/21926/69146/246728/16391/13058/72512/23960/12364/20293/11796/16176/20310/14825/16193	29
mmu04064	NF-kappa B signaling pathway	21/235	105/8942	2.40347860788496e-13	2.03773186320681e-12	1.27598864308767e-12	108723/21926/20303/12044/12045/15894/16818/24047/12047/21939/230073/16994/22329/11796/16176/20310/12475/100862177/100504239/100504346/14825	21
mmu04640	Hematopoietic cell lineage	20/235	94/8942	2.65321848491108e-13	2.15574001899026e-12	1.34988308881441e-12	14998/12526/14961/14960/14999/14129/14969/15001/21926/12502/12481/12986/233274/16176/12500/12516/12475/12493/15000/16193	20
mmu05133	Pertussis	18/235	77/8942	7.70011303788171e-13	6.00608816954773e-12	3.76089731534433e-12	15900/16362/21926/12266/20311/12260/12259/12262/18126/50909/16414/16176/50908/12263/12258/12475/12268/16193	18
mmu05145	Toxoplasmosis	20/235	110/8942	5.94227076015016e-12	4.45670307011262e-11	2.79070205739845e-11	16145/15944/20846/54396/14998/14961/14960/14999/12265/14969/15001/16154/12774/21926/12703/21939/18126/11796/15978/15000	20
mmu05171	Coronavirus disease - COVID-19	29/235	247/8942	8.85065190836743e-12	6.39213748937648e-11	4.00263400144492e-11	20846/15945/246727/20847/246730/100038882/71586/20296/21926/12266/246728/16391/12260/12259/12262/13058/18707/72512/14962/23960/50909/230073/20293/16176/50908/12263/20344/12268/16193	29
mmu04668	TNF signaling pathway	20/235	113/8942	9.99716196806798e-12	6.96230922776163e-11	4.35966461765371e-11	15953/74568/15945/20304/16362/20296/21926/15894/20311/432555/18707/20293/22329/20297/11796/16176/20310/12702/14825/16193	20
mmu05144	Malaria	15/235	57/8942	1.04364010119602e-11	7.0175799908008e-11	4.39427411029901e-11	27007/20296/21926/13349/15894/21939/16414/20293/22329/81897/16176/15978/20344/80782/16193	15
mmu05163	Human cytomegalovirus infection	29/235	256/8942	2.16277368580363e-11	1.40580289577236e-10	8.80286833520072e-11	110557/12010/20304/15018/15015/110558/15040/21354/14972/21355/15039/16154/20296/12774/21926/20303/14964/21356/667977/18707/72512/14991/15042/20293/19354/16176/667803/12765/16193	29
mmu05170	Human immunodeficiency virus 1 infection	28/235	240/8942	2.42859875938756e-11	1.52766696155024e-10	9.56595776193403e-11	110557/12010/15018/56045/15015/110558/15040/21354/14972/21355/209387/15039/69550/12774/21926/12502/14964/21356/667977/80287/319236/18707/72512/14991/15042/19354/667803/12500	28
mmu05322	Systemic lupus erythematosus	22/235	148/8942	3.27501984318079e-11	1.9957152169383e-10	1.24967862437162e-10	14998/14961/14960/14999/246256/14129/14969/20821/15001/21926/12266/12524/12260/12259/12262/21939/50909/50908/15978/12263/12268/15000	22
mmu05321	Inflammatory bowel disease	15/235	62/8942	3.91688499457566e-11	2.31452295134016e-10	1.44930991824809e-10	20846/14998/14961/14960/14999/16186/14969/15001/21926/60504/16174/16176/15978/15000/16193	15
mmu05142	Chagas disease	18/235	103/8942	1.4084396320046e-10	8.07781553649699e-10	5.05817329140972e-10	20304/20296/21926/12502/12266/12260/12259/12262/18707/18126/20293/81897/16176/385643/15978/12500/16644/16193	18
mmu05310	Asthma	10/235	25/8942	3.00455866682438e-10	1.67396840008787e-09	1.04820693338835e-09	14998/14127/14961/14960/14999/14969/15001/21926/21939/15000	10
mmu05167	Kaposi sarcoma-associated herpesvirus infection	25/235	224/8942	7.92138999562201e-10	4.29075291429525e-09	2.68678724997706e-09	20846/110557/15018/20847/15015/110558/15162/15040/14972/54123/15039/12774/12266/16391/15894/12524/14964/667977/18707/14991/15042/667803/20310/14825/16193	25
mmu04659	Th17 cell differentiation	17/235	105/8942	1.60146416057144e-09	8.44014895436301e-09	5.28505953417603e-09	20846/14998/14961/14960/14999/16186/14969/16185/15001/12502/60504/16818/16176/15978/12500/15000/16193	17
mmu04620	Toll-like receptor signaling pathway	16/235	100/8942	5.87833429478129e-09	3.01651365126934e-08	1.88888304209039e-08	20846/17329/15945/20304/54123/21926/20303/27056/21897/12524/18707/21939/81897/16176/12475/16193	16
mmu05162	Measles	19/235	146/8942	7.51775779084158e-09	3.75887889542079e-08	2.35373793181545e-08	20846/246727/20847/16186/16185/246730/54123/71586/12502/246728/16391/14130/18707/23960/230073/81897/16176/12500/16193	19
mmu04672	Intestinal immune network for IgA production	11/235	43/8942	8.96105474527682e-09	4.36851418832245e-08	2.73547986961082e-08	14998/14961/14960/14999/14969/15001/12524/21939/18703/15000/16193	11
mmu05143	African trypanosomiasis	10/235	39/8942	4.22799205044079e-08	2.01087426789257e-07	1.25917093158185e-07	21926/15894/15930/22329/81897/16176/385643/15978/16644/16193	10
mmu04658	Th1 and Th2 cell differentiation	14/235	88/8942	5.82350613037875e-08	2.70377070339014e-07	1.69304940131312e-07	20846/14998/14961/14960/14999/16186/14969/16185/15001/12502/16818/15978/12500/15000	14
mmu04657	IL-17 signaling pathway	14/235	91/8942	9.01716600227003e-08	4.08917993126199e-07	2.56056611080373e-07	15945/20306/16819/20296/21926/20311/20293/20297/16176/15978/20310/14825/16193/17833	14
mmu05417	Lipid and atherosclerosis	21/235	216/8942	2.13787049611778e-07	9.47465333506744e-07	5.93284635286274e-07	20304/54123/13057/20296/21926/22035/15894/13058/18707/21939/20293/22329/16176/22324/20310/20344/17972/12475/14825/17969/16193	21
mmu05340	Primary immunodeficiency	9/235	36/8942	2.60203214137568e-07	1.12754726126279e-06	7.06048487484395e-07	12526/12265/16186/21354/21355/19264/16818/21939/12500	9
mmu04610	Complement and coagulation cascades	13/235	93/8942	8.23863842372563e-07	3.49246628831848e-06	2.18691546259079e-06	12266/12260/12259/12262/14962/50909/16414/50908/385643/12263/12258/12268/16644	13
mmu04623	Cytosolic DNA-sensing pathway	10/235	63/8942	4.88660914560871e-06	2.02742294339085e-05	1.26953339505176e-05	15945/20304/58203/22040/54123/20303/72512/230073/16176/16193	10
mmu05160	Hepatitis C	16/235	165/8942	6.5010629240361e-06	2.64105681288967e-05	1.65377916488638e-05	20846/15945/246727/20847/246730/58185/54123/15957/21926/246728/16391/18707/23960/230073/15978/12702	16
mmu05203	Viral carcinogenesis	18/235	229/8942	3.17483747295702e-05	0.000126345572903392	7.91151765548904e-05	110557/15018/15015/110558/15040/14972/54123/15039/12774/12266/16391/14964/667977/18707/14991/15042/667803/20684	18
mmu04630	JAK-STAT signaling pathway	15/235	168/8942	3.40485619166843e-05	0.000132789391475069	8.31501722596921e-05	20846/20847/16186/16185/16154/16391/12983/12703/60504/18707/12984/12986/15978/12702/16193	15
mmu04210	Apoptosis	13/235	136/8942	5.64687138077833e-05	0.000215909788088583	0.000135198571758573	13040/21926/12044/22035/12045/12983/18707/12047/12984/12364/11796/13041/14939	13
mmu05235	PD-L1 expression and PD-1 checkpoint pathway in cancer	10/235	88/8942	9.71456325939413e-05	0.00036429612222728	0.000228115250625449	20846/60533/74481/12502/16818/18707/81897/15978/12500/381319	10
mmu04613	Neutrophil extracellular trap formation	16/235	207/8942	0.000107284919652725	0.000394727534571345	0.000247170817869236	246256/14129/12363/20345/13057/12266/69146/13058/18707/16414/56644/19354/20344/17972/17969/14289	16
mmu04625	C-type lectin receptor signaling pathway	11/235	112/8942	0.000165744107657257	0.000598520388762318	0.000374781997821479	20846/14127/20847/16362/21926/16391/18707/56619/56644/16176/16193	11
mmu05134	Legionellosis	8/235	61/8942	0.000178756565102196	0.000633773276271423	0.000396856680418273	21926/12266/16414/16176/20310/12475/14825/16193	8
mmu04662	B cell receptor signaling pathway	9/235	81/8942	0.000257871327744854	0.00089794480196869	0.000562275827413592	108723/18733/14130/18707/14728/68713/12517/19354/22324	9
mmu04933	AGE-RAGE signaling pathway in diabetic complications	10/235	101/8942	0.000306969296114873	0.00105015811828772	0.000657588889184216	20846/20296/21926/15894/13058/18707/20293/22329/16176/16193	10
mmu04936	Alcoholic liver disease	12/235	141/8942	0.000326977386437271	0.00109932052336669	0.000688373445131096	21926/12266/12260/12259/12262/16176/12263/20310/12475/14825/12268/16193	12
mmu04218	Cellular senescence	14/235	184/8942	0.000340454872089599	0.00112523220436393	0.000704598843218438	110557/15018/15015/110558/15040/14972/15039/14964/667977/18707/14991/15042/667803/16193	14
mmu04660	T cell receptor signaling pathway	10/235	103/8942	0.000360066013700586	0.00117021454452691	0.000732765922618737	12526/108723/19264/21926/12502/16818/18707/15978/12500/22324	10
mmu04622	RIG-I-like receptor signaling pathway	8/235	70/8942	0.000467797429814687	0.00149541801334203	0.000936402102821461	15945/54123/100038882/71586/21926/80861/72512/230073	8
mmu05146	Amoebiasis	10/235	107/8942	0.000489398389482009	0.00153923687014503	0.000963840631237912	21926/18707/18126/16414/16176/15978/20310/12475/14825/16193	10
mmu05165	Human papillomavirus infection	21/235	362/8942	0.000542377099831273	0.00167878626138251	0.00105122378580497	20846/110557/15018/20847/15015/110558/15040/14972/15039/100038882/16362/23962/21926/16391/14964/667977/18707/14991/15042/667803/231655	21
mmu04666	Fc gamma R-mediated phagocytosis	9/235	92/8942	0.000668802964050782	0.00203775903109222	0.00127600565509689	246256/14129/15162/19264/14130/18707/19354/22324/17969	9
mmu05135	Yersinia infection	11/235	134/8942	0.000782717690371441	0.00234815307111432	0.00147036845478684	12526/20296/21926/16818/23880/18707/20293/19354/16176/22324/16193	11
mmu04670	Leukocyte transendothelial migration	10/235	118/8942	0.00105577596943906	0.00311933809152449	0.0019532697361233	13057/15894/13058/18707/16414/22329/19354/22324/17972/17969	10
mmu03050	Proteasome	6/235	47/8942	0.00134650407636092	0.00391892977448329	0.00245395872518252	16912/19171/16913/19188/19186/15978	6
mmu05418	Fluid shear stress and atherosclerosis	11/235	148/8942	0.00176453401001463	0.00506006076401255	0.00316851308299841	13057/20296/21926/15894/18707/20293/22329/19354/16176/15978/17969	11
mmu04144	Endocytosis	16/235	272/8942	0.00215277718204856	0.00608393551448507	0.00380964383093262	110557/15018/15015/16186/16185/110558/15040/14972/15039/12774/14964/667977/14991/15042/667803/12765	16
mmu05221	Acute myeloid leukemia	7/235	70/8942	0.00232253160167772	0.00646990946181649	0.00405133332021978	14129/12044/12045/20375/18707/12047/12475	7
mmu01523	Antifolate resistance	4/235	29/8942	0.00658843900995902	0.0180332683352448	0.0112920870547282	21926/11685/16176/16193	4
mmu04217	Necroptosis	11/235	176/8942	0.00665843753916731	0.0180332683352448	0.0112920870547282	20846/74568/20847/58203/21926/22035/16391/13058/11796/16176/15978	11
mmu04664	Fc epsilon RI signaling pathway	6/235	66/8942	0.00753982058749542	0.0201406166378302	0.0126116681780745	14127/21926/11690/18707/19354/22324	6
mmu04930	Type II diabetes mellitus	5/235	48/8942	0.00819788155375054	0.0216025257159643	0.0135270876278103	21926/12703/18707/212032/12702	5
mmu05020	Prion disease	14/235	268/8942	0.0110778443787605	0.0288023953847774	0.0180355080412101	20304/13057/21926/12260/12259/12262/13058/18707/12364/19354/16176/17972/17969/16193	14
mmu05202	Transcriptional misregulation in cancer	12/235	223/8942	0.0145837722302373	0.037418889274951	0.0234309913948411	14129/16185/12044/12045/12524/20375/12047/21939/11796/14939/12475/16193	12
mmu05132	Salmonella infection	13/235	253/8942	0.0160056248589989	0.04053372529227	0.0253814420183715	74568/12363/19264/21926/22035/69146/18707/105855/81897/11796/16176/12475/16193	13

## Sheet: d4.down.KEGG
ID	Description	GeneRatio	BgRatio	pvalue	p.adjust	qvalue	geneID	Count
mmu04977	Vitamin digestion and absorption	1/2	24/8942	0.005361022	0.016395148	0.01639515	11806	1
mmu05143	African trypanosomiasis	1/2	39/8942	0.008704344	0.016395148	0.01639515	11806	1
mmu04975	Fat digestion and absorption	1/2	43/8942	0.009594946	0.016395148	0.01639515	11806	1
mmu04979	Cholesterol metabolism	1/2	49/8942	0.010930099	0.016395148	0.01639515	11806	1
mmu03320	PPAR signaling pathway	1/2	89/8942	0.019808101	0.023769721	0.02376972	11806	1
mmu05417	Lipid and atherosclerosis	1/2	216/8942	0.04773048	0.04773048	0.04773048	11806	1

## Sheet: d7.up.KEGG
ID	Description	GeneRatio	BgRatio	pvalue	p.adjust	qvalue	geneID	Count
mmu04060	Cytokine-cytokine receptor interaction	86/506	292/8942	6.53237161600783e-40	1.75720796470611e-37	1.31335050385e-37	16185/24047/12775/16176/17329/20304/20307/16186/20306/56838/12774/15945/20296/12986/50931/12772/16994/16174/12766/12765/16154/14825/20311/12768/12504/60504/50929/12983/80901/18413/246779/20293/50930/12984/21936/20305/16193/230979/16161/21940/21926/21938/12985/16878/20310/20303/22163/16963/16182/12978/17082/21939/16190/257630/12982/66102/15978/16188/232983/57914/50498/24099/21949/16171/18414/32010…	86
mmu05169	Epstein-Barr virus infection	66/506	231/8942	1.05511686946241e-29	1.41913218942693e-27	1.06067011614379e-27	110557/15018/110558/15015/14961/14960/14969/15001/12010/14972/12502/667977/15945/14998/14999/15040/14964/20846/246728/21354/15039/54123/12500/215446/14991/246730/18707/246727/15007/15024/24088/20963/20847/16193/15894/23882/16391/21926/15042/100038882/18037/21929/12501/21355/21939/23960/16408/12399/12503/17874/12229/17096/16453/667803/18034/15002/21356/16476/56489/19698/14102/18035/15000/12018/230…	66
mmu04612	Antigen processing and presentation	41/506	90/8942	8.41849465645518e-28	7.54858354195481e-26	5.64186834871207e-26	110557/15018/110558/15015/14961/14960/12526/14969/15001/16149/12010/14972/667977/13040/14998/14999/15040/12525/14964/12265/21354/15039/12504/14991/15007/15024/16643/21926/15042/65972/21355/15978/19186/16641/19188/667803/15002/21356/621823/15000/19141	41
mmu05140	Leishmaniasis	36/506	70/8942	6.80817792273514e-27	4.57849965303938e-25	3.42200521905898e-25	16176/14961/14960/14969/15001/246256/14998/14999/20846/12266/14129/14131/13058/17972/16414/19225/24088/13057/21926/17969/18751/15978/18126/15170/17874/15002/17970/16401/16476/16409/18035/14281/15000/15980/16175/26415	36
mmu04380	Osteoclast differentiation	47/506	128/8942	1.12868842293654e-26	6.07234371539859e-25	4.53851555328167e-25	16818/100038947/16176/246256/18733/12702/14728/20846/20375/14130/14129/320832/14131/17972/22177/18707/668101/751864/20963/100038909/13057/20847/18722/16391/21926/17969/12978/15978/18725/12703/16822/19261/12229/18726/18034/16477/83433/17970/16476/19698/18035/14281/15980/14284/16175/26415/14282	47
mmu05332	Graft-versus-host disease	34/506	63/8942	2.1953592053877e-26	9.84252710415487e-25	7.35637909173774e-25	110557/15018/110558/15015/16176/14961/14960/14969/15001/14972/667977/14998/14999/15040/14964/18646/15039/14991/15007/15024/12524/16643/16193/21926/15042/15978/14939/16641/667803/12519/15002/14102/15000/16175	34
mmu04061	Viral protein interaction with cytokine and cytokine receptor	40/506	95/8942	1.59573590156578e-25	6.13218510744562e-24	4.58324146164005e-24	16185/24047/12775/17329/20304/20307/16186/20306/56838/12774/15945/20296/12772/16174/12766/12765/16154/14825/20311/12768/20293/50930/20305/16193/230979/21926/21938/20310/20303/16963/16182/12978/20299/16184/22035/20302/20297/12767/330122/55985	40
mmu04640	Hematopoietic cell lineage	39/506	94/8942	1.27576229650136e-24	4.28975072198582e-23	3.20619208726e-23	16176/14961/14960/12526/14969/15001/12502/14998/12986/14999/12481/12525/12516/12500/14129/12504/12494/233274/16193/14255/21926/12985/12501/12978/16190/12982/12493/16188/12507/12489/16184/15002/16401/16197/16409/12475/15000/16178/16175	39
mmu05323	Rheumatoid arthritis	36/506	87/8942	9.28246135402199e-23	2.77442456025768e-21	2.07362586972889e-21	16176/20304/14961/14960/12477/14969/15001/20296/14998/14999/16994/14825/20311/16414/20293/24088/12524/16193/15894/21926/20310/15978/16408/24099/17392/16171/12519/15002/20302/20297/16476/14281/15000/27060/16175/330122	36
mmu04659	Th17 cell differentiation	39/506	105/8942	1.65678501767609e-22	4.45675169754869e-21	3.33100987764352e-21	16185/16818/16176/14961/14960/14969/15001/16186/12502/14998/16797/14999/50931/20846/12500/12504/60504/22637/50929/246779/16193/16161/18037/12501/16190/257630/15978/50498/12503/16171/16184/16453/15002/16476/18035/14281/15000/15980/26415	39
mmu04668	TNF signaling pathway	40/506	113/8942	3.79286706996509e-22	9.27528401655098e-21	6.93241732405102e-21	16176/20304/12702/15945/20296/15953/14825/20311/22029/19225/18707/20293/16362/16193/15894/22329/12051/21926/21938/16878/20310/21929/11796/16182/74568/17392/432555/257632/20339/16477/20297/56532/16476/14102/18035/14281/26410/12608/26415/330122	40
mmu04514	Cell adhesion molecules	49/506	174/8942	6.68817831227475e-22	1.49926663833492e-20	1.12056320846007e-20	110557/15018/110558/15015/14961/14960/12477/12526/14969/15001/14972/12511/667977/14998/19264/20345/14999/12481/15040/12525/14964/15039/20737/12504/54167/16414/20344/14991/15007/15024/20343/12524/60533/15894/16421/22329/15042/21939/74048/16408/667803/12519/20339/15002/16401/16409/53624/15000/673094	49
mmu04650	Natural killer cell mediated cytotoxicity	41/506	121/8942	7.63121571021403e-22	1.57907463542121e-20	1.18021230821934e-20	16818/16639/27007/246256/14972/17086/16797/16638/14127/15040/14964/18646/20400/19354/22177/16414/22637/12506/18707/17059/20963/18106/16643/22324/15894/16635/21926/19229/18751/15978/14939/16408/16822/12503/15170/16641/22035/24055/14102/15980/23900	41
mmu05330	Allograft rejection	30/506	63/8942	2.48573081848756e-21	4.77615421552253e-20	3.56973373181296e-20	110557/15018/110558/15015/14961/14960/14969/15001/14972/667977/14998/14999/15040/14964/18646/15039/14991/15007/15024/12524/21926/15042/21939/15978/14939/667803/12519/15002/14102/15000	30
mmu04940	Type I diabetes mellitus	31/506	70/8942	8.02168415052811e-21	1.43855535766137e-19	1.07518713877254e-19	110557/15018/110558/15015/16176/14961/14960/14969/15001/14972/667977/14998/14999/15040/14964/18646/15039/14991/15007/15024/12524/21926/15042/15978/14939/667803/12519/15002/14102/15000/16175	31
mmu04062	Chemokine signaling pathway	50/506	192/8942	1.10398043832758e-20	1.85606711193825e-19	1.387238577109e-19	24047/12775/17329/20304/20307/20306/56838/12774/15945/20296/12772/12766/14191/20846/12765/94176/14825/20311/15162/12768/320207/19354/18707/80901/20293/20305/22324/20847/22376/17969/20310/20303/19229/16963/18751/66102/14710/18796/20299/17096/16453/104709/30955/20302/20297/18035/12767/216869/330122/55985	50
mmu04064	NF-kappa B signaling pathway	37/506	105/8942	1.73550140062274e-20	2.74617574569127e-19	2.05251249237735e-19	24047/16818/108723/16176/12045/16797/12044/16994/12047/14825/22029/22637/19225/50930/20963/15894/22329/23882/21926/20310/20303/21929/11796/21939/18751/24099/17874/16803/12229/17096/18034/12475/19698/18035/230073/12046/330122	37
mmu05321	Inflammatory bowel disease	28/506	62/8942	3.32654341313002e-19	4.97133432295542e-18	3.71561281817447e-18	16176/14961/14960/14969/15001/16186/14998/14999/16174/20846/20849/60504/50929/24088/16193/16161/21926/16182/16190/257630/15978/16171/257632/15002/16476/15000/15980/16175	28
mmu05152	Tuberculosis	46/506	180/8942	9.60306909618501e-19	1.35959241414409e-17	1.01616963843287e-17	16176/14961/14960/14969/15001/246256/16149/13040/14998/14127/14999/21897/20846/12265/12266/56619/14130/16154/14129/14131/56644/12721/16414/81897/332579/24088/20963/16193/21926/21899/16985/16411/15978/18126/17874/16803/257632/15002/16409/12475/12608/15000/15980/27060/16175/26415	46
mmu04145	Phagosome	46/506	182/8942	1.55119507794036e-18	2.08635737982979e-17	1.5593592625611e-17	110557/15018/110558/15015/14961/14960/14969/15001/246256/14972/667977/13040/14998/14999/15040/14964/12266/21354/14130/15039/14129/14131/13058/56644/17972/12721/16414/14991/50909/15007/15024/20288/24088/13057/21899/17969/15042/21355/667803/15002/17970/20390/16409/12475/15000/27060	46
mmu04658	Th1 and Th2 cell differentiation	32/506	88/8942	2.41158208924271e-18	3.08912181907757e-17	2.30883297767097e-17	16185/16818/14961/14960/14969/15001/16186/12502/14998/16797/14999/20846/20849/12500/12504/22637/16161/18037/12501/16190/15978/12399/12503/16184/16453/15002/16476/18035/14281/15000/15980/26415	32
mmu04657	IL-17 signaling pathway	32/506	91/8942	7.6841655652734e-18	9.39563880481156e-17	7.02237140175703e-17	16819/16176/20306/15945/20296/14825/20311/19225/20293/16193/21926/12985/20310/21929/257630/15978/17392/16171/16172/20297/16476/56489/17833/18035/14281/12608/20202/20201/26415/330122/74180/14282	32
mmu04621	NOD-like receptor signaling pathway	48/506	211/8942	2.80555412399857e-17	3.28127851893746e-16	2.45245234637861e-16	16176/20304/20296/14469/229898/55932/28240/20846/246728/54483/14825/54123/72512/13058/229900/246730/15951/332579/246727/20293/13057/14468/20847/16193/16391/21926/69146/12363/20310/21929/383619/11796/637515/23960/18796/17874/216799/12364/257632/56532/16476/56489/18035/19200/22368/12362/26415/330122	48
mmu05320	Autoimmune thyroid disease	29/506	79/8942	7.25386425533612e-17	8.1303728528559e-16	6.07670207354912e-16	110557/15018/110558/15015/14961/14960/12477/14969/15001/14972/667977/14998/14999/15040/14964/18646/15039/14991/15007/15024/12524/15042/21939/14939/667803/12519/15002/14102/15000	29
mmu05416	Viral myocarditis	30/506	88/8942	2.27280857721519e-16	2.44554202908354e-15	1.82781658209726e-15	110557/15018/110558/15015/14961/14960/14969/15001/14972/667977/14998/14999/15040/14964/18646/15039/19354/16414/14991/15007/15024/12524/15894/15042/21939/16408/667803/12519/15002/15000	30
mmu05164	Influenza A	42/506	173/8942	2.50468377182296e-16	2.59138436392453e-15	1.93682024460804e-15	16176/20304/14961/14960/14969/15001/12702/15945/20296/14998/14999/20846/12265/246728/54123/246730/18707/246727/20293/20847/16193/15894/16391/21926/18751/15978/23960/58185/17874/216799/15002/22035/56489/14102/18035/71586/15000/15980/12018/16175/230073/12362	42
mmu05142	Chagas disease	32/506	103/8942	4.85002595353151e-16	4.83206289444436e-15	3.61152030068039e-15	16176/20304/12502/20296/12259/12262/12260/12266/12500/81897/18707/20293/24088/16193/385643/21926/21899/12501/16644/18787/15978/18126/12503/18796/17874/20302/16476/14102/18035/14281/15980/26415	32
mmu04672	Intestinal immune network for IgA production	21/506	43/8942	1.40426340922568e-15	1.34909591814896e-14	1.00832447805303e-14	14961/14960/14969/15001/18703/56838/14998/14999/54167/12524/16193/16421/21939/24099/57916/12519/15002/16401/16169/15000/12767	21
mmu05166	Human T-cell leukemia virus 1 infection	49/506	250/8942	7.4451608976536e-15	6.90602855678903e-14	5.16161790000667e-14	16185/110557/15018/110558/16818/15015/14961/14960/14969/15001/16186/12010/14972/12502/667977/14998/14999/15040/14964/20375/15039/12500/12504/16414/14991/18707/15007/15024/16193/15894/21926/15042/12501/21939/16408/16184/16453/22695/667803/18034/15002/16476/19698/18035/14281/16169/15000/16178/13653	49
mmu05150	Staphylococcus aureus infection	33/506	124/8942	2.59360030613212e-14	2.32559494116514e-13	1.73816722270609e-13	14961/14960/14969/15001/246256/14998/12259/12262/20345/14999/12260/14962/12266/14130/14129/14131/16414/20344/50909/19204/15894/12267/12273/12268/14289/14293/16408/50908/15002/12263/16409/15000/12630	33
mmu05170	Human immunodeficiency virus 1 infection	47/506	240/8942	2.83050700856294e-14	2.45614963001107e-13	1.83574478314269e-13	110557/15018/110558/15015/12010/14972/12502/12774/667977/15040/14964/21354/15039/12500/72512/12504/19354/14991/18707/15007/15024/56045/69550/24088/209387/21926/21938/15042/19229/12501/21355/18751/14710/12503/80287/17874/667803/667823/21356/16476/319236/14102/18035/14281/12018/12767/26415	47
mmu05133	Pertussis	26/506	77/8942	3.07889627541559e-14	2.58819718152123e-13	1.93443812040914e-13	16176/12259/12262/12260/15900/12266/20311/16414/50909/16362/16193/21926/12268/18126/50908/12258/17874/216799/12263/16476/16409/12475/14281/16175/12362/26415	26
mmu05167	Kaposi sarcoma-associated herpesvirus infection	45/506	224/8942	3.91960286961205e-14	3.19507021795649e-13	2.3880196111512e-13	110557/15018/110558/15015/14972/12774/667977/15040/14964/20846/12266/15039/14825/54123/15162/12768/320207/14991/19225/18707/15007/15024/20963/12524/20847/16193/15894/16391/15042/20310/14710/239849/17096/22695/667803/104709/30955/16476/56489/14102/18035/14281/12018/26415/330122	45
mmu04620	Toll-like receptor signaling pathway	29/506	100/8942	8.84457104656198e-14	6.9976165044858e-13	5.23007142381839e-13	16176/17329/20304/15945/21897/20846/54123/81897/18707/24088/12524/27056/16193/21926/21899/20303/170744/21939/17874/16803/12519/20302/16476/56489/12475/18035/14281/26410/26415	29
mmu05340	Primary immunodeficiency	18/506	36/8942	9.2394835808109e-14	7.10120309496609e-13	5.3074928238643e-13	16818/12526/16186/19264/12525/12265/21354/12500/12504/54167/22637/12501/21355/21939/12229/57916/16453/16197	18
mmu05144	Malaria	22/506	57/8942	1.26617968973804e-13	9.461176014987e-13	7.07135440760132e-13	16176/27007/20296/13349/80782/16414/20344/81897/20293/17059/24088/16193/15894/22329/16635/21926/12985/21939/15978/16408/17874/20339	22
mmu05168	Herpes simplex virus 1 infection	67/506	459/8942	2.85721558929547e-13	2.07727295546076e-12	1.55256949517905e-12	110557/15018/110558/15015/16176/20304/14961/14960/14969/15001/16149/12010/14972/667977/12702/20296/14998/14999/15040/231805/14964/20846/246728/12266/21354/15039/54123/72512/14991/246730/81897/18707/332579/246727/20293/15007/15024/50930/170741/69550/24088/20963/20847/16193/230979/545812/16391/21926/15042/11796/18636/21355/15978/23960/17874/20684/667803/15002/21356/56489/14102/18035/71586/15000/159…	67
mmu05171	Coronavirus disease - COVID-19	46/506	247/8942	3.69603961731233e-13	2.61640699225531e-12	1.95552234600182e-12	16176/15945/20296/12259/12262/12260/20846/14962/246728/12266/72512/13058/20344/246730/18707/50909/246727/20293/24088/20963/20847/16193/12267/12273/16391/21926/12268/12985/100038882/170744/18751/23960/50908/17392/17874/216799/12263/16476/56489/18035/14281/71586/230073/12362/26415/100043813	46
mmu05145	Toxoplasmosis	29/506	110/8942	1.29615892149676e-12	8.94017307391356e-12	6.68195287465267e-12	14961/14960/14969/15001/12774/16145/14998/54396/14999/20846/12265/15944/16154/320207/24088/21926/11796/21939/15978/18126/12703/17874/15002/104709/30955/18035/15000/15980/26415	29
mmu05162	Measles	33/506	146/8942	3.80390136684134e-12	2.5581236692008e-11	1.91196095017552e-11	16185/16176/16186/12502/20846/246728/14130/54123/12500/246730/81897/18707/246727/24088/20847/16193/16391/21929/12501/23960/17874/16184/16453/17698/16476/56489/14102/18035/14281/71586/12018/16175/230073	33
mmu05417	Lipid and atherosclerosis	41/506	216/8942	3.97040837001264e-12	2.60497524764244e-11	1.94697817374176e-11	22433/16176/20304/20296/14825/54123/13058/17972/20344/18707/20293/24088/13057/22324/16193/15894/22329/21926/21899/17969/20310/21939/17392/18796/17874/16803/216799/17096/20339/17970/22035/20302/16476/56489/12475/14102/18035/14281/12362/26415/330122	41
mmu04662	B cell receptor signaling pathway	24/506	81/8942	7.6084455347133e-12	4.87302821151876e-11	3.64213808804571e-11	108723/18733/83490/12517/14728/14130/16331/19354/18707/68713/20963/100038909/22324/18722/18037/18751/18725/15170/12229/17096/18726/16476/18035/14281	24
mmu05235	PD-L1 expression and PD-1 checkpoint pathway in cancer	25/506	88/8942	7.81656098803602e-12	4.88989512972486e-11	3.65474455009763e-11	16818/12502/16797/20846/12500/381319/12504/74481/22637/81897/18707/24088/60533/18037/12501/53314/15978/12503/15170/17874/16476/18035/14281/15980/26415	25
mmu04630	JAK-STAT signaling pathway	34/506	168/8942	4.70436382119529e-11	2.87543430473538e-10	2.14912131561126e-10	16185/16186/12702/12986/50931/20846/16154/20849/60504/50929/12983/18707/18413/12984/20847/16193/16161/18712/16391/12985/16878/16190/12982/15978/16188/57914/12703/18414/15170/16184/16453/16197/16169/15980	34
mmu05135	Yersinia infection	30/506	134/8942	4.81020608598856e-11	2.87543430473538e-10	2.14912131561126e-10	16818/16176/12526/20296/16797/12525/54483/23880/12504/19354/22637/18707/20293/22324/16193/21926/22376/19229/16822/54353/17874/216799/16401/16476/56212/18035/14281/11867/12362/26415	30
mmu04660	T cell receptor signaling pathway	26/506	103/8942	5.61051646998259e-11	3.28093245744634e-10	2.45219369740658e-10	16818/108723/12477/12526/12502/16797/19264/12525/12500/12504/54167/22637/18707/22324/21926/18037/12501/15978/16822/12503/15170/16476/18035/14281/26410/26415	26
mmu04625	C-type lectin receptor signaling pathway	27/506	112/8942	7.5152134351145e-11	4.3012604554166e-10	3.21479454895156e-10	16176/14127/20846/56619/56644/19225/17474/18707/332579/16362/20963/20847/16193/12051/16391/21926/16985/56620/20299/216799/18034/16476/56489/19698/18035/12362/26415	27
mmu05163	Human cytomegalovirus infection	43/506	256/8942	7.8362731227611e-11	4.39157806254737e-10	3.2822986106302e-10	110557/15018/110558/15015/16176/20304/12010/14972/12774/667977/20296/15040/14964/21354/12765/15039/16154/72512/12768/19354/14991/19225/18707/20293/15007/15024/16193/21926/15042/20303/19229/21355/18751/14710/18796/667803/20302/21356/14102/18035/12018/12767/26415	43
mmu05143	African trypanosomiasis	15/506	39/8942	1.13289045142137e-09	6.21933737617036e-09	4.64837972548832e-09	16176/81897/16193/15894/385643/22329/21926/16644/18751/15978/18796/17874/15930/20339/14102	15
mmu04610	Complement and coagulation cascades	22/506	93/8942	6.45343364768546e-09	3.47194730245478e-08	2.59495963517458e-08	12259/12262/12260/14962/12266/16414/50909/14058/12267/385643/12273/12268/16644/16411/18787/12759/50908/12258/12263/16409/18793/12630	22
mmu05310	Asthma	11/506	25/8942	3.69538208881038e-08	1.94913290566665e-07	1.45679665420595e-07	14961/14960/14969/15001/14998/14127/14999/21926/21939/15002/15000	11
mmu04210	Apoptosis	25/506	136/8942	1.34244199511974e-07	6.94455570552327e-07	5.19041338194069e-07	13040/12045/12044/12047/18646/22029/12983/18707/13041/12984/23882/21926/11796/16188/14939/13032/64138/12364/22035/16476/14102/18035/14281/12018/12046	25
mmu04670	Leukocyte transendothelial migration	22/506	118/8942	5.92704860090397e-07	3.00825674272296e-06	2.24839380888313e-06	13058/17972/19354/16414/18707/13057/22324/15894/22329/17969/19229/18751/74734/16408/17970/17698/16401/16409/53624/12767/26415/673094	22
mmu05134	Legionellosis	15/506	61/8942	9.97247136493726e-07	4.96776814290393e-06	3.71294742827099e-06	16176/12266/14825/16414/24088/16193/21926/20310/17874/18034/16409/12475/18035/12362/330122	15
mmu04623	Cytosolic DNA-sensing pathway	15/506	63/8942	1.55425747198665e-06	7.6017319993529e-06	5.68159190716652e-06	16176/20304/58203/15945/54123/72512/16193/20303/383619/22040/56532/56489/18035/230073/12362	15
mmu05322	Systemic lupus erythematosus	24/506	148/8942	2.5436331810143e-06	1.22185236730865e-05	9.13221687168667e-06	14961/14960/14969/15001/246256/14998/12259/12262/14999/12260/12266/14129/50909/12524/21926/12268/21939/15978/50908/12519/15002/12263/20821/15000	24
mmu04933	AGE-RAGE signaling pathway in diabetic complications	19/506	101/8942	3.03115946435701e-06	1.43049455423164e-05	1.06916243341125e-05	16176/20296/20846/13058/18707/20293/16193/15894/22329/18712/21926/18751/18787/18796/20339/16476/16175/26415/13653	19
mmu04936	Alcoholic liver disease	23/506	141/8942	3.71230121421739e-06	1.72173970107669e-05	1.28684125574505e-05	16176/12259/12262/12260/12266/14825/16193/12267/12273/21926/12268/20310/16171/17874/16803/16172/12263/56489/12475/14102/18035/26415/330122	23
mmu04613	Neutrophil extracellular trap formation	28/506	207/8942	1.42600652283351e-05	6.50162296003751e-05	4.85936210278679e-05	246256/20345/12266/14129/13058/56644/17972/19354/16414/20344/18707/24088/20963/13057/12273/69146/17969/12363/14289/170744/14293/18751/16408/18796/17970/16409/12362/26415	28
mmu05146	Amoebiasis	18/506	107/8942	2.74652756196178e-05	0.00012313598569462	9.20327656727543e-05	16176/14825/16414/18707/24088/16193/21926/20310/18751/15978/18126/18796/16409/20723/12475/16178/330122/11846	18
mmu04666	Fc gamma R-mediated phagocytosis	16/506	92/8942	5.02061167986378e-05	0.000221400744571042	0.000165476588585674	246256/16797/19264/14130/14129/15162/16331/19354/18707/20963/22324/22376/17969/18751/17096/11867	16
mmu04664	Fc epsilon RI signaling pathway	13/506	66/8942	6.72309345140482e-05	0.000291695506198048	0.000218015424315504	16797/14127/11690/16331/19354/18707/20963/22324/21926/16822/12229/17096/26415	13
mmu05418	Fluid shear stress and atherosclerosis	21/506	148/8942	8.35905119298402e-05	0.000356918217605191	0.000266763371405171	16176/20296/19354/18707/20293/13057/15894/22329/21926/17969/15978/20339/17970/16476/14281/16598/16178/225884/16175/19252/26415	21
mmu05203	Viral carcinogenesis	28/506	229/8942	9.05198321066605e-05	0.000380466169323307	0.000284363288361384	110557/15018/110558/15015/14972/12774/667977/15040/14964/12266/15039/54123/22029/14991/18707/15007/15024/20963/16391/15042/17096/16453/20684/667803/18034/16476/18035/12018	28
mmu05202	Transcriptional misregulation in cancer	27/506	223/8942	0.000142327566673535	0.000589017160541244	0.000440235874245265	16185/12045/12044/12047/20375/80859/14129/19126/22029/12524/16193/14255/16421/23882/11796/12978/21939/14939/17392/16409/12475/12608/16178/15242/12018/12046/18124	27
mmu05132	Salmonella infection	29/506	253/8942	0.000213852107310675	0.000871609346463208	0.000651447408235072	16176/19264/72318/105855/81897/18707/24088/16193/21926/21899/69146/12363/11796/74568/74734/17874/216799/22035/30955/56532/16476/12475/56212/18035/14281/11867/12018/12362/26415	29
mmu05161	Hepatitis B	21/506	163/8942	0.000331416603602115	0.00133061293088014	0.00099451015377854	20846/20849/54123/18707/24088/20847/16193/21926/19229/18751/17874/16453/12364/16476/56489/14102/18035/14281/71586/230073/26415	21
mmu05160	Hepatitis C	21/506	165/8942	0.000391853578615888	0.00155012665658344	0.00115857637021106	12702/15945/20846/246728/54123/246730/18707/246727/20847/16391/21926/15978/23960/58185/15957/56489/14102/18035/53624/12018/230073	21
mmu04622	RIG-I-like receptor signaling pathway	12/506	70/8942	0.000496110177681778	0.00190648053994855	0.00142491795394315	15945/54123/72512/80861/21926/100038882/67664/56489/18035/71586/230073/26415	12
mmu05221	Acute myeloid leukemia	12/506	70/8942	0.000496110177681778	0.00190648053994855	0.00142491795394315	12045/12044/12047/20375/14129/18707/14255/18712/12978/16409/12475/12046	12
mmu04217	Necroptosis	20/506	176/8942	0.00220424555103192	0.0083512965243322	0.00624182209410077	16176/58203/20846/20849/13058/20847/16391/21926/21929/11796/74568/15978/216799/16453/22035/56532/14102/15980/16175/12362	20
mmu04218	Cellular senescence	20/506	184/8942	0.0037068696572502	0.0138492769138931	0.0103510541598653	110557/15018/110558/15015/14972/667977/15040/14964/15039/14991/18707/15007/15024/16193/23882/15042/18787/667803/16175/26415	20
mmu04611	Platelet activation	14/506	124/8942	0.0101619294774971	0.0374460141020098	0.0279874337448009	14127/320207/21391/18707/20963/54519/108101/16822/18796/12229/17096/104709/30955/26415	14
mmu04066	HIF-1 signaling pathway	13/506	114/8942	0.0120067500830569	0.0436461590857068	0.0326214689312072	13058/18707/16193/18751/18787/15978/212032/18126/22041/21857/170768/15277/15980	13

## Sheet: d7.down.KEGG
ID	Description	GeneRatio	BgRatio	pvalue	p.adjust	qvalue	geneID	Count
mmu00982	Drug metabolism - cytochrome P450	12/98	71/8942	1.13300412425091e-11	1.76748643383141e-09	1.46694218192486e-09	14262/14261/14858/11522/14862/14263/13106/109731/213043/68312/94215/226565	12
mmu04512	ECM-receptor interaction	10/98	88/8942	3.49445535361775e-08	2.72567517582185e-06	2.26220004471044e-06	241226/114249/12843/12842/12839/13406/12491/15891/12845/12840	10
mmu00983	Drug metabolism - other enzymes	10/98	92/8942	5.38478144701349e-08	2.80008635244701e-06	2.32395830871109e-06	99586/64705/14858/14862/104158/13106/103149/68312/94215/234564	10
mmu04974	Protein digestion and absorption	10/98	108/8942	2.50334421361819e-07	9.76304243311096e-06	8.10292995460626e-06	69700/12843/12814/12842/12839/12815/12825/16534/100040591/12840	10
mmu00830	Retinol metabolism	9/98	97/8942	1.01453380738298e-06	3.03372087302285e-05	2.51786550190156e-05	13076/11522/11668/13087/27400/13113/213043/94215/13086	9
mmu00980	Metabolism of xenobiotics by cytochrome P450	8/98	73/8942	1.1668157203934e-06	3.03372087302285e-05	2.51786550190156e-05	14858/13107/13076/11522/14862/13106/68312/94215	8
mmu00140	Steroid hormone biosynthesis	8/98	92/8942	6.81214950495028e-06	0.000151813617538892	0.000125999156256975	13076/105349/13106/94224/27400/13113/20860/94215	8
mmu00480	Glutathione metabolism	7/98	72/8942	1.25982702420281e-05	0.000245666269719549	0.000203893057864403	14858/69049/68396/14862/68312/93673/207182	7
mmu00410	beta-Alanine metabolism	5/98	32/8942	2.27260327696177e-05	0.00039391790134004	0.000326935910019061	99586/104776/64705/11669/103149	5
mmu05204	Chemical carcinogenesis - DNA adducts	7/98	84/8942	3.48047698820452e-05	0.000542954410159905	0.000450630178472795	14858/13076/14862/13106/13113/68312/94215	7
mmu00770	Pantothenate and CoA biosynthesis	4/98	21/8942	7.03659097807147e-05	0.000997916538708317	0.000828230325648603	99586/64705/11669/103149	4
mmu00010	Glycolysis / Gluconeogenesis	5/98	67/8942	0.000805331266253421	0.0104693064612945	0.00868910050431323	14121/11669/11522/319625/14120	5
mmu00380	Tryptophan metabolism	4/98	52/8942	0.00245514261801633	0.029461711416196	0.0244520276936039	11669/13076/109731/213043	4
mmu00280	Valine, leucine and isoleucine degradation	4/98	57/8942	0.00343611574190787	0.038288146838402	0.0317776117484713	104776/11669/235674/213043	4
mmu00053	Ascorbate and aldarate metabolism	3/98	31/8942	0.00459334251098466	0.0477707621142405	0.0396477985158676	11669/94215/22235	3

## Sheet: d11.up.GO
ID	Description	GeneRatio	BgRatio	pvalue	p.adjust	qvalue	geneID	Count
mmu04060	Cytokine-cytokine receptor interaction	114/740	292/8942	5.92529915705602e-50	1.70056085807508e-47	1.25366855849291e-47	12775/16176/20304/12504/17329/16186/80901/16174/16185/20303/20305/20311/12766/24047/20296/15945/21938/232983/50930/12768/16994/20299/20307/12986/20306/20290/12765/12772/15978/16161/12983/12774/60504/20302/66102/22163/21939/12769/50931/16170/320100/16154/12984/16188/12982/12978/21926/12458/21936/16190/57914/16182/22035/17082/14102/16172/15980/230979/16197/57916/18413/21950/12773/18414/21940/16184/…	114
mmu04061	Viral protein interaction with cytokine and cytokine receptor	57/740	95/8942	6.60691450634286e-38	9.480922316602e-36	6.98942008302586e-36	12775/20304/17329/16186/16174/16185/20303/20305/20311/12766/24047/20296/15945/21938/50930/12768/20299/20307/20306/20290/12765/12772/12774/20302/12769/16154/12978/21926/12458/16182/22035/230979/12773/16184/20310/12977/12767/13051/16963/12776/16992/20308/14825/16193/20295/21937/56838/20293/20297/100862177/100504239/100504346/56221/330122/55985/18829/20292	57
mmu04062	Chemokine signaling pathway	75/740	192/8942	8.14137126157266e-33	7.78857850690451e-31	5.74180920553019e-31	12775/20304/17329/80901/20303/20305/20311/12766/20846/24047/20296/15945/12768/15162/94176/14191/320207/20299/20307/20306/20290/18707/12765/19354/12772/14710/12774/20302/66102/22324/20847/12769/19229/18035/12458/104709/22376/16428/11513/17096/17969/12773/14784/18751/20310/30955/16452/18796/12767/16453/14678/13051/234779/16963/277360/12776/20848/20308/14825/18753/20295/56838/20293/20297/14702/10086…	75
mmu05169	Epstein-Barr virus infection	82/740	231/8942	2.64892280311873e-32	1.90060211123769e-30	1.40114074586017e-30	110557/12010/14960/110558/15018/14961/14999/15015/14969/667977/12502/15001/14998/14972/20846/15945/15040/15039/14990/15024/12501/14964/24088/14991/20963/18707/12500/15894/100038882/21354/18037/21355/246730/246727/16391/17874/21939/21929/20847/15007/246728/215446/18035/16408/12503/21926/54123/667803/14102/19698/53859/21356/17096/12018/12229/381091/18034/12399/230073/12122/56489/23960/15976/19106/1…	82
mmu05140	Leishmaniasis	43/740	70/8942	1.97010786118389e-29	1.13084191231955e-27	8.33666694943079e-28	14960/14961/14999/16176/14969/15001/14998/13057/20846/17972/24088/246256/14131/15978/16414/13058/12266/17874/15170/18035/21926/14129/18126/15980/17969/381091/18751/19225/15979/16452/17970/16401/16476/15000/16409/16175/15002/21803/17357/16159/266632/26415/14281	43
mmu04380	Osteoclast differentiation	57/740	128/8942	1.12148544143843e-28	5.36443869488051e-27	3.95471181980922e-27	16818/16176/100038947/20375/22177/13057/20846/14728/17972/18733/14130/246256/20963/18707/14131/12702/18722/15978/320832/668101/16391/20847/19261/751864/100038909/83433/18035/12703/12978/21926/14129/16822/19698/15980/53859/17969/12229/18034/14784/18725/15979/12977/17970/15976/234779/18726/16476/14360/16477/16175/21937/21803/14389/100041146/14284/26415/14281	57
mmu04064	NF-kappa B signaling pathway	50/740	105/8942	5.84897107697982e-27	2.39807814156173e-25	1.76788449093676e-25	16818/16176/108723/12045/12047/20303/22637/24047/12044/16797/50930/16994/22029/20963/15894/17874/21939/21929/11796/18035/21926/22329/19698/53859/17096/12229/18034/12475/18751/19225/230073/20310/21947/225471/234779/240354/19766/17873/12046/16992/14825/16803/24099/21937/100862177/100504239/100504346/266632/330122/18829	50
mmu05332	Graft-versus-host disease	38/740	63/8942	1.02426895039217e-25	3.67456485953189e-24	2.70892182932665e-24	110557/14960/110558/15018/14961/14999/16176/15015/14969/667977/15001/14998/14972/12487/15040/15039/14990/15024/14964/14991/16643/15978/12524/15007/14939/21926/667803/14102/12519/381091/14103/18646/15042/16641/16193/15000/16175/15002	38
mmu04640	Hematopoietic cell lineage	46/740	94/8942	1.55627666998803e-25	4.96279338096182e-24	3.65861532944554e-24	14960/14961/14999/16176/12481/14969/12504/12502/15001/14998/233274/12501/12525/12986/12516/12526/12483/12500/16188/14255/12982/12978/21926/14129/16190/12507/12494/12493/16197/381091/12489/12475/16184/12977/12985/21673/12505/16401/16193/15000/16409/16175/15002/12479/16178/16402	46
mmu04612	Antigen processing and presentation	44/740	90/8942	1.89439902666747e-24	5.43692520653565e-23	4.00814951958065e-23	110557/12010/14960/110558/15018/14961/14999/15015/14969/667977/12504/16149/15001/14998/14972/19188/13040/15040/15039/14990/19186/15024/12525/12265/14964/14991/12526/16643/15978/21354/21355/15007/65972/21926/667803/21356/381091/13030/15042/19141/16641/15000/621823/15002	44
mmu04659	Th17 cell differentiation	47/740	105/8942	6.13739564130284e-24	1.60130231732174e-22	1.18049428124581e-22	16818/14960/14961/14999/16176/14969/12504/12502/15001/14998/16186/16185/22637/20846/16797/12501/20371/12500/15978/16161/60504/18037/50931/18035/12503/16190/16364/15980/381091/57765/16184/50498/16171/15979/16452/16453/20848/246779/16476/257630/16193/15000/15002/21803/50929/26415/14281	47
mmu05321	Inflammatory bowel disease	36/740	62/8942	1.29737827732308e-23	3.10289637993104e-22	2.28748275212227e-22	14960/14961/14999/16176/14969/15001/14998/16186/16174/20849/20846/24088/20371/15978/16161/60504/21926/16190/16182/15980/381091/57765/16171/15979/257632/20848/16476/257630/16193/15000/16163/16175/15002/21803/50929/16159	36
mmu05330	Allograft rejection	36/740	63/8942	2.79411844423711e-23	6.16855379612346e-22	4.54751260964906e-22	110557/14960/110558/15018/14961/14999/15015/14969/667977/15001/14998/14972/12487/15040/15039/14990/15024/14964/14991/15978/12524/21939/15007/14939/21926/667803/14102/12519/381091/14103/21947/18646/15042/15000/15002/16159	36
mmu05152	Tuberculosis	61/740	180/8942	5.73023465437918e-23	1.17469810414773e-21	8.65997868819711e-22	14960/14961/14999/16176/14969/14127/56619/16149/15001/14998/13040/16985/20846/21897/332579/14130/12265/24088/56644/246256/20963/14131/15978/16414/12721/12266/17874/16154/21899/21926/12608/14129/18126/16411/15980/381091/12475/15979/12122/16452/257632/13033/12370/27060/240354/81897/11783/16803/16193/15000/108960/16409/16175/15002/21937/21803/16159/266632/12795/26415/12796	61
mmu04940	Type I diabetes mellitus	37/740	70/8942	2.80027018519375e-22	5.18392804605718e-21	3.82163776731155e-21	110557/14960/110558/15018/14961/14999/16176/15015/14969/667977/15001/14998/14972/12487/15040/15039/14990/15024/14964/14991/15978/12524/15007/14939/21926/667803/14102/12519/381091/14103/18646/15042/16992/15000/16175/15002/16159	37
mmu04668	TNF signaling pathway	47/740	113/8942	2.88999472950923e-22	5.18392804605718e-21	3.82163776731155e-21	16176/20304/15953/20311/20296/15945/21938/22029/18707/16362/12702/15894/74568/21929/11796/432555/18035/21926/12608/22329/16182/14102/53859/56532/17392/19225/20310/257632/12051/12977/12369/12370/26410/19766/20339/16476/16992/14825/16878/16193/16477/21937/20293/20297/330122/26415/14281	47
mmu04650	Natural killer cell mediated cytotoxicity	48/740	121/8942	1.19175909334358e-21	2.01196976346828e-20	1.48324196756693e-20	16818/14127/12506/14972/18106/22637/22177/15040/16797/20400/14964/27007/246256/20963/18707/16643/19354/15978/16414/15894/22324/19229/15170/16408/12503/14939/17059/21926/16822/22035/14102/15980/16639/14784/18751/17086/14103/15979/16638/12122/15976/18646/234779/23900/24055/16641/14360/16635	48
mmu05164	Influenza A	58/740	173/8942	1.28202643471284e-21	2.0441199264588e-20	1.50694335308351e-20	14960/14961/14999/16176/20304/14969/15001/14998/20846/20296/15945/12265/18707/12702/15978/15894/246730/246727/16391/17874/20847/246728/18035/21926/71586/22035/54123/14102/15980/170743/12018/11461/381091/18751/230073/14103/15979/12122/56489/216799/16452/23960/15976/19106/12370/56417/58185/18854/11783/16193/15000/16175/15002/21937/20293/16159/266632/12362	58
mmu04514	Cell adhesion molecules	58/740	174/8942	1.77652627735999e-21	2.68348969264378e-20	1.97829241966404e-20	110557/14960/110558/15018/14961/14999/12511/12481/15015/14969/667977/12504/15001/14998/12477/14972/20345/12487/54167/15040/15039/14990/19264/60533/15024/20737/12525/14964/14991/12526/12483/16414/15894/12524/225825/21939/18566/15007/16421/16408/74048/22329/667803/12519/20344/381091/21947/53624/15042/16401/20339/20343/58205/15000/16409/15002/171171/14663	58
mmu05323	Rheumatoid arthritis	40/740	87/8942	4.48466110534461e-21	6.43548868616951e-20	4.74429937986456e-20	14960/14961/14999/16176/20304/14969/15001/14998/12477/12487/20311/20296/16994/24088/15978/16414/15894/12524/20302/16408/21926/12519/17392/381091/16171/20310/12977/27060/16476/14825/16193/15000/24099/16175/15002/21803/20293/20297/330122/14281	40
mmu04621	NOD-like receptor signaling pathway	62/740	211/8942	1.08382137743998e-19	1.48122254916797e-18	1.09197041035306e-18	16176/20304/12363/13057/20846/20296/14469/72512/383619/229898/55932/332579/69146/54483/22166/229900/13058/246730/246727/16391/17874/28240/21929/20847/246728/15951/11796/18035/21926/54123/637515/12364/378425/56532/17951/20310/56489/216799/257632/13030/23960/15976/18796/12370/19200/19766/14468/16476/14825/17952/16193/18753/17948/195046/107607/20293/22368/266632/12362/330122/26415/12796	62
mmu04672	Intestinal immune network for IgA production	27/740	43/8942	2.85069362911013e-19	3.71885941615731e-18	2.74157616962266e-18	14960/14961/14999/14969/15001/14998/12487/54167/18703/12524/21939/12769/16421/12519/53859/57916/381091/21947/16169/12767/16401/16193/15000/24099/15002/21803/56838	27
mmu04658	Th1 and Th2 cell differentiation	38/740	88/8942	6.60010545350249e-19	7.8926261048134e-18	5.8185140182193e-18	16818/14960/14961/14999/14969/12504/12502/15001/14998/16186/16185/22637/20849/20846/16797/12501/12500/15978/16161/18037/18035/12503/16190/15980/381091/12399/57765/16184/15979/16452/16453/16476/15000/16163/15002/16159/26415/14281	38
mmu05416	Viral myocarditis	38/740	88/8942	6.60010545350249e-19	7.8926261048134e-18	5.8185140182193e-18	110557/14960/110558/15018/14961/14999/15015/14969/667977/15001/14998/14972/12487/15040/15039/14990/15024/14964/14991/19354/16414/15894/12524/21939/15007/16408/667803/12519/11461/381091/21947/12122/12370/18646/15042/15000/14360/15002	38
mmu05142	Chagas disease	41/740	103/8942	1.00264022850049e-18	1.15103098231857e-17	8.4855025654147e-18	16176/12260/20304/12502/12262/12259/20296/12501/24088/18707/12500/15978/20302/12266/17874/385643/18035/16644/21899/12503/21926/18126/14102/15980/14103/15979/18796/12370/14678/18787/81897/16476/16193/21937/21803/20293/16159/266632/14676/26415/14281	41
mmu05167	Kaposi sarcoma-associated herpesvirus infection	62/740	224/8942	3.00568082827098e-18	3.31780922197604e-17	2.4459184068116e-17	110557/110558/15018/15015/667977/14972/20846/15040/15039/14990/12768/15024/15162/320207/14964/14991/20963/18707/14710/15894/12524/12774/12266/16391/20847/15007/18035/104709/54123/667803/14102/239849/17096/12018/12773/19225/57781/20310/30955/15979/12122/56489/16452/15976/19106/12370/234779/15042/277360/12776/20848/16476/14825/17164/16193/21414/22695/21937/14702/330122/26415/14281	62
mmu05145	Toxoplasmosis	41/740	110/8942	1.68851104907822e-17	1.79482470772389e-16	1.32316070512562e-16	14960/14961/14999/14969/16145/15001/14998/54396/15944/20846/320207/12265/24088/15978/12774/17874/21939/11796/16154/18035/12703/21926/104709/18126/15980/381091/30955/21947/15979/16452/12370/14678/20848/15000/15002/21937/21803/16159/11689/266632/26415	41
mmu05133	Pertussis	34/740	77/8942	2.04810361576934e-17	2.09930620616357e-16	1.54762716830691e-16	16176/12260/12262/12259/20311/15900/16362/16414/12266/17874/50909/12631/21926/18126/50908/12258/12475/216799/12263/12369/225471/14678/16476/16193/16409/16175/107607/12268/16402/16159/266632/12362/26415/14281	34
mmu05320	Autoimmune thyroid disease	34/740	79/8942	5.42895624676877e-17	5.37279463042289e-16	3.96087188965707e-16	110557/14960/110558/15018/14961/14999/15015/14969/667977/15001/14998/12477/14972/12487/15040/15039/14990/15024/14964/14991/12524/21939/15007/14939/667803/14102/12519/381091/14103/21947/18646/15042/15000/15002	34
mmu04145	Phagosome	53/740	182/8942	8.5549621613151e-17	8.18424713432478e-16	6.03349962955907e-16	110557/14960/110558/15018/14961/14999/15015/14969/667977/15001/14998/14972/13040/13057/15040/15039/14990/15024/20288/17972/14130/14964/24088/56644/246256/14991/14131/16414/12721/21354/13058/21355/12266/15007/50909/17167/21899/14129/20390/667803/17969/11461/381091/12475/17970/27060/15042/67951/15000/16409/108078/15002/16402	53
mmu05162	Measles	46/740	146/8942	3.52203239895265e-16	3.26072031774003e-15	2.40383195989637e-15	16176/12502/16186/16185/12487/20846/27218/12501/14130/24088/18707/12500/246730/246727/16391/17874/21929/20847/246728/18035/71586/54123/14102/170743/12018/17698/230073/16184/14103/12122/56489/23960/15976/19106/12370/16453/56417/81897/20848/16476/11783/16193/16175/16159/266632/14281	46
mmu04657	IL-17 signaling pathway	35/740	91/8942	1.29519621536499e-15	1.16162910565548e-14	8.56363287132774e-15	16176/16819/20311/20296/15945/20306/15978/21929/18035/21926/12608/16172/17392/19225/16171/20310/56489/12985/12370/16476/14825/257630/16193/16163/20295/20293/20297/17833/330122/20202/20201/26415/74180/14281/20292	35
mmu04210	Apoptosis	43/740	136/8942	2.89770050692601e-15	2.52012134996292e-14	1.8578558274071e-14	12045/12047/13040/13041/12044/22029/18707/12983/64138/11799/11796/12984/18035/16188/14939/21926/22035/14102/12364/53859/17210/12018/11461/14103/12122/13030/13036/12369/13033/12370/13032/18646/19766/235587/13163/17873/12046/16476/11783/21937/12125/16906/14281	43
mmu05417	Lipid and atherosclerosis	56/740	216/8942	3.30321469908284e-15	2.78830181951992e-14	2.05556084989365e-14	16176/20304/13057/20296/17972/24088/18707/15894/13058/20302/17874/22324/21939/22433/18035/21899/21926/22329/22035/54123/14102/17096/17969/17392/20344/12475/14103/20310/21947/12122/20656/56489/216799/16452/17970/12369/18796/225471/12370/20339/20848/16476/14825/11783/16803/16193/108078/21937/20293/16159/266632/12362/330122/18987/26415/14281	56
mmu05166	Human T-cell leukemia virus 1 infection	61/740	250/8942	3.92887263691436e-15	3.22167556226977e-14	2.37504781960838e-14	110557/12010/16818/14960/110558/15018/14961/14999/15015/14969/667977/12504/12502/15001/14998/16186/14972/16185/20375/15040/15039/14990/15024/12501/14964/14991/18707/12500/16414/15894/12257/21939/15007/18035/16408/21926/667803/19698/53859/11513/381091/18034/16184/16169/16453/15042/16476/23871/16992/12236/12442/16193/15000/13654/22695/15002/21937/21803/16178/12427/14281	61
mmu04620	Toll-like receptor signaling pathway	36/740	100/8942	5.80902081790135e-15	4.63108048538246e-14	3.41407363859114e-14	16176/20304/17329/20303/20846/15945/21897/24088/18707/12524/27056/20302/17874/21939/18035/21899/21926/54123/12519/170743/12475/170744/56489/15976/225471/12370/26410/19766/81897/16476/16803/16193/16159/266632/26415/14281	36
mmu05170	Human immunodeficiency virus 1 infection	59/740	240/8942	7.91960104836353e-15	6.14304189427117e-14	4.52870500916379e-14	110557/12010/110558/15018/15015/667977/12504/12502/14972/72512/15040/15039/21938/14990/15024/12501/14964/24088/14991/56045/18707/12500/19354/14710/69550/21354/12774/21355/17874/15007/19229/18035/12631/12503/21926/319236/667803/14102/80287/209387/21356/12018/18751/14103/12122/667823/12767/12370/14678/234779/15042/19766/16476/12442/21937/14702/266632/26415/14281	59
mmu04625	C-type lectin receptor signaling pathway	38/740	112/8942	9.43262965131434e-15	7.1241176577032e-14	5.25196276984538e-14	17474/16176/14127/56619/16985/20846/56620/332579/20299/56644/20963/18707/16362/16391/20847/18035/21926/19698/53859/18034/19225/56489/216799/12051/12370/234779/240354/16476/17164/16193/18753/20295/13654/16159/20130/12362/12795/26415	38
mmu04660	T cell receptor signaling pathway	36/740	103/8942	1.68573982557518e-14	1.24053161523097e-13	9.14530917518519e-14	16818/12504/108723/12502/12477/12487/54167/22637/16797/19264/12501/12525/12526/18707/12500/15978/18037/22324/18566/15170/18035/12503/21926/16822/53859/16428/14784/19419/21947/17444/26410/240354/16476/14360/26415/14281	36
mmu05235	PD-L1 expression and PD-1 checkpoint pathway in cancer	32/740	88/8942	1.39027804443028e-13	9.97524496878726e-13	7.35383912974964e-13	16818/12504/53314/12502/12487/22637/20846/16797/60533/12501/24088/74481/18707/12500/15978/18037/17874/18566/15170/18035/12503/381319/15980/19419/15979/16452/225471/81897/20848/16476/26415/14281	32
mmu05168	Herpes simplex virus 1 infection	86/740	459/8942	1.56797772606604e-13	1.09758440824622e-12	8.09148967751664e-13	110557/12010/14960/110558/15018/14961/14999/16176/15015/20304/14969/667977/16149/15001/14998/14972/20846/20296/72512/15040/15039/50930/14990/15024/332579/14964/24088/14991/20963/18707/12702/18636/231805/15978/69550/21354/21355/246730/12266/246727/16391/17874/20847/15007/246728/170741/11796/18035/21926/71586/54123/545812/667803/14102/15980/230979/21356/12018/381091/230073/14103/15979/12122/56489/1…	86
mmu05144	Malaria	25/740	57/8942	4.61085645306778e-13	3.10423763982693e-12	2.28847154082235e-12	16176/20296/27007/24088/15978/16414/15894/17874/21939/13349/16408/17059/21926/22329/20344/80782/21947/12985/81897/20339/16193/21803/20293/16635/16159	25
mmu04662	B cell receptor signaling pathway	30/740	81/8942	4.65094838022851e-13	3.10423763982693e-12	2.28847154082235e-12	108723/14728/18733/14130/20963/16331/18707/12483/19354/18722/68713/18037/22324/15170/83490/100038909/12517/18035/17096/12229/14784/18751/18725/234779/240354/18726/16476/100041146/14281/15985	30
mmu04630	JAK-STAT signaling pathway	45/740	168/8942	5.39991936630785e-13	3.52222013211444e-12	2.59661194408583e-12	16186/16185/20849/20846/12986/18707/12702/15978/16161/12983/60504/16391/20847/18712/50931/15170/16154/12984/16188/12982/12703/16190/57914/15980/16197/17210/18413/18414/14784/16184/15979/16452/16169/12985/15976/16453/19255/20848/16878/16193/16163/50929/16165/16159/12700	45
mmu05171	Coronavirus disease - COVID-19	56/740	247/8942	1.48572996032786e-12	9.47565552475768e-12	6.98553735733099e-12	16176/12260/12262/12259/20846/20296/15945/72512/24088/20963/12273/18707/100038882/13058/246730/12266/246727/16391/17874/20847/246728/50909/18035/12267/14962/21926/71586/50908/170743/11491/17392/20344/18751/230073/170744/56489/216799/12263/23960/12985/15976/19106/234779/56417/20848/16476/16193/21937/20293/12268/16159/266632/12362/100043813/26415/14281	56
mmu05340	Primary immunodeficiency	19/740	36/8942	4.90337127736512e-12	3.05927729696476e-11	2.25532637700318e-11	16818/12504/16186/54167/22637/19264/12501/12525/12265/12526/12500/21354/21355/21939/16197/57916/12229/21947/16453	19
mmu05163	Human cytomegalovirus infection	56/740	256/8942	6.95434616778951e-12	4.24659010671402e-11	3.13062391875855e-11	110557/12010/110558/15018/16176/15015/20304/667977/14972/20303/20296/72512/15040/15039/14990/12768/15024/14964/14991/18707/12765/19354/14710/21354/12774/20302/21355/15007/19229/16154/18035/21926/667803/14102/21356/11513/12018/14784/18751/19225/14103/12122/18796/12767/12370/14678/15042/19766/20848/19219/16193/14674/21937/20293/14702/26415	56
mmu05150	Staphylococcus aureus infection	35/740	124/8942	4.39585485274452e-11	2.62835488070349e-10	1.93764654693344e-10	14960/14961/14999/12260/14969/15001/14998/12262/20345/12259/14130/19204/246256/12273/14131/16414/15894/12266/50909/16408/12267/14289/14962/14129/50908/20344/381091/12263/14293/15000/16409/15002/12630/12268/12796	35
mmu05310	Asthma	15/740	25/8942	7.60055839899154e-11	4.45175563369504e-10	3.28187376626702e-10	14960/14961/14999/14969/14127/15001/14998/21939/21926/381091/21947/15000/16163/15002/20292	15
mmu05135	Yersinia infection	35/740	134/8942	4.60966661390404e-10	2.64594863638092e-09	1.95061681977834e-09	16818/16176/12504/22637/20296/16797/12525/54483/12526/18707/19354/74117/23880/17874/22324/56212/19229/18035/21926/11867/16822/22376/54353/11461/216799/16401/16476/16193/215280/20293/16402/266632/12362/26415/14281	35
mmu05134	Legionellosis	22/740	61/8942	1.13698835169983e-09	6.39834621446765e-09	4.71691762005501e-09	16176/24088/16414/12266/17874/18035/21926/17951/18034/12475/20310/12369/12370/14825/11783/17952/16193/16409/17948/16159/12362/330122	22
mmu05143	African trypanosomiasis	17/740	39/8942	3.00193021228035e-09	1.65683455947012e-08	1.22143314305334e-08	16176/15978/15894/17874/385643/16644/21926/22329/14102/18751/14103/18796/81897/20339/16193/16159/15930	17
mmu04670	Leukocyte transendothelial migration	29/740	118/8942	6.3018046288755e-08	3.41248665752315e-07	2.51571545263948e-07	13057/17972/18707/19354/16414/15894/13058/74734/22324/19229/16408/22329/16428/20469/17969/11461/18751/17698/22323/17970/53624/12767/14678/234779/16401/16409/21838/54354/26415	29
mmu04610	Complement and coagulation cascades	25/740	93/8942	7.81761704802497e-08	4.1549186903392e-07	3.06304293694546e-07	12260/12262/12259/14058/12273/16414/12266/12759/50909/385643/12267/16644/14962/16411/50908/12258/18793/12263/18787/14068/16409/12630/12268/232345/19124	25
mmu04666	Fc gamma R-mediated phagocytosis	24/740	92/8942	2.62850413156429e-07	1.37160124683446e-06	1.01115661329076e-06	16797/19264/15162/14130/246256/20963/16331/18707/19354/74117/22324/12631/14129/11867/22376/17096/17969/18751/22323/234779/18753/17118/14389/17357	24
mmu04936	Alcoholic liver disease	31/740	141/8942	3.35997711635188e-07	1.72198827213034e-06	1.26946503832092e-06	16176/12260/12262/12259/12273/12266/17874/18035/12267/21926/14102/16172/53859/12475/16171/14103/20310/56489/12263/12370/19766/14825/16803/16193/21414/21937/12268/16159/266632/330122/26415	31
mmu05161	Hepatitis B	34/740	163/8942	3.44924116172624e-07	1.73672318143058e-06	1.28032774424187e-06	20849/20846/24088/18707/17874/11799/20847/19229/18035/21926/71586/54123/14102/12364/14784/18751/230073/14103/12122/56489/16452/225471/12370/16453/20848/16476/11783/16193/13654/21803/266632/12427/26415/14281	34
mmu05132	Salmonella infection	45/740	253/8942	6.08320359193676e-07	3.01013694980319e-06	2.21909967691341e-06	16176/12363/19264/69146/24088/22166/72318/18707/74117/74568/105855/18643/74734/17874/56212/11796/18035/21899/21926/11867/22035/12018/56532/11461/17951/12475/30955/216799/12369/12370/19766/81897/16476/17952/67951/16193/21414/17948/21937/107607/266632/20130/12362/26415/14281	45
mmu04664	Fc epsilon RI signaling pathway	19/740	66/8942	9.08098424294169e-07	4.41736013173604e-06	3.25651709693359e-06	14127/16797/11690/20963/16331/18707/19354/22324/21926/16822/17096/12229/14784/234779/14360/16163/14389/11689/26415	19
mmu04217	Necroptosis	34/740	176/8942	2.21490280838141e-06	1.05946184334244e-05	7.81044674534496e-06	16176/20849/20846/58203/15978/13058/74568/16391/21929/20847/11796/21926/22035/14102/15980/56532/14103/15979/12122/216799/110095/16452/15976/19106/225471/12370/16453/19766/14319/20848/16175/21937/12362/11687	34
mmu05160	Hepatitis C	32/740	165/8942	4.02984269287719e-06	1.89600795550124e-05	1.39775389347423e-05	20846/15945/22259/18707/15957/12702/15978/246730/246727/16391/20847/246728/18035/21926/54123/14102/12018/14784/230073/14103/12122/56489/23960/15976/19106/53624/12370/19766/58185/20848/11783/21937	32
mmu05203	Viral carcinogenesis	40/740	229/8942	4.11012044975915e-06	1.90258801464658e-05	1.40260477147978e-05	110557/110558/15018/15015/667977/14972/15040/15039/14990/15024/22029/14964/14991/20963/18707/12774/12266/16391/15007/18035/54123/667803/17096/12018/18034/12773/14784/19106/12370/16453/15042/12776/20848/16476/17164/20684/19696/13654/12427/15451	40
mmu04933	AGE-RAGE signaling pathway in diabetic complications	23/740	101/8942	5.90176349125767e-06	2.68858114601738e-05	1.98204588428203e-05	16176/20846/20296/18707/15894/13058/18712/21926/22329/18751/16452/18796/18787/234779/20339/20848/16476/16193/18753/16175/21803/20293/26415	23
mmu04611	Platelet activation	26/740	124/8942	7.47835472247049e-06	3.35357469585786e-05	2.4722850316062e-05	14127/320207/20963/18707/104709/16822/54519/108101/21391/11513/17096/11461/12229/22323/19419/30955/20619/18796/14678/234779/14674/70839/14360/19222/19395/26415	26
mmu04623	Cytosolic DNA-sensing pathway	17/740	63/8942	8.93707934359808e-06	3.94606426401946e-05	2.90907360010237e-05	16176/20304/20303/15945/72512/383619/58203/22040/18035/54123/56532/230073/56489/56417/19766/16193/12362	17
mmu05146	Amoebiasis	23/740	107/8942	1.62772494723835e-05	7.07813727056674e-05	5.21806562033345e-05	16176/24088/18707/15978/16414/21926/18126/12475/18751/20310/18796/20723/14825/16193/16409/21803/12479/16178/11847/11846/16159/330122/14676	23
mmu05322	Systemic lupus erythematosus	28/740	148/8942	2.58628925244079e-05	0.000110785823201568	8.16722921823408e-05	14960/14961/14999/12260/14969/15001/14998/12262/12259/12487/246256/15978/12524/12266/21939/50909/21926/14129/20821/12519/50908/381091/21947/12263/15000/15002/12268/319148	28
mmu05221	Acute myeloid leukemia	17/740	70/8942	4.0055033793502e-05	0.000169055804393163	0.000124629439512289	12045/12047/20375/12044/18707/18712/14255/12978/14129/12475/14784/20848/18854/12046/16409/21414/12427	17
mmu04142	Lysosome	25/740	135/8942	9.95314024825312e-05	0.000413992934963572	0.000305199266193574	13040/13041/18173/16541/16792/64138/19025/67963/12514/56722/13030/13036/13033/11886/13032/27060/11605/75612/17159/19141/54397/16889/50917/19156/14667	25
mmu04622	RIG-I-like receptor signaling pathway	16/740	70/8942	0.000145773958745926	0.000597673230858296	0.00044061001064558	15945/72512/100038882/18035/21926/71586/54123/80861/230073/56489/12370/19766/67664/73174/16159/26415	16
mmu04613	Neutrophil extracellular trap formation	33/740	207/8942	0.000179794159049086	0.000726773572494191	0.000535783928374592	20345/12363/13057/17972/69146/24088/56644/246256/20963/12273/18707/19354/16414/13058/12266/16408/14289/14129/170743/17969/11461/20344/18751/170744/17970/14293/18796/234779/16409/12362/319148/26415/12796	33
mmu05202	Transcriptional misregulation in cancer	34/740	223/8942	0.000342784590738358	0.00136637746585984	0.00100730559559079	80859/12045/12047/16185/20375/12044/19126/22029/12524/21939/16421/11796/14255/14939/12978/12608/14129/17095/12018/17392/12475/56312/17873/14011/18854/12046/15242/16193/19696/16409/16178/12427/319148/18124	34
mmu05418	Fluid shear stress and atherosclerosis	25/740	148/8942	0.00044013987198452	0.0017304129213638	0.00127567576451173	16176/13057/20296/22166/18707/19354/15978/15894/21926/22329/17969/11461/15368/17970/20339/16476/225884/16175/11898/21937/20293/16178/16598/26415/14281	25
mmu04071	Sphingolipid signaling pathway	22/740	124/8942	0.00047761748775089	0.00185238133762845	0.00136559196355518	14127/18707/19354/385643/16644/13611/21926/18751/11542/12122/13033/18796/11886/14678/14674/14360/241447/13610/21937/14389/14739/26415	22
mmu04218	Cellular senescence	29/740	184/8942	0.000528152445971936	0.00202106335991927	0.00148994584758399	110557/110558/15018/15015/667977/14972/15040/15039/14990/15024/14964/14991/18707/15007/667803/18787/15042/17873/23871/12442/17164/16193/16175/21803/12427/20130/12193/54354/26415	29
mmu04215	Apoptosis - multiple species	9/740	32/8942	0.000853586093259525	0.0032234106416511	0.00237632693552859	11799/11796/12018/12122/12369/12370/11783/21937/12125	9
mmu04015	Rap1 signaling pathway	30/740	214/8942	0.0028820924218466	0.0107423444814282	0.00791935169912737	78473/16797/18707/19354/16414/18643/23880/22324/16408/12978/16822/54519/11540/20469/11513/51791/11461/18751/22323/12977/14293/18796/14678/16409/20130/14026/19395/54354/65086/26415	30
mmu04066	HIF-1 signaling pathway	17/740	114/8942	0.0122223403391896	0.0449719445813771	0.0331537167095426	18707/15978/13058/21857/18126/15980/15368/18751/212032/15979/22041/18787/234779/170768/20848/16193/15277	17

## Sheet: d11.down.KEGG
ID	Description	GeneRatio	BgRatio	pvalue	p.adjust	qvalue	geneID	Count
mmu00982	Drug metabolism - cytochrome P450	14/114	71/8942	1.74069574751437e-13	2.97658972824957e-11	2.41865093338839e-11	14261/71724/13106/14263/213043/14862/14858/14262/109731/11522/13077/68312/94215/226565	14
mmu00830	Retinol metabolism	13/114	97/8942	2.23236045608749e-10	1.9086681899548e-08	1.55090305370289e-08	13087/13076/71724/213043/11668/11522/13113/13118/13077/13088/27400/94215/13086	13
mmu00983	Drug metabolism - other enzymes	11/114	92/8942	2.00778520919542e-08	1.14443756924139e-06	9.29921570574719e-07	99586/64705/13106/104158/14862/14858/13897/103149/68312/94215/234564	11
mmu00480	Glutathione metabolism	9/114	72/8942	2.81452622975835e-07	1.08632404113299e-05	8.82700975251184e-06	69049/14862/14858/93674/68396/68312/93673/100043497/14598	9
mmu00980	Metabolism of xenobiotics by cytochrome P450	9/114	73/8942	3.17638608518418e-07	1.08632404113299e-05	8.82700975251184e-06	13076/13106/14862/14858/13107/11522/13077/68312/94215	9
mmu00140	Steroid hormone biosynthesis	9/114	92/8942	2.32288761489301e-06	6.62022970244509e-05	5.37931868712066e-05	13076/13106/94224/105349/13113/13077/13088/27400/94215	9
mmu04974	Protein digestion and absorption	9/114	108/8942	8.82416301142249e-06	0.000215561696421892	0.000175156318422221	69700/12817/12814/12843/12842/12815/12835/12825/13717	9
mmu05204	Chemical carcinogenesis - DNA adducts	8/114	84/8942	1.06181232644617e-05	0.000226962384777868	0.000184420035645913	13076/13106/14862/14858/13113/13077/68312/94215	8
mmu04512	ECM-receptor interaction	8/114	88/8942	1.50075349809207e-05	0.000285143164637493	0.000231695276898425	241226/114249/12491/13406/12843/12842/12835/15891	8
mmu00410	beta-Alanine metabolism	5/114	32/8942	4.71809689928941e-05	0.000738553703006219	0.00060011750567449	99586/64705/104776/11669/103149	5
mmu00380	Tryptophan metabolism	6/114	52/8942	4.75093025325638e-05	0.000738553703006219	0.00060011750567449	13076/71724/11669/213043/109731/13077	6
mmu00770	Pantothenate and CoA biosynthesis	4/114	21/8942	0.000126847734204417	0.00180758021241294	0.00146876323815641	99586/64705/11669/103149	4
mmu00280	Valine, leucine and isoleucine degradation	5/114	57/8942	0.000761518995098114	0.0100169037047521	0.00813931233627135	104776/71724/11669/213043/235674	5
mmu00010	Glycolysis / Gluconeogenesis	5/114	67/8942	0.00158789954980178	0.0183270702161996	0.0148918022070689	11669/14121/11522/14120/319625	5
mmu00350	Tyrosine metabolism	4/114	40/8942	0.00160763773826312	0.0183270702161996	0.0148918022070689	71724/213043/109731/11522	4
mmu05207	Chemical carcinogenesis - receptor activation	9/114	225/8942	0.00226297546231508	0.0241855502534924	0.0196521553306309	13076/13645/14862/14858/13113/13077/13088/68312/94215	9
mmu00071	Fatty acid degradation	4/114	52/8942	0.00423634677971747	0.0426126646665698	0.0346252492212202	11669/235674/11522/13118	4
